# Supplementary material for: Tapasin assembly surveillance by the RNF185/Membralin ubiquitin ligase complex regulates MHC-I surface expression
Source: Nat Commun. 2024 Oct 1;15:8508. doi: 10.1038/s41467-024-52772-x (PMC11445256; doi:10.1038/s41467-024-52772-x)
Supplement: Supplementary file 4 — Source Data [file 41467_2024_52772_MOESM4_ESM.zip]

Archive with 4 entries (4 files):
- Source Data 1 Blot quantifications.xlsx
- Source Data 2 Figure 1b TMT10plex WT vs MBRL KO mouse astrocytes.xlsx
- Source Data 3 Figure 2b IP-MS HEK Parental vs TPSN.xlsx
- Source Data 4 Western Blots.xlsx
