# Supplementary material for: Tapasin assembly surveillance by the RNF185/Membralin ubiquitin ligase complex regulates MHC-I surface expression
Source: Nat Commun. 2024 Oct 1;15:8508. doi: 10.1038/s41467-024-52772-x (PMC11445256; doi:10.1038/s41467-024-52772-x)
Supplement: Supplementary file 4 — Source Data [file 41467_2024_52772_MOESM4_ESM.zip › Source Data 1 Blot quantifications.xlsx]

## Sheet: Figure 3b
Image Name	Channel	Name	Signal	Total	Area	Bkgnd.	Type	HA relative		Image Name	Channel	Name	Signal	Total	Area	Bkgnd.	Type	Loading relative	HA normalized
Tpsn CHX KOs 2023.03.23_17.56.27_Ch.tif	W	1	11400000	16000000	3213	1450	Signal	1		Tpsn CHX Tub 2023.03.24_18.15.04_Ch.tif	W	1	6870000	10500000	2961	1220	Signal	1	1
Tpsn CHX KOs 2023.03.23_17.56.27_Ch.tif	W	2	9430000	13600000	2856	1450	Signal	0.827193		Tpsn CHX Tub 2023.03.24_18.15.04_Ch.tif	W	2	7720000	11200000	2679	1300	Signal	1.12373	0.736116
Tpsn CHX KOs 2023.03.23_17.56.27_Ch.tif	W	3	7780000	11600000	2856	1340	Signal	0.682456		Tpsn CHX Tub 2023.03.24_18.15.04_Ch.tif	W	3	7920000	11500000	2726	1310	Signal	1.15284	0.591979
Tpsn CHX KOs 2023.03.23_17.56.27_Ch.tif	W	4	5350000	8990000	3060	1190	Signal	0.469298		Tpsn CHX Tub 2023.03.24_18.15.04_Ch.tif	W	4	7270000	10700000	2679	1280	Signal	1.05822	0.443477
Tpsn CHX KOs 2023.03.23_17.56.27_Ch.tif	W	5	9110000	13600000	3060	1470	Signal	1		Tpsn CHX Tub 2023.03.24_18.15.04_Ch.tif	W	5	8130000	12100000	2820	1410	Signal	1	1
Tpsn CHX KOs 2023.03.23_17.56.27_Ch.tif	W	6	7200000	11200000	2856	1400	Signal	0.79034		Tpsn CHX Tub 2023.03.24_18.15.04_Ch.tif	W	6	8280000	12400000	2679	1540	Signal	1.01845	0.776023
Tpsn CHX KOs 2023.03.23_17.56.27_Ch.tif	W	7	6430000	10200000	2907	1300	Signal	0.705818		Tpsn CHX Tub 2023.03.24_18.15.04_Ch.tif	W	7	8440000	12400000	2726	1460	Signal	1.03813	0.679893
Tpsn CHX KOs 2023.03.23_17.56.27_Ch.tif	W	8	4840000	8310000	2907	1190	Signal	0.531284		Tpsn CHX Tub 2023.03.24_18.15.04_Ch.tif	W	8	8600000	12400000	2726	1380	Signal	1.05781	0.502249
Tpsn CHX KOs 2023.03.23_17.56.27_Ch.tif	W	9	26300000	36400000	3111	3260	Signal	1		Tpsn CHX Tub 2023.03.24_18.15.04_Ch.tif	W	9	17000000	25900000	2773	3190	Signal	1	1
Tpsn CHX KOs 2023.03.23_17.56.27_Ch.tif	W	10	28000000	37900000	2958	3370	Signal	1.06464		Tpsn CHX Tub 2023.03.24_18.15.04_Ch.tif	W	10	16300000	25100000	2726	3210	Signal	0.958824	1.11036
Tpsn CHX KOs 2023.03.23_17.56.27_Ch.tif	W	11	26900000	36400000	2907	3260	Signal	1.02281		Tpsn CHX Tub 2023.03.24_18.15.04_Ch.tif	W	11	16000000	24600000	2726	3120	Signal	0.941176	1.08674
Tpsn CHX KOs 2023.03.23_17.56.27_Ch.tif	W	12	26800000	35600000	3060	2870	Signal	1.01901		Tpsn CHX Tub 2023.03.24_18.15.04_Ch.tif	W	12	15900000	23100000	2726	2650	Signal	0.935294	1.08951
Tpsn CHX KOs 2023.03.23_17.56.27_Ch.tif	W	13	33100000	46100000	3162	4100	Signal	1		Tpsn CHX Tub 2023.03.24_18.15.04_Ch.tif	W	13	16700000	26700000	2773	3600	Signal	1	1
Tpsn CHX KOs 2023.03.23_17.56.27_Ch.tif	W	14	34600000	46300000	3009	3870	Signal	1.04532		Tpsn CHX Tub 2023.03.24_18.15.04_Ch.tif	W	14	16900000	27100000	2773	3660	Signal	1.01198	1.03295
Tpsn CHX KOs 2023.03.23_17.56.27_Ch.tif	W	15	37400000	49300000	3009	3940	Signal	1.12991		Tpsn CHX Tub 2023.03.24_18.15.04_Ch.tif	W	15	18800000	28700000	2773	3580	Signal	1.12575	1.0037
Tpsn CHX KOs 2023.03.23_17.56.27_Ch.tif	W	16	37700000	48900000	3111	3590	Signal	1.13897		Tpsn CHX Tub 2023.03.24_18.15.04_Ch.tif	W	16	18400000	26800000	2773	3050	Signal	1.1018	1.03374
Image Name	Channel	Name	Signal	Total	Area	Bkgnd.	Type			Image Name	Channel	Name	Signal	Total	Area	Bkgnd.	Type
Tpsn CHX2 HA 2023.04.18_18.03.26_Ch.tif	W	1	14700000	19400000	2925	1610	Signal	1		Tpsn CHX2 GAPDH 2023.04.19_19.33.49_Ch.tif	W	1	30600000	36000000	3685	1490	Signal	1	1
Tpsn CHX2 HA 2023.04.18_18.03.26_Ch.tif	W	2	13000000	17300000	2655	1630	Signal	0.884354		Tpsn CHX2 GAPDH 2023.04.19_19.33.49_Ch.tif	W	2	32100000	38000000	3245	1810	Signal	1.04902	0.843029
Tpsn CHX2 HA 2023.04.18_18.03.26_Ch.tif	W	3	11300000	15400000	2655	1540	Signal	0.768707		Tpsn CHX2 GAPDH 2023.04.19_19.33.49_Ch.tif	W	3	29500000	35800000	3245	1940	Signal	0.964052	0.797371
Tpsn CHX2 HA 2023.04.18_18.03.26_Ch.tif	W	4	8280000	12000000	2655	1420	Signal	0.563265		Tpsn CHX2 GAPDH 2023.04.19_19.33.49_Ch.tif	W	4	28700000	34400000	3410	1680	Signal	0.937908	0.600555
Tpsn CHX2 HA 2023.04.18_18.03.26_Ch.tif	W	5	12400000	17800000	2790	1960	Signal	1		Tpsn CHX2 GAPDH 2023.04.19_19.33.49_Ch.tif	W	5	29200000	34900000	3575	1600	Signal	1	1
Tpsn CHX2 HA 2023.04.18_18.03.26_Ch.tif	W	6	11000000	15800000	2610	1850	Signal	0.887097		Tpsn CHX2 GAPDH 2023.04.19_19.33.49_Ch.tif	W	6	26900000	33300000	3245	1970	Signal	0.921233	0.962945
Tpsn CHX2 HA 2023.04.18_18.03.26_Ch.tif	W	7	8540000	12900000	2610	1670	Signal	0.68871		Tpsn CHX2 GAPDH 2023.04.19_19.33.49_Ch.tif	W	7	26100000	32100000	3245	1840	Signal	0.893836	0.77051
Tpsn CHX2 HA 2023.04.18_18.03.26_Ch.tif	W	8	5910000	9720000	2610	1460	Signal	0.476613		Tpsn CHX2 GAPDH 2023.04.19_19.33.49_Ch.tif	W	8	27100000	32900000	3465	1690	Signal	0.928082	0.513546
Tpsn CHX2 HA 2023.04.18_18.03.26_Ch.tif	W	9	24300000	37800000	2745	4930	Signal	1		Tpsn CHX2 GAPDH 2023.04.19_19.33.49_Ch.tif	W	9	25800000	32100000	3575	1770	Signal	1	1
Tpsn CHX2 HA 2023.04.18_18.03.26_Ch.tif	W	10	21800000	35200000	2565	5220	Signal	0.897119		Tpsn CHX2 GAPDH 2023.04.19_19.33.49_Ch.tif	W	10	21100000	28800000	3135	2450	Signal	0.817829	1.09695
Tpsn CHX2 HA 2023.04.18_18.03.26_Ch.tif	W	11	22700000	34600000	2565	4610	Signal	0.934156		Tpsn CHX2 GAPDH 2023.04.19_19.33.49_Ch.tif	W	11	21300000	28700000	3135	2370	Signal	0.825581	1.13151
Tpsn CHX2 HA 2023.04.18_18.03.26_Ch.tif	W	12	23600000	33300000	2700	3580	Signal	0.971193		Tpsn CHX2 GAPDH 2023.04.19_19.33.49_Ch.tif	W	12	22000000	28200000	3575	1740	Signal	0.852713	1.13895
Tpsn CHX2 HA 2023.04.18_18.03.26_Ch.tif	W	13	26700000	38800000	2970	4080	Signal	1		Tpsn CHX2 GAPDH 2023.04.19_19.33.49_Ch.tif	W	13	27500000	33400000	3575	1650	Signal	1	1
Tpsn CHX2 HA 2023.04.18_18.03.26_Ch.tif	W	14	26400000	38800000	2610	4750	Signal	0.988764		Tpsn CHX2 GAPDH 2023.04.19_19.33.49_Ch.tif	W	14	27000000	32700000	3355	1690	Signal	0.981818	1.00707
Tpsn CHX2 HA 2023.04.18_18.03.26_Ch.tif	W	15	28300000	40700000	2610	4740	Signal	1.05993		Tpsn CHX2 GAPDH 2023.04.19_19.33.49_Ch.tif	W	15	26800000	32100000	3300	1600	Signal	0.974545	1.08761
Tpsn CHX2 HA 2023.04.18_18.03.26_Ch.tif	W	16	28900000	39900000	2745	3990	Signal	1.0824		Tpsn CHX2 GAPDH 2023.04.19_19.33.49_Ch.tif	W	16	29100000	34000000	3465	1400	Signal	1.05818	1.02288
Image Name	Channel	Name	Signal	Total	Area	Bkgnd.	Type			Image Name	Channel	Name	Signal	Total	Area	Bkgnd.	Type
Tpsn CHX3 HA 2023.04.18_17.48.32_Ch.tif	W	1	11600000	16200000	3250	1420	Signal	1		Tpsn CHX3 p97 2023.04.20_22.21.33_Ch.tif	W	1	12600000	16600000	3087	1300	Signal	1	1
Tpsn CHX3 HA 2023.04.18_17.48.32_Ch.tif	W	2	10400000	14800000	3000	1460	Signal	0.896552		Tpsn CHX3 p97 2023.04.20_22.21.33_Ch.tif	W	2	13600000	17500000	2891	1330	Signal	1.07937	0.830629
Tpsn CHX3 HA 2023.04.18_17.48.32_Ch.tif	W	3	7840000	11600000	2850	1320	Signal	0.675862		Tpsn CHX3 p97 2023.04.20_22.21.33_Ch.tif	W	3	13900000	17700000	2793	1340	Signal	1.10317	0.612652
Tpsn CHX3 HA 2023.04.18_17.48.32_Ch.tif	W	4	5410000	9020000	3000	1200	Signal	0.466379		Tpsn CHX3 p97 2023.04.20_22.21.33_Ch.tif	W	4	14000000	17800000	2891	1310	Signal	1.11111	0.419741
Tpsn CHX3 HA 2023.04.18_17.48.32_Ch.tif	W	5	11200000	16200000	3000	1680	Signal	1		Tpsn CHX3 p97 2023.04.20_22.21.33_Ch.tif	W	5	18400000	22400000	2891	1380	Signal	1	1
Tpsn CHX3 HA 2023.04.18_17.48.32_Ch.tif	W	6	9760000	14600000	2900	1670	Signal	0.871429		Tpsn CHX3 p97 2023.04.20_22.21.33_Ch.tif	W	6	19300000	23600000	2891	1470	Signal	1.04891	0.830792
Tpsn CHX3 HA 2023.04.18_17.48.32_Ch.tif	W	7	9030000	13400000	2900	1500	Signal	0.80625		Tpsn CHX3 p97 2023.04.20_22.21.33_Ch.tif	W	7	18300000	22500000	2744	1520	Signal	0.994565	0.810656
Tpsn CHX3 HA 2023.04.18_17.48.32_Ch.tif	W	8	6620000	11000000	2950	1470	Signal	0.591071		Tpsn CHX3 p97 2023.04.20_22.21.33_Ch.tif	W	8	16400000	20500000	2744	1480	Signal	0.891304	0.663153
Tpsn CHX3 HA 2023.04.18_17.48.32_Ch.tif	W	9	30000000	42300000	3200	3860	Signal	1		Tpsn CHX3 p97 2023.04.20_22.21.33_Ch.tif	W	9	18500000	22600000	2842	1460	Signal	1	1
Tpsn CHX3 HA 2023.04.18_17.48.32_Ch.tif	W	10	30400000	42300000	2900	4100	Signal	1.01333		Tpsn CHX3 p97 2023.04.20_22.21.33_Ch.tif	W	10	17400000	21600000	2793	1500	Signal	0.940541	1.07739
Tpsn CHX3 HA 2023.04.18_17.48.32_Ch.tif	W	11	28800000	39800000	2950	3760	Signal	0.96		Tpsn CHX3 p97 2023.04.20_22.21.33_Ch.tif	W	11	18800000	23100000	2793	1540	Signal	1.01622	0.944681
Tpsn CHX3 HA 2023.04.18_17.48.32_Ch.tif	W	12	29900000	46400000	3500	4720	Signal	0.996667		Tpsn CHX3 p97 2023.04.20_22.21.33_Ch.tif	W	12	17400000	21600000	2891	1460	Signal	0.940541	1.05967
Tpsn CHX3 HA 2023.04.18_17.48.32_Ch.tif	W	13	28300000	41000000	2950	4300	Signal	1		Tpsn CHX3 p97 2023.04.20_22.21.33_Ch.tif	W	13	21400000	25700000	2891	1480	Signal	1	1
Tpsn CHX3 HA 2023.04.18_17.48.32_Ch.tif	W	14	27500000	38300000	2850	3760	Signal	0.971731		Tpsn CHX3 p97 2023.04.20_22.21.33_Ch.tif	W	14	22400000	27100000	2793	1680	Signal	1.04673	0.928351
Tpsn CHX3 HA 2023.04.18_17.48.32_Ch.tif	W	15	29000000	38400000	2950	3180	Signal	1.02473		Tpsn CHX3 p97 2023.04.20_22.21.33_Ch.tif	W	15	24600000	29100000	2793	1600	Signal	1.14953	0.891436
Tpsn CHX3 HA 2023.04.18_17.48.32_Ch.tif	W	16	29300000	37600000	2950	2790	Signal	1.03534		Tpsn CHX3 p97 2023.04.20_22.21.33_Ch.tif	W	16	22700000	27100000	2989	1450	Signal	1.06075	0.976043

## Sheet: Figure 4c
Image Name	Channel	Name	Signal	Total	Area	Bkgnd.	Type	HA relative		Image Name	Channel	Name	Signal	Total	Area	Bkgnd.	Type	Loading relative	HA normalized		Image Name	Channel	Name	Signal	Total	Area	Bkgnd.	Type	TAP1 relative	TAP1 normalized
TPSN TAP1 HA 2024.05.24_21.17.53_Ch.tif	W	1	11600000	16500000	2262	2180	Signal	1		TPSN TAP1 CHX GDH 2024.05.29_18.15.20_Ch.tif	W	1	28700000	34900000	2052	3020	Signal	1	1
TPSN TAP1 HA 2024.05.24_21.17.53_Ch.tif	W	2	9350000	14400000	2145	2350	Signal	0.806034		TPSN TAP1 CHX GDH 2024.05.29_18.15.20_Ch.tif	W	2	29400000	36000000	2052	3200	Signal	1.02439	0.786843
TPSN TAP1 HA 2024.05.24_21.17.53_Ch.tif	W	3	8170000	12600000	2145	2050	Signal	0.70431		TPSN TAP1 CHX GDH 2024.05.29_18.15.20_Ch.tif	W	3	27100000	33000000	1944	3020	Signal	0.944251	0.745893
TPSN TAP1 HA 2024.05.24_21.17.53_Ch.tif	W	4	6290000	9920000	2145	1700	Signal	0.542241		TPSN TAP1 CHX GDH 2024.05.29_18.15.20_Ch.tif	W	4	26400000	32000000	1944	2850	Signal	0.919861	0.589482
TPSN TAP1 HA 2024.05.24_21.17.53_Ch.tif	W	5	15000000	21300000	2145	2950	Signal	1		TPSN TAP1 CHX GDH 2024.05.29_18.15.20_Ch.tif	W	5	28900000	35300000	1944	3270	Signal	1	1		TPSN TAP1 CHX TAP1 2024.05.31_20.40.55_Ch.tif	W	1	16300000	20200000	2255	1760	Signal	1	1
TPSN TAP1 HA 2024.05.24_21.17.53_Ch.tif	W	6	14200000	20800000	2145	3070	Signal	0.946667		TPSN TAP1 CHX GDH 2024.05.29_18.15.20_Ch.tif	W	6	28700000	35600000	1944	3530	Signal	0.99308	0.953264		TPSN TAP1 CHX TAP1 2024.05.31_20.40.55_Ch.tif	W	2	15800000	20100000	2255	1900	Signal	0.969325	0.97608
TPSN TAP1 HA 2024.05.24_21.17.53_Ch.tif	W	7	13000000	19400000	2145	3000	Signal	0.866667		TPSN TAP1 CHX GDH 2024.05.29_18.15.20_Ch.tif	W	7	27800000	34800000	1944	3580	Signal	0.961938	0.900959		TPSN TAP1 CHX TAP1 2024.05.31_20.40.55_Ch.tif	W	3	15500000	19900000	2255	1950	Signal	0.95092	0.988547
TPSN TAP1 HA 2024.05.24_21.17.53_Ch.tif	W	8	11800000	17300000	2145	2570	Signal	0.786667		TPSN TAP1 CHX GDH 2024.05.29_18.15.20_Ch.tif	W	8	26800000	33600000	2124	3180	Signal	0.927336	0.848308		TPSN TAP1 CHX TAP1 2024.05.31_20.40.55_Ch.tif	W	4	11900000	15800000	2255	1690	Signal	0.730061	0.787268
TPSN TAP1 HA 2024.05.24_21.17.53_Ch.tif	W	9	21300000	33000000	2145	5460	Signal	1		TPSN TAP1 CHX GDH 2024.05.29_18.15.20_Ch.tif	W	9	28700000	36000000	2016	3610	Signal	1	1
TPSN TAP1 HA 2024.05.24_21.17.53_Ch.tif	W	10	21500000	33500000	2145	5630	Signal	1.00939		TPSN TAP1 CHX GDH 2024.05.29_18.15.20_Ch.tif	W	10	28900000	36800000	2016	3960	Signal	1.00697	1.0024
TPSN TAP1 HA 2024.05.24_21.17.53_Ch.tif	W	11	21900000	33700000	2145	5500	Signal	1.02817		TPSN TAP1 CHX GDH 2024.05.29_18.15.20_Ch.tif	W	11	30300000	38400000	2016	3990	Signal	1.05575	0.973876
TPSN TAP1 HA 2024.05.24_21.17.53_Ch.tif	W	12	22100000	32900000	2145	5010	Signal	1.03756		TPSN TAP1 CHX GDH 2024.05.29_18.15.20_Ch.tif	W	12	29600000	36700000	2016	3540	Signal	1.03136	1.00601
TPSN TAP1 HA 2024.05.24_21.17.53_Ch.tif	W	13	24600000	37000000	2145	5790	Signal	1		TPSN TAP1 CHX GDH 2024.05.29_18.15.20_Ch.tif	W	13	34200000	41600000	2016	3700	Signal	1	1		TPSN TAP1 CHX TAP1 2024.05.31_20.40.55_Ch.tif	W	5	26400000	31600000	2255	2310	Signal	1	1
TPSN TAP1 HA 2024.05.24_21.17.53_Ch.tif	W	14	23400000	35900000	2145	5790	Signal	0.95122		TPSN TAP1 CHX GDH 2024.05.29_18.15.20_Ch.tif	W	14	34900000	43100000	2016	4060	Signal	1.02047	0.932141		TPSN TAP1 CHX TAP1 2024.05.31_20.40.55_Ch.tif	W	6	24900000	30500000	2255	2500	Signal	0.943182	0.924264
TPSN TAP1 HA 2024.05.24_21.17.53_Ch.tif	W	15	23900000	35300000	2145	5290	Signal	0.971545		TPSN TAP1 CHX GDH 2024.05.29_18.15.20_Ch.tif	W	15	34000000	41800000	2016	3860	Signal	0.994152	0.97726		TPSN TAP1 CHX TAP1 2024.05.31_20.40.55_Ch.tif	W	7	22300000	27200000	2255	2180	Signal	0.844697	0.849666
TPSN TAP1 HA 2024.05.24_21.17.53_Ch.tif	W	16	23200000	33500000	2145	4780	Signal	0.943089		TPSN TAP1 CHX GDH 2024.05.29_18.15.20_Ch.tif	W	16	33300000	40200000	2088	3280	Signal	0.973684	0.968578		TPSN TAP1 CHX TAP1 2024.05.31_20.40.55_Ch.tif	W	8	17700000	22100000	2255	1960	Signal	0.670455	0.688575
Image Name	Channel	Name	Signal	Total	Area	Bkgnd.	Type			Image Name	Channel	Name	Signal	Total	Area	Bkgnd.	Type				Image Name	Channel	Name	Signal	Total	Area	Bkgnd.	Type
TPSN TAP1 CHX2 HA 2024.06.06_20.14.05_Ch.tif	W	1	19400000	26100000	2204	3060	Signal	1		TPSN TAP1 CHX2 GAPDH 2024.06.07_19.01.26_Ch.tif	W	1	26800000	33200000	2368	2720	Signal	1	1
TPSN TAP1 CHX2 HA 2024.06.06_20.14.05_Ch.tif	W	2	16500000	23700000	2204	3230	Signal	0.850515		TPSN TAP1 CHX2 GAPDH 2024.06.07_19.01.26_Ch.tif	W	2	25400000	31900000	2146	3050	Signal	0.947761	0.897394
TPSN TAP1 CHX2 HA 2024.06.06_20.14.05_Ch.tif	W	3	12900000	18800000	2166	2720	Signal	0.664948		TPSN TAP1 CHX2 GAPDH 2024.06.07_19.01.26_Ch.tif	W	3	27300000	33900000	2035	3220	Signal	1.01866	0.65277
TPSN TAP1 CHX2 HA 2024.06.06_20.14.05_Ch.tif	W	4	9120000	13500000	2166	2020	Signal	0.470103		TPSN TAP1 CHX2 GAPDH 2024.06.07_19.01.26_Ch.tif	W	4	29700000	36300000	2035	3230	Signal	1.10821	0.424201
TPSN TAP1 CHX2 HA 2024.06.06_20.14.05_Ch.tif	W	5	26300000	36000000	2166	4460	Signal	1		TPSN TAP1 CHX2 GAPDH 2024.06.07_19.01.26_Ch.tif	W	5	23800000	31000000	2109	3390	Signal	1	1		TPSN TAP1 CHX2 TAP1 2024.06.10_19.00.47_Ch.tif	W	1	20600000	26100000	1792	3070	Signal	1	1
TPSN TAP1 CHX2 HA 2024.06.06_20.14.05_Ch.tif	W	6	24100000	34300000	2166	4700	Signal	0.91635		TPSN TAP1 CHX2 GAPDH 2024.06.07_19.01.26_Ch.tif	W	6	24700000	33400000	2109	4110	Signal	1.03782	0.882961		TPSN TAP1 CHX2 TAP1 2024.06.10_19.00.47_Ch.tif	W	2	20200000	25600000	1792	3040	Signal	0.980583	0.944853
TPSN TAP1 CHX2 HA 2024.06.06_20.14.05_Ch.tif	W	7	21900000	31000000	2166	4200	Signal	0.8327		TPSN TAP1 CHX2 GAPDH 2024.06.07_19.01.26_Ch.tif	W	7	25600000	35000000	2109	4460	Signal	1.07563	0.77415		TPSN TAP1 CHX2 TAP1 2024.06.10_19.00.47_Ch.tif	W	3	16300000	21100000	1792	2670	Signal	0.791262	0.735627
TPSN TAP1 CHX2 HA 2024.06.06_20.14.05_Ch.tif	W	8	20700000	28200000	2280	3270	Signal	0.787072		TPSN TAP1 CHX2 GAPDH 2024.06.07_19.01.26_Ch.tif	W	8	23000000	31500000	2109	4050	Signal	0.966387	0.814449		TPSN TAP1 CHX2 TAP1 2024.06.10_19.00.47_Ch.tif	W	4	14900000	19300000	1792	2450	Signal	0.723301	0.748459
TPSN TAP1 CHX2 HA 2024.06.06_20.14.05_Ch.tif	W	9	32100000	46200000	2166	6530	Signal	1		TPSN TAP1 CHX2 GAPDH 2024.06.07_19.01.26_Ch.tif	W	9	21000000	28400000	2109	3520	Signal	1	1
TPSN TAP1 CHX2 HA 2024.06.06_20.14.05_Ch.tif	W	10	29900000	44800000	2166	6890	Signal	0.931464		TPSN TAP1 CHX2 GAPDH 2024.06.07_19.01.26_Ch.tif	W	10	22500000	30500000	2109	3810	Signal	1.07143	0.869367
TPSN TAP1 CHX2 HA 2024.06.06_20.14.05_Ch.tif	W	11	30000000	44900000	2242	6670	Signal	0.934579		TPSN TAP1 CHX2 GAPDH 2024.06.07_19.01.26_Ch.tif	W	11	22900000	30300000	2109	3500	Signal	1.09048	0.857038
TPSN TAP1 CHX2 HA 2024.06.06_20.14.05_Ch.tif	W	12	31400000	44200000	2242	5740	Signal	0.978193		TPSN TAP1 CHX2 GAPDH 2024.06.07_19.01.26_Ch.tif	W	12	22400000	28800000	2109	3050	Signal	1.06667	0.917056
TPSN TAP1 CHX2 HA 2024.06.06_20.14.05_Ch.tif	W	13	37700000	55400000	2242	7900	Signal	1		TPSN TAP1 CHX2 GAPDH 2024.06.07_19.01.26_Ch.tif	W	13	23800000	29700000	2109	2800	Signal	1	1		TPSN TAP1 CHX2 TAP1 2024.06.10_19.00.47_Ch.tif	W	5	22300000	28100000	1792	3210	Signal	1	1
TPSN TAP1 CHX2 HA 2024.06.06_20.14.05_Ch.tif	W	14	38400000	56300000	2166	8240	Signal	1.01857		TPSN TAP1 CHX2 GAPDH 2024.06.07_19.01.26_Ch.tif	W	14	26800000	33300000	2072	3100	Signal	1.12605	0.904549		TPSN TAP1 CHX2 TAP1 2024.06.10_19.00.47_Ch.tif	W	6	20400000	26500000	1792	3370	Signal	0.914798	0.812395
TPSN TAP1 CHX2 HA 2024.06.06_20.14.05_Ch.tif	W	15	38000000	54800000	2166	7780	Signal	1.00796		TPSN TAP1 CHX2 GAPDH 2024.06.07_19.01.26_Ch.tif	W	15	25900000	31600000	2072	2790	Signal	1.08824	0.926231		TPSN TAP1 CHX2 TAP1 2024.06.10_19.00.47_Ch.tif	W	7	20100000	26400000	1792	3520	Signal	0.901345	0.828263
TPSN TAP1 CHX2 HA 2024.06.06_20.14.05_Ch.tif	W	16	36100000	50100000	2166	6440	Signal	0.95756		TPSN TAP1 CHX2 GAPDH 2024.06.07_19.01.26_Ch.tif	W	16	28600000	33800000	2035	2530	Signal	1.20168	0.79685		TPSN TAP1 CHX2 TAP1 2024.06.10_19.00.47_Ch.tif	W	8	19900000	25000000	1792	2880	Signal	0.892377	0.742607
Image Name	Channel	Name	Signal	Total	Area	Bkgnd.	Type			Image Name	Channel	Name	Signal	Total	Area	Bkgnd.	Type				Image Name	Channel	Name	Signal	Total	Area	Bkgnd.	Type
TPSN TAP1 CHX3 HA 2024.06.06_20.27.52_Ch.tif	W	1	19900000	25700000	2280	2540	Signal	1		TPSN TAP1 CHX3 GAPDH 2024.06.07_19.08.00_Ch.tif	W	1	30700000	37000000	2183	2900	Signal	1	1
TPSN TAP1 CHX3 HA 2024.06.06_20.27.52_Ch.tif	W	2	14700000	20700000	2052	2940	Signal	0.738693		TPSN TAP1 CHX3 GAPDH 2024.06.07_19.08.00_Ch.tif	W	2	30600000	37500000	2035	3380	Signal	0.996743	0.741107
TPSN TAP1 CHX3 HA 2024.06.06_20.27.52_Ch.tif	W	3	13900000	19300000	2052	2660	Signal	0.698492		TPSN TAP1 CHX3 GAPDH 2024.06.07_19.08.00_Ch.tif	W	3	30300000	37000000	2072	3230	Signal	0.986971	0.707713
TPSN TAP1 CHX3 HA 2024.06.06_20.27.52_Ch.tif	W	4	9700000	14000000	2052	2110	Signal	0.487437		TPSN TAP1 CHX3 GAPDH 2024.06.07_19.08.00_Ch.tif	W	4	30300000	36800000	2072	3140	Signal	0.986971	0.493872
TPSN TAP1 CHX3 HA 2024.06.06_20.27.52_Ch.tif	W	5	27000000	37000000	2128	4680	Signal	1		TPSN TAP1 CHX3 GAPDH 2024.06.07_19.08.00_Ch.tif	W	5	25100000	31600000	2146	3010	Signal	1	1		TPSN TAP1 CHX3 TAP1 2024.06.10_20.34.39_Ch.tif	W	1	21400000	26300000	2052	2380	Signal	1	1
TPSN TAP1 CHX3 HA 2024.06.06_20.27.52_Ch.tif	W	6	24800000	34600000	2090	4700	Signal	0.918519		TPSN TAP1 CHX3 GAPDH 2024.06.07_19.08.00_Ch.tif	W	6	25700000	32300000	2109	3160	Signal	1.0239	0.897075		TPSN TAP1 CHX3 TAP1 2024.06.10_20.34.39_Ch.tif	W	2	19000000	23900000	2016	2450	Signal	0.88785	0.867122
TPSN TAP1 CHX3 HA 2024.06.06_20.27.52_Ch.tif	W	7	24900000	35200000	2128	4850	Signal	0.922222		TPSN TAP1 CHX3 GAPDH 2024.06.07_19.08.00_Ch.tif	W	7	25100000	31500000	2109	3070	Signal	1	0.922222		TPSN TAP1 CHX3 TAP1 2024.06.10_20.34.39_Ch.tif	W	3	16400000	21200000	2016	2380	Signal	0.766355	0.766355
TPSN TAP1 CHX3 HA 2024.06.06_20.27.52_Ch.tif	W	8	22800000	30900000	2318	3480	Signal	0.844444		TPSN TAP1 CHX3 GAPDH 2024.06.07_19.08.00_Ch.tif	W	8	26600000	32900000	2072	3040	Signal	1.05976	0.796825		TPSN TAP1 CHX3 TAP1 2024.06.10_20.34.39_Ch.tif	W	4	14000000	18200000	2016	2070	Signal	0.654206	0.617314
TPSN TAP1 CHX3 HA 2024.06.06_20.27.52_Ch.tif	W	9	39000000	54000000	2204	6830	Signal	1		TPSN TAP1 CHX3 GAPDH 2024.06.07_19.08.00_Ch.tif	W	9	22900000	28500000	2072	2720	Signal	1	1
TPSN TAP1 CHX3 HA 2024.06.06_20.27.52_Ch.tif	W	10	35000000	49500000	2090	6970	Signal	0.897436		TPSN TAP1 CHX3 GAPDH 2024.06.07_19.08.00_Ch.tif	W	10	24200000	30200000	2072	2890	Signal	1.05677	0.849227
TPSN TAP1 CHX3 HA 2024.06.06_20.27.52_Ch.tif	W	11	38100000	53900000	2204	7200	Signal	0.976923		TPSN TAP1 CHX3 GAPDH 2024.06.07_19.08.00_Ch.tif	W	11	24600000	30700000	2146	2840	Signal	1.07424	0.909412
TPSN TAP1 CHX3 HA 2024.06.06_20.27.52_Ch.tif	W	12	35600000	49500000	2242	6210	Signal	0.912821		TPSN TAP1 CHX3 GAPDH 2024.06.07_19.08.00_Ch.tif	W	12	24700000	30300000	2072	2670	Signal	1.0786	0.846299
TPSN TAP1 CHX3 HA 2024.06.06_20.27.52_Ch.tif	W	13	41000000	57000000	2242	7130	Signal	1		TPSN TAP1 CHX3 GAPDH 2024.06.07_19.08.00_Ch.tif	W	13	24800000	30700000	2072	2880	Signal	1	1		TPSN TAP1 CHX3 TAP1 2024.06.10_20.34.39_Ch.tif	W	5	23800000	29400000	2016	2750	Signal	1	1
TPSN TAP1 CHX3 HA 2024.06.06_20.27.52_Ch.tif	W	14	41600000	58400000	2204	7620	Signal	1.01463		TPSN TAP1 CHX3 GAPDH 2024.06.07_19.08.00_Ch.tif	W	14	26400000	33200000	2072	3270	Signal	1.06452	0.953141		TPSN TAP1 CHX3 TAP1 2024.06.10_20.34.39_Ch.tif	W	6	24000000	30100000	2016	3010	Signal	1.0084	0.947288
TPSN TAP1 CHX3 HA 2024.06.06_20.27.52_Ch.tif	W	15	39900000	53700000	2166	6350	Signal	0.973171		TPSN TAP1 CHX3 GAPDH 2024.06.07_19.08.00_Ch.tif	W	15	29200000	36200000	2183	3200	Signal	1.17742	0.826529		TPSN TAP1 CHX3 TAP1 2024.06.10_20.34.39_Ch.tif	W	7	19100000	24300000	2016	2580	Signal	0.802521	0.681593
TPSN TAP1 CHX3 HA 2024.06.06_20.27.52_Ch.tif	W	16	42100000	55000000	2242	5740	Signal	1.02683		TPSN TAP1 CHX3 GAPDH 2024.06.07_19.08.00_Ch.tif	W	16	28700000	35200000	2072	3140	Signal	1.15726	0.887295		TPSN TAP1 CHX3 TAP1 2024.06.10_20.34.39_Ch.tif	W	8	17400000	21900000	2016	2260	Signal	0.731092	0.631745

## Sheet: Figure S2b
Image Name	Channel	Name	Signal	Total	Area	Bkgnd.	Type	HA Relative		Image Name	Channel	Name	Signal	Total	Area	Bkgnd.	Type	Loading relative	HA normalized
Tpsn-sfGFP CHX HA 2022.10.13_15.37.21_Ch.tif	W	1	35000000	43600000	4725	1830	Signal	1		Tpsn-sfGFP CHX1 Tub 2022.10.14_15.35.48_Ch.tif	W	1	31900000	37300000	3477	1560	Signal	1	1
Tpsn-sfGFP CHX HA 2022.10.13_15.37.21_Ch.tif	W	2	27800000	37200000	4350	2160	Signal	0.794286		Tpsn-sfGFP CHX1 Tub 2022.10.14_15.35.48_Ch.tif	W	2	29500000	34700000	3249	1600	Signal	1.08136	0.858906
Tpsn-sfGFP CHX HA 2022.10.13_15.37.21_Ch.tif	W	3	24100000	32400000	4350	1900	Signal	0.688571		Tpsn-sfGFP CHX1 Tub 2022.10.14_15.35.48_Ch.tif	W	3	27000000	32000000	3192	1580	Signal	1.18148	0.813534
Tpsn-sfGFP CHX HA 2022.10.13_15.37.21_Ch.tif	W	4	20100000	27000000	4350	1600	Signal	0.574286		Tpsn-sfGFP CHX1 Tub 2022.10.14_15.35.48_Ch.tif	W	4	28300000	33300000	3306	1520	Signal	1.12721	0.64734
Tpsn-sfGFP CHX HA 2022.10.13_15.37.21_Ch.tif	W	5	36200000	45200000	4800	1880	Signal	1		Tpsn-sfGFP CHX1 Tub 2022.10.14_15.35.48_Ch.tif	W	5	31500000	37400000	3477	1680	Signal	1	1
Tpsn-sfGFP CHX HA 2022.10.13_15.37.21_Ch.tif	W	6	32700000	44500000	4425	2660	Signal	0.903315		Tpsn-sfGFP CHX1 Tub 2022.10.14_15.35.48_Ch.tif	W	6	29800000	36300000	3306	1960	Signal	1.05705	0.954846
Tpsn-sfGFP CHX HA 2022.10.13_15.37.21_Ch.tif	W	7	34500000	45800000	4425	2570	Signal	0.953039		Tpsn-sfGFP CHX1 Tub 2022.10.14_15.35.48_Ch.tif	W	7	29400000	36000000	3306	1990	Signal	1.07143	1.02111
Tpsn-sfGFP CHX HA 2022.10.13_15.37.21_Ch.tif	W	8	39500000	49200000	4950	1950	Signal	1.09116		Tpsn-sfGFP CHX1 Tub 2022.10.14_15.35.48_Ch.tif	W	8	29600000	35800000	3648	1710	Signal	1.06419	1.1612
Image Name	Channel	Name	Signal	Total	Area	Bkgnd.	Type			Image Name	Channel	Name	Signal	Total	Area	Bkgnd.	Type
Tpsn-sfGFP CHX2 HA 2022.10.13_15.43.42_Ch.tif	W	1	40800000	49600000	5530	1580	Signal	1		Tpsn-sfGFP CHX2 Tub 2022.10.14_15.40.30_Ch.tif	W	1	30700000	35600000	2646	1860	Signal	1	1
Tpsn-sfGFP CHX2 HA 2022.10.13_15.43.42_Ch.tif	W	2	31500000	41200000	4582	2110	Signal	0.772059		Tpsn-sfGFP CHX2 Tub 2022.10.14_15.40.30_Ch.tif	W	2	31900000	36800000	2436	2020	Signal	0.962382	0.743016
Tpsn-sfGFP CHX2 HA 2022.10.13_15.43.42_Ch.tif	W	3	28100000	36900000	4582	1920	Signal	0.688725		Tpsn-sfGFP CHX2 Tub 2022.10.14_15.40.30_Ch.tif	W	3	28000000	32800000	2394	2000	Signal	1.09643	0.755138
Tpsn-sfGFP CHX2 HA 2022.10.13_15.43.42_Ch.tif	W	4	25400000	33400000	5135	1560	Signal	0.622549		Tpsn-sfGFP CHX2 Tub 2022.10.14_15.40.30_Ch.tif	W	4	29600000	34400000	2478	1920	Signal	1.03716	0.645684
Tpsn-sfGFP CHX2 HA 2022.10.13_15.43.42_Ch.tif	W	5	41500000	50700000	5056	1810	Signal	1		Tpsn-sfGFP CHX2 Tub 2022.10.14_15.40.30_Ch.tif	W	5	35800000	40800000	2520	1980	Signal	1	1
Tpsn-sfGFP CHX2 HA 2022.10.13_15.43.42_Ch.tif	W	6	37700000	48500000	4503	2400	Signal	0.908434		Tpsn-sfGFP CHX2 Tub 2022.10.14_15.40.30_Ch.tif	W	6	33900000	38800000	2394	2060	Signal	1.05605	0.959349
Tpsn-sfGFP CHX2 HA 2022.10.13_15.43.42_Ch.tif	W	7	37800000	47700000	4503	2190	Signal	0.910843		Tpsn-sfGFP CHX2 Tub 2022.10.14_15.40.30_Ch.tif	W	7	29400000	34200000	2394	2020	Signal	1.21769	1.10912
Tpsn-sfGFP CHX2 HA 2022.10.13_15.43.42_Ch.tif	W	8	41000000	49700000	5056	1720	Signal	0.987952		Tpsn-sfGFP CHX2 Tub 2022.10.14_15.40.30_Ch.tif	W	8	29100000	33600000	2478	1830	Signal	1.23024	1.21542
Image Name	Channel	Name	Signal	Total	Area	Bkgnd.	Type			Image Name	Channel	Name	Signal	Total	Area	Bkgnd.	Type
Tpsn-sfGFP CHX3 HA 2022.10.13_15.53.44_Ch.tif	W	1	44100000	53400000	4940	1860	Signal	1		Tpsn-sfGFP CHX3 Tub 2022.10.14_15.50.13_Ch.tif	W	1	31900000	37000000	2760	1870	Signal	1	1
Tpsn-sfGFP CHX3 HA 2022.10.13_15.53.44_Ch.tif	W	2	33200000	42800000	4332	2230	Signal	0.752834		Tpsn-sfGFP CHX3 Tub 2022.10.14_15.50.13_Ch.tif	W	2	30000000	35000000	2668	1900	Signal	1.06333	0.800514
Tpsn-sfGFP CHX3 HA 2022.10.13_15.53.44_Ch.tif	W	3	27400000	35900000	4332	1960	Signal	0.621315		Tpsn-sfGFP CHX3 Tub 2022.10.14_15.50.13_Ch.tif	W	3	30100000	35400000	2668	1970	Signal	1.0598	0.65847
Tpsn-sfGFP CHX3 HA 2022.10.13_15.53.44_Ch.tif	W	4	19000000	26000000	4408	1590	Signal	0.430839		Tpsn-sfGFP CHX3 Tub 2022.10.14_15.50.13_Ch.tif	W	4	26400000	31300000	2714	1800	Signal	1.20833	0.520597
Tpsn-sfGFP CHX3 HA 2022.10.13_15.53.44_Ch.tif	W	5	41900000	50900000	4712	1900	Signal	1		Tpsn-sfGFP CHX3 Tub 2022.10.14_15.50.13_Ch.tif	W	5	33500000	38900000	2806	1910	Signal	1	1
Tpsn-sfGFP CHX3 HA 2022.10.13_15.53.44_Ch.tif	W	6	36200000	45900000	4256	2290	Signal	0.863962		Tpsn-sfGFP CHX3 Tub 2022.10.14_15.50.13_Ch.tif	W	6	32800000	38100000	2622	1980	Signal	1.02134	0.8824
Tpsn-sfGFP CHX3 HA 2022.10.13_15.53.44_Ch.tif	W	7	35100000	44700000	4256	2250	Signal	0.837709		Tpsn-sfGFP CHX3 Tub 2022.10.14_15.50.13_Ch.tif	W	7	33100000	38400000	2576	2060	Signal	1.01208	0.847832
Tpsn-sfGFP CHX3 HA 2022.10.13_15.53.44_Ch.tif	W	8	35700000	43500000	4864	1600	Signal	0.852029		Tpsn-sfGFP CHX3 Tub 2022.10.14_15.50.13_Ch.tif	W	8	30900000	35800000	2714	1810	Signal	1.08414	0.92372
