# Supplementary material for: Tapasin assembly surveillance by the RNF185/Membralin ubiquitin ligase complex regulates MHC-I surface expression
Source: Nat Commun. 2024 Oct 1;15:8508. doi: 10.1038/s41467-024-52772-x (PMC11445256; doi:10.1038/s41467-024-52772-x)
Supplement: Supplementary file 4 — Source Data [file 41467_2024_52772_MOESM4_ESM.zip › Source Data 2 Figure 1b TMT10plex WT vs MBRL KO mouse astrocytes.xlsx]

## Sheet: Legend
Legend	Dataset TMT-10plex WT vs KO
Sheet	Proteomics Results
Protein ID	Uniprot IDs for protein
Fasta header	Fasta headers from protein entry, including protein name
logFC	Average Log2 ratio of KO versus WT for the five replicates
P.Value	p-value from a student's t-test of the five replicates
log.P.Value	log p-value from a student's t-test of the five replciates
threshold	indicates if proteins is significantly increasing, significantly decreasing, or not significant based on criteria specified below
1_WT	Log2 intensity of WT 1 sample
1_KO	Log2 intensity of KO 1 sample
2_WT	Log2 intensity of WT 2 sample
2_KO	Log2 intensity of KO 2 sample
3_WT	Log2 intensity of WT 3 sample
3_KO	Log2 intensity of KO 3 sample
4_WT	Log2 intensity of WT 4 sample
4_KO	Log2 intensity of KO 4 sample
5_WT	Log2 intensity of WT 5 sample
5_KO	Log2 intensity of KO 5 sample
	significant (p<0.05) proteins up-regulated (>1.5-fold) on KO versus WT
	significant (p<0.05) proteins down-regulated (>1.5-fold) on KO versus WT
Sheet	proteinGroups
Output from MaxQuant search

## Sheet: Proteomics results
Protein ID	Fasta header	logFC	P.Value	log.P.Value	threshold	1_WT	1_KO	2_WT	2_KO	3_WT	3_KO	4_WT	4_KO	5_WT	5_KO
Q3V209-2;Q3V209	sp|Q3V209-2|TMUB2_MOUSE Isoform 2 of Transmembrane and ubiquitin-like domain-containing protein 2 OS=Mus musculus OX=10090 GN=Tmub2;sp|Q3V209|TMUB2_MOUSE Transmembrane and ubiquitin-like domain-containing protein 2 OS=Mus musculus OX=10090 GN=Tmub2 PE=1 SV	1.98522	1.26171e-16	15.899	sig increased	15.9096	18.298	16.1431	17.78	16.5815	18.2139	16.8192	19.3096	16.9777	18.7556
Q9R233-2;Q9R233	sp|Q9R233-2|TPSN_MOUSE Isoform Short of Tapasin OS=Mus musculus OX=10090 GN=Tapbp;sp|Q9R233|TPSN_MOUSE Tapasin OS=Mus musculus OX=10090 GN=Tapbp PE=1 SV=2	1.68776	7.54442e-18	17.1224	sig increased	20.8545	22.4524	21.2797	22.7935	21.2477	23.4144	21.3513	23.1946	21.3428	22.6598
Q9Z223-3;Q9Z223-1;Q9Z223	sp|Q9Z223-3|MOC2B_MOUSE Isoform 3 of Molybdopterin synthase catalytic subunit OS=Mus musculus OX=10090 GN=Mocs2;sp|Q9Z223-1|MOC2B_MOUSE Isoform 2 of Molybdopterin synthase catalytic subunit OS=Mus musculus OX=10090 GN=Mocs2;sp|Q9Z223|MOC2B_MOUSE Molybdopte	1.09515	2.57579e-06	5.58909	sig increased	17.3197	17.1353	17.189	17.2683	15.3293	17.5945	15.9998	17.396	15.1834	17.103
Q8CGQ8-2;Q8CGQ8	sp|Q8CGQ8-2|NCKX4_MOUSE Isoform 2 of Sodium/potassium/calcium exchanger 4 OS=Mus musculus OX=10090 GN=Slc24a4;sp|Q8CGQ8|NCKX4_MOUSE Sodium/potassium/calcium exchanger 4 OS=Mus musculus OX=10090 GN=Slc24a4 PE=1 SV=2	0.922702	7.67683e-07	6.11482	sig increased	16.4231	17.6523	17.8126	16.9952	16.5339	17.8413	16.538	18.1067	16.5366	17.8622
P10810	sp|P10810|CD14_MOUSE Monocyte differentiation antigen CD14 OS=Mus musculus OX=10090 GN=Cd14 PE=1 SV=1	0.84865	7.81078e-05	4.10731	sig increased	18.478	18.0559	18.1843	18.8232	18.5328	20.4804	18.8378	19.7798	18.1826	19.3194
Q8K0C4	sp|Q8K0C4|CP51A_MOUSE Lanosterol 14-alpha demethylase OS=Mus musculus OX=10090 GN=Cyp51a1 PE=1 SV=1	0.75944	9.12137e-09	8.03994	sig increased	20.656	21.4712	20.7944	21.4949	20.823	21.5382	20.9937	21.8007	20.7837	21.543
Q8CIB6	sp|Q8CIB6|TM230_MOUSE Transmembrane protein 230 OS=Mus musculus OX=10090 GN=Tmem230 PE=1 SV=1	0.667219	4.05127e-07	6.39241	sig increased	18.9286	20.0155	19.5205	19.776	19.2954	20.0402	19.4119	20.0188	19.2783	19.9203
Q8R422	sp|Q8R422|CD109_MOUSE CD109 antigen OS=Mus musculus OX=10090 GN=Cd109 PE=1 SV=1	0.657383	0.000154553	3.81092	sig increased	21.2047	22.5344	22.4213	21.3618	21.3584	22.517	21.5072	22.484	21.5776	22.4589
Q6PDJ1-2;Q6PDJ1	sp|Q6PDJ1-2|CAHD1_MOUSE Isoform 2 of VWFA and cache domain-containing protein 1 OS=Mus musculus OX=10090 GN=Cachd1;sp|Q6PDJ1|CAHD1_MOUSE VWFA and cache domain-containing protein 1 OS=Mus musculus OX=10090 GN=Cachd1 PE=2 SV=1	0.629489	5.27043e-05	4.27815	sig increased	18.841	20.0862	20.0234	19.4446	19.1836	20.1978	19.3147	20.1901	19.5666	20.158
O35972	sp|O35972|RM23_MOUSE 39S ribosomal protein L23, mitochondrial OS=Mus musculus OX=10090 GN=Mrpl23 PE=1 SV=1	0.60317	0.000327045	3.48539	sig increased	19.2026	18.9604	19.5005	19.27	18.1035	19.7516	18.7243	19.3595	18.2711	19.4762
Q80UK8	sp|Q80UK8|INT2_MOUSE Integrator complex subunit 2 OS=Mus musculus OX=10090 GN=Ints2 PE=1 SV=2	0.595208	0.000160593	3.79427	sig increased	16.4798	16.3969	16.4477	16.484	15.4511	17.0317	16.0006	16.5702	15.4586	16.331
Q9CRA9-2;Q9CRA9	sp|Q9CRA9-2|FGOP2_MOUSE Isoform 2 of FGFR1 oncogene partner 2 homolog OS=Mus musculus OX=10090 GN=Fgfr1op2;sp|Q9CRA9|FGOP2_MOUSE FGFR1 oncogene partner 2 homolog OS=Mus musculus OX=10090 GN=Fgfr1op2 PE=1 SV=1	-0.585028	1.13534e-05	4.94487	sig decreased	14.5018	14.0405	14.8797	14.0638	14.4365	14.0912	14.7763	14.0205	14.2126	13.6658
Q3UZ01-2;Q3UZ01	sp|Q3UZ01-2|RNPC3_MOUSE Isoform 2 of RNA-binding region-containing protein 3 OS=Mus musculus OX=10090 GN=Rnpc3;sp|Q3UZ01|RNPC3_MOUSE RNA-binding region-containing protein 3 OS=Mus musculus OX=10090 GN=Rnpc3 PE=2 SV=2	-0.585176	2.02075e-05	4.69449	sig decreased	13.9763	13.3295	14.4203	13.3763	14.1413	14.0285	13.9819	13.3749	13.8579	13.3426
P28667	sp|P28667|MRP_MOUSE MARCKS-related protein OS=Mus musculus OX=10090 GN=Marcksl1 PE=1 SV=2	-0.589422	7.73496e-05	4.11154	sig decreased	20.4872	18.9218	19.7015	19.1566	20.053	19.8203	20	19.4793	19.5553	19.472
P20067-2;P20067	sp|P20067-2|ID1_MOUSE Isoform Short of DNA-binding protein inhibitor ID-1 OS=Mus musculus OX=10090 GN=Id1;sp|P20067|ID1_MOUSE DNA-binding protein inhibitor ID-1 OS=Mus musculus OX=10090 GN=Id1 PE=1 SV=3	-0.593587	0.000138379	3.85893	sig decreased	12.9809	12.2501	13.179	12.1673	13.496	13.1334	13.6693	13.1236	12.9578	12.6407
Q02013	sp|Q02013|AQP1_MOUSE Aquaporin-1 OS=Mus musculus OX=10090 GN=Aqp1 PE=1 SV=3	-0.608039	0.000209767	3.67826	sig decreased	17.2203	17.1038	18.3804	16.5788	17.4179	16.693	17.1991	17.5221	17.8435	17.1234
P97792;P97792-2;P97792-3	sp|P97792|CXAR_MOUSE Coxsackievirus and adenovirus receptor homolog OS=Mus musculus OX=10090 GN=Cxadr PE=1 SV=1;sp|P97792-2|CXAR_MOUSE Isoform 2 of Coxsackievirus and adenovirus receptor homolog OS=Mus musculus OX=10090 GN=Cxadr	-0.63168	5.00498e-05	4.3006	sig decreased	18.8524	18.5095	19.7616	17.8842	18.9149	18.4063	18.7184	18.8629	19.1638	18.5898
Q3UR85-2;Q3UR85-5;Q3UR85-3;Q3UR85	sp|Q3UR85-2|MYRF_MOUSE Isoform 2 of Myelin regulatory factor OS=Mus musculus OX=10090 GN=Myrf;sp|Q3UR85-5|MYRF_MOUSE Isoform 4 of Myelin regulatory factor OS=Mus musculus OX=10090 GN=Myrf;sp|Q3UR85-3|MYRF_MOUSE Isoform 3 of Myelin regulatory factor OS=Mus	-0.638552	7.34522e-05	4.134	sig decreased	17.5764	17.6003	17.5307	17.0629	17.1519	17.2841	17.8549	16.4765	17.9724	16.4698
P60840-2;P60840;P56212-2;P56212	sp|P60840-2|ENSA_MOUSE Isoform 2 of Alpha-endosulfine OS=Mus musculus OX=10090 GN=Ensa;sp|P60840|ENSA_MOUSE Alpha-endosulfine OS=Mus musculus OX=10090 GN=Ensa PE=1 SV=1;sp|P56212-2|ARP19_MOUSE Isoform ARPP-16 of cAMP-regulated phosphoprotein 19 OS=Mus musc	-0.638653	3.37808e-05	4.47133	sig decreased	20.1331	18.5229	19.1018	18.4732	19.5336	19.1649	19.2307	18.8858	19.047	18.8059
Q9D6K7;Q9D6K7-2	sp|Q9D6K7|TTC33_MOUSE Tetratricopeptide repeat protein 33 OS=Mus musculus OX=10090 GN=Ttc33 PE=1 SV=1	-0.659911	9.47279e-05	4.02352	sig decreased	16.8868	16.1156	17.4325	17.2589	17.5988	16.4437	17.397	17.3789	17.3752	16.1935
P40936	sp|P40936|INMT_MOUSE Indolethylamine N-methyltransferase OS=Mus musculus OX=10090 GN=Inmt PE=1 SV=1	-0.660828	0.00439356	2.35718	sig decreased	21.8197	21.3353	22.6534	22.4369	21.7876	20.0566	21.8081	22.4862	22.768	21.2176
P54227;P63042;REV__Q9WTN3-4;REV__Q9WTN3-2;REV__Q9WTN3-3;REV__Q9WTN3;O70166	sp|P54227|STMN1_MOUSE Stathmin OS=Mus musculus OX=10090 GN=Stmn1 PE=1 SV=2	-0.67442	3.37051e-05	4.4723	sig decreased	22.9287	22.0473	22.4257	21.5902	23.2848	21.792	21.8371	21.9682	22.4871	22.1936
P43006;P43006-2;P43006-3	sp|P43006|EAA2_MOUSE Excitatory amino acid transporter 2 OS=Mus musculus OX=10090 GN=Slc1a2 PE=1 SV=1;sp|P43006-2|EAA2_MOUSE Isoform Glt-1A of Excitatory amino acid transporter 2 OS=Mus musculus OX=10090 GN=Slc1a2	-0.675309	1.14432e-06	5.94145	sig decreased	19.6635	19.2831	20.2511	18.864	19.6961	19.1489	19.9587	19.274	19.4684	19.0913
Q9WTR6	sp|Q9WTR6|XCT_MOUSE Cystine/glutamate transporter OS=Mus musculus OX=10090 GN=Slc7a11 PE=1 SV=1	-0.707346	0.00171128	2.76668	sig decreased	16.5977	16.3919	18.7317	16.4427	16.4194	15.9626	16.7721	17.3203	17.4008	16.2675
Q62148;Q9JHW9	sp|Q62148|AL1A2_MOUSE Retinal dehydrogenase 2 OS=Mus musculus OX=10090 GN=Aldh1a2 PE=1 SV=2	-0.738126	0.00656058	2.18306	sig decreased	20.3985	20.1986	22.3029	20.1619	19.9253	18.4752	20.1209	21.2194	20.9145	19.9164
P15306	sp|P15306|TRBM_MOUSE Thrombomodulin OS=Mus musculus OX=10090 GN=Thbd PE=1 SV=1	-0.834808	4.80112e-05	4.31866	sig decreased	17.0589	17.0185	18.8332	16.5217	17.2158	16.2932	16.9328	17.3073	17.995	16.7209
P97449	sp|P97449|AMPN_MOUSE Aminopeptidase N OS=Mus musculus OX=10090 GN=Anpep PE=1 SV=4	-0.836116	7.2342e-05	4.14061	sig decreased	19.4816	19.3367	21.2033	19.0612	19.4573	18.4586	19.3136	19.7395	20.3733	19.0526
P09535;P09535-2	sp|P09535|IGF2_MOUSE Insulin-like growth factor II OS=Mus musculus OX=10090 GN=Igf2 PE=1 SV=1;sp|P09535-2|IGF2_MOUSE Isoform 2 of Insulin-like growth factor II OS=Mus musculus OX=10090 GN=Igf2	-0.843394	0.000675853	3.17015	sig decreased	16.4949	16.0679	18.4792	15.4964	16.1537	15.1498	15.8243	16.7369	16.683	15.9673
P14069	sp|P14069|S10A6_MOUSE Protein S100-A6 OS=Mus musculus OX=10090 GN=S100a6 PE=1 SV=3	-1.04126	2.89481e-05	4.53838	sig decreased	23.5909	20.6426	21.1867	20.1866	21.0259	20.5351	21.1414	20.8041	20.9046	20.4747
A2AJQ3-2;A2AJQ3	sp|A2AJQ3-2|D19L4_MOUSE Isoform 2 of Probable C-mannosyltransferase DPY19L4 OS=Mus musculus OX=10090 GN=Dpy19l4;sp|A2AJQ3|D19L4_MOUSE Probable C-mannosyltransferase DPY19L4 OS=Mus musculus OX=10090 GN=Dpy19l4 PE=2 SV=1	-1.07353	9.76213e-13	12.0105	sig decreased	17.096	16.0672	17.3469	16.2718	17.4737	16.5245	17.5642	16.3699	17.3185	16.1982
O09114-2;O09114	sp|O09114-2|PTGDS_MOUSE Isoform 2 of Prostaglandin-H2 D-isomerase OS=Mus musculus OX=10090 GN=Ptgds;sp|O09114|PTGDS_MOUSE Prostaglandin-H2 D-isomerase OS=Mus musculus OX=10090 GN=Ptgds PE=1 SV=1	-1.17151	0.000349115	3.45703	sig decreased	17.0954	16.6752	19.0815	15.3626	16.1867	14.4049	16.042	17.2695	17.3346	16.1706
P01899;P01898	sp|P01899|HA11_MOUSE H-2 class I histocompatibility antigen, D-B alpha chain OS=Mus musculus OX=10090 GN=H2-D1 PE=1 SV=2	0.584855	3.95588e-05	4.40276	not significant	21.9535	22.4586	21.9263	22.5569	22.5631	23.2846	22.3346	22.9395	22.1849	22.6472
Q9D8T4	sp|Q9D8T4|TV23B_MOUSE Golgi apparatus membrane protein TVP23 homolog B OS=Mus musculus OX=10090 GN=Tvp23b PE=1 SV=1	0.572894	4.33802e-06	5.36271	not significant	19.0146	19.8109	19.2138	19.6823	19.2846	19.8996	19.4683	19.9056	19.2762	19.8236
P29533;P29533-2	sp|P29533|VCAM1_MOUSE Vascular cell adhesion protein 1 OS=Mus musculus OX=10090 GN=Vcam1 PE=1 SV=1	0.557439	0.00972974	2.0119	not significant	21.3599	21.2014	21.4423	21.3776	21.5761	23.7199	21.765	22.1678	21.277	21.7406
Q18PI6-2;Q18PI6-3;Q18PI6	sp|Q18PI6-2|SLAF5_MOUSE Isoform 2 of SLAM family member 5 OS=Mus musculus OX=10090 GN=Cd84;sp|Q18PI6-3|SLAF5_MOUSE Isoform 3 of SLAM family member 5 OS=Mus musculus OX=10090 GN=Cd84;sp|Q18PI6|SLAF5_MOUSE SLAM family member 5 OS=Mus musculus OX=10090 GN=Cd8	0.546185	0.000869663	3.06065	not significant	16.6419	16.3746	16.0305	16.4247	15.0423	16.8645	15.7596	16.1729	15.7776	16.1462
P01887	sp|P01887|B2MG_MOUSE Beta-2-microglobulin OS=Mus musculus OX=10090 GN=B2m PE=1 SV=2	0.538229	0.000106345	3.97328	not significant	18.9768	19.3236	19.1341	19.2212	19.0599	20.1444	19.1014	19.8516	18.9278	19.3502
Q6P5F6	sp|Q6P5F6|S39AA_MOUSE Zinc transporter ZIP10 OS=Mus musculus OX=10090 GN=Slc39a10 PE=1 SV=1	0.527002	0.001305	2.88439	not significant	14.3553	15.2819	15.592	14.7168	14.2959	15.3725	14.4736	15.7073	14.8731	15.1464
Q9CZT5	sp|Q9CZT5|VASN_MOUSE Vasorin OS=Mus musculus OX=10090 GN=Vasn PE=2 SV=2	0.518573	0.000800335	3.09673	not significant	14.6439	15.1705	15.3895	14.6991	15.0078	15.7121	14.8168	15.8221	14.7102	15.7573
O88322	sp|O88322|NID2_MOUSE Nidogen-2 OS=Mus musculus OX=10090 GN=Nid2 PE=1 SV=2	0.481431	0.00185724	2.73113	not significant	18.6762	19.4303	19.779	18.9873	18.6617	19.7563	18.9859	19.8723	19.213	19.6766
Q78T54-2;Q78T54	sp|Q78T54-2|VMA21_MOUSE Isoform 2 of Vacuolar ATPase assembly integral membrane protein Vma21 OS=Mus musculus OX=10090 GN=Vma21;sp|Q78T54|VMA21_MOUSE Vacuolar ATPase assembly integral membrane protein Vma21 OS=Mus musculus OX=10090 GN=Vma21 PE=1 SV=1	0.474833	8.816e-05	4.05473	not significant	16.9475	17.6086	17.2526	17.4062	17.1079	17.6645	17.2694	17.7457	17.0553	17.5818
Q8R5M8-4;Q8R5M8-3;Q8R5M8-2;Q8R5M8;Q8R5M8-7;Q8R5M8-6;Q8R5M8-5	sp|Q8R5M8-4|CADM1_MOUSE Isoform 4 of Cell adhesion molecule 1 OS=Mus musculus OX=10090 GN=Cadm1;sp|Q8R5M8-3|CADM1_MOUSE Isoform 3 of Cell adhesion molecule 1 OS=Mus musculus OX=10090 GN=Cadm1;sp|Q8R5M8-2|CADM1_MOUSE Isoform 2 of Cell adhesion molecule 1 OS	0.472189	0.00144351	2.84058	not significant	19.9199	20.3711	20.1597	19.8811	20.2126	21.0978	20.2467	20.9317	20.2875	20.9056
Q923B6	sp|Q923B6|STEA4_MOUSE Metalloreductase STEAP4 OS=Mus musculus OX=10090 GN=Steap4 PE=1 SV=1	0.455141	0.0483475	1.31563	not significant	17.1674	16.5076	16.4488	17.3219	17.6223	19.2494	17.7912	17.643	16.8604	17.4438
Q8K209	sp|Q8K209|AGRG1_MOUSE Adhesion G-protein coupled receptor G1 OS=Mus musculus OX=10090 GN=Adgrg1 PE=1 SV=1	0.426245	0.00255584	2.59247	not significant	17.7629	18.4663	18.5187	18.074	18.1524	18.9213	18.4411	18.9265	18.1471	18.7654
Q8C0L0	sp|Q8C0L0|TMX4_MOUSE Thioredoxin-related transmembrane protein 4 OS=Mus musculus OX=10090 GN=Tmx4 PE=1 SV=2	0.422006	0.000466275	3.33136	not significant	20.6715	21.2126	20.817	21.1013	20.8863	21.3964	21.0867	21.4049	20.7339	21.1901
Q8VE99	sp|Q8VE99|CC115_MOUSE Coiled-coil domain-containing protein 115 OS=Mus musculus OX=10090 GN=Ccdc115 PE=1 SV=1	0.409144	0.00114128	2.94261	not significant	16.1876	16.8806	16.6118	16.8751	16.508	17.12	16.8955	17.1221	16.5282	16.7789
Q99P91	sp|Q99P91|GPNMB_MOUSE Transmembrane glycoprotein NMB OS=Mus musculus OX=10090 GN=Gpnmb PE=1 SV=2	0.401191	0.0586993	1.23137	not significant	19.1021	21.0229	21.4586	20.0856	19.5574	20.0982	19.5727	20.2508	19.5857	19.825
Q810U4-2;Q810U4;Q810U4-3	sp|Q810U4-2|NRCAM_MOUSE Isoform 2 of Neuronal cell adhesion molecule OS=Mus musculus OX=10090 GN=Nrcam;sp|Q810U4|NRCAM_MOUSE Neuronal cell adhesion molecule OS=Mus musculus OX=10090 GN=Nrcam PE=1 SV=2;sp|Q810U4-3|NRCAM_MOUSE Isoform 3 of Neuronal cell adhe	0.390726	0.00510987	2.29159	not significant	17.7509	18.6027	18.7789	18.1858	18.0695	18.8024	18.2245	18.8731	18.1828	18.4962
Q9CPV3	sp|Q9CPV3|RM42_MOUSE 39S ribosomal protein L42, mitochondrial OS=Mus musculus OX=10090 GN=Mrpl42 PE=1 SV=1	0.382031	0.00197309	2.70485	not significant	15.8539	16.1477	16.0155	16.0627	15.8172	16.535	16.1873	16.5764	15.8528	16.3151
Q61001	sp|Q61001|LAMA5_MOUSE Laminin subunit alpha-5 OS=Mus musculus OX=10090 GN=Lama5 PE=1 SV=4	0.381127	0.00666162	2.17642	not significant	20.964	21.5491	21.8609	21.2344	21.0552	21.9297	21.2443	21.9759	21.4634	21.8044
Q9CY21	sp|Q9CY21|BUD23_MOUSE Probable 18S rRNA (guanine-N(7))-methyltransferase OS=Mus musculus OX=10090 GN=Bud23 PE=1 SV=1	0.376507	0.00283853	2.54691	not significant	20.746	20.9256	20.2329	20.7169	20.6142	21.1368	20.7305	20.7016	20.2421	20.9673
Q8BPM6;Q8BPM6-3;Q8BPM6-2	sp|Q8BPM6|RIC3_MOUSE Protein RIC-3 OS=Mus musculus OX=10090 GN=Ric3 PE=1 SV=2;sp|Q8BPM6-3|RIC3_MOUSE Isoform 3 of Protein RIC-3 OS=Mus musculus OX=10090 GN=Ric3;sp|Q8BPM6-2|RIC3_MOUSE Isoform 2 of Protein RIC-3 OS=Mus musculus OX=10090 GN=Ric3	0.370838	0.00289564	2.53825	not significant	14.7958	15.6934	15.2689	15.4634	15.4644	15.6113	15.3124	15.6124	15.0384	15.3536
Q9CQB5	sp|Q9CQB5|CISD2_MOUSE CDGSH iron-sulfur domain-containing protein 2 OS=Mus musculus OX=10090 GN=Cisd2 PE=1 SV=1	0.351832	0.00298595	2.52492	not significant	20.6743	21.117	20.8943	21.1645	20.8392	21.3025	21.0994	21.307	20.6822	21.0575
P03991;P14428;P04223;P04223-2;P06339	sp|P03991|HA1W_MOUSE H-2 class I histocompatibility antigen, K-W28 alpha chain OS=Mus musculus OX=10090 GN=H2-K1 PE=1 SV=2;sp|P14428|HA1Q_MOUSE H-2 class I histocompatibility antigen, K-Q alpha chain (Fragment) OS=Mus musculus OX=10090 GN=H2-K1 PE=1 SV=1;s	0.345734	0.0198268	1.70275	not significant	19.681	19.8001	19.4656	20.2085	20.3265	20.9559	20.2136	20.2921	20.0829	20.2417
Q05144	sp|Q05144|RAC2_MOUSE Ras-related C3 botulinum toxin substrate 2 OS=Mus musculus OX=10090 GN=Rac2 PE=1 SV=1	0.336715	0.0494729	1.30563	not significant	17.8744	17.768	18.0623	18.4506	18.2608	19.5911	18.7524	18.5981	18.0973	18.323
P21958	sp|P21958|TAP1_MOUSE Antigen peptide transporter 1 OS=Mus musculus OX=10090 GN=Tap1 PE=1 SV=3	0.324728	0.0112547	1.94867	not significant	19.48	19.9428	19.9232	20.036	19.8716	20.5682	19.9193	20.3662	20.0007	19.9052
P15209-2;P15209-4;P15209-3;P15209	sp|P15209-2|NTRK2_MOUSE Isoform GP95-TRKB of BDNF/NT-3 growth factors receptor OS=Mus musculus OX=10090 GN=Ntrk2;sp|P15209-4|NTRK2_MOUSE Isoform L10 of BDNF/NT-3 growth factors receptor OS=Mus musculus OX=10090 GN=Ntrk2;sp|P15209-3|NTRK2_MOUSE Isoform L1 o	0.313854	0.0309196	1.50977	not significant	20.467	21.3965	21.2583	20.4202	20.6712	21.2566	21.1107	21.2107	20.6001	21.3927
P10493	sp|P10493|NID1_MOUSE Nidogen-1 OS=Mus musculus OX=10090 GN=Nid1 PE=1 SV=2	0.312347	0.0894797	1.04828	not significant	16.1191	16.9172	17.7485	16.5013	16.039	16.8184	16.307	17.5957	17.0855	17.0283
Q61830	sp|Q61830|MRC1_MOUSE Macrophage mannose receptor 1 OS=Mus musculus OX=10090 GN=Mrc1 PE=1 SV=2	0.295263	0.131017	0.882672	not significant	16.6165	17.479	18.6294	16.7997	16.8448	17.6005	16.9192	18.0168	17.1149	17.7052
Q80VA0;Q80VA0-2;Q80VA0-3	sp|Q80VA0|GALT7_MOUSE N-acetylgalactosaminyltransferase 7 OS=Mus musculus OX=10090 GN=Galnt7 PE=1 SV=2;sp|Q80VA0-2|GALT7_MOUSE Isoform 2 of N-acetylgalactosaminyltransferase 7 OS=Mus musculus OX=10090 GN=Galnt7	0.291446	0.0391506	1.40726	not significant	17.9431	18.0958	18.3058	18.4935	18.4635	19.2228	18.684	18.8421	18.3488	18.5482
P02468	sp|P02468|LAMC1_MOUSE Laminin subunit gamma-1 OS=Mus musculus OX=10090 GN=Lamc1 PE=1 SV=2	0.290835	0.0620279	1.20741	not significant	19.9221	20.3796	20.9518	19.8809	19.7927	20.7244	20.0693	20.9117	20.4662	20.7596
O88838;O88838-2	sp|O88838|SPSB2_MOUSE SPRY domain-containing SOCS box protein 2 OS=Mus musculus OX=10090 GN=Spsb2 PE=1 SV=1;sp|O88838-2|SPSB2_MOUSE Isoform 2 of SPRY domain-containing SOCS box protein 2 OS=Mus musculus OX=10090 GN=Spsb2	0.290738	0.0522099	1.28225	not significant	17.6925	17.3426	16.9879	17.2827	16.3174	17.6283	16.9094	16.8629	16.7955	17.0399
P51908	sp|P51908|ABEC1_MOUSE C->U-editing enzyme APOBEC-1 OS=Mus musculus OX=10090 GN=Apobec1 PE=1 SV=1	0.290213	0.0850172	1.07049	not significant	15.5647	15.7944	15.8443	16.495	15.9255	16.9789	16.7708	16.1394	15.5466	15.6954
Q9D7B7	sp|Q9D7B7|GPX8_MOUSE Probable glutathione peroxidase 8 OS=Mus musculus OX=10090 GN=Gpx8 PE=1 SV=1	0.290207	0.0124564	1.90461	not significant	21.1406	21.6002	21.3749	21.5171	21.4055	21.6614	21.5366	21.735	21.1563	21.5513
Q80VJ2	sp|Q80VJ2|SRA1_MOUSE Steroid receptor RNA activator 1 OS=Mus musculus OX=10090 GN=Sra1 PE=1 SV=3	0.288537	0.0376546	1.42418	not significant	14.4505	15.0872	14.8144	14.9889	15.1483	15.1553	15.4494	15.7336	14.8385	15.1787
P35951	sp|P35951|LDLR_MOUSE Low-density lipoprotein receptor OS=Mus musculus OX=10090 GN=Ldlr PE=1 SV=2	0.286148	0.0248082	1.6054	not significant	16.9428	17.7167	17.7376	17.389	17.2466	17.6871	17.3531	17.9028	17.5654	17.5808
Q922Q8	sp|Q922Q8|LRC59_MOUSE Leucine-rich repeat-containing protein 59 OS=Mus musculus OX=10090 GN=Lrrc59 PE=1 SV=1	0.279401	0.0191114	1.71871	not significant	23.1911	23.6407	23.6258	23.6939	23.5122	23.9217	23.7494	23.9116	23.4091	23.7166
Q6P6J9	sp|Q6P6J9|TXD15_MOUSE Thioredoxin domain-containing protein 15 OS=Mus musculus OX=10090 GN=Txndc15 PE=1 SV=1	0.27787	0.0216246	1.66505	not significant	17.2119	17.7541	17.6531	17.6824	17.4915	17.7457	17.8156	17.9873	17.3029	17.6949
Q61549	sp|Q61549|AGRE1_MOUSE Adhesion G protein-coupled receptor E1 OS=Mus musculus OX=10090 GN=Adgre1 PE=1 SV=1	0.277279	0.210054	0.677668	not significant	16.1493	16.0645	16.6009	16.3203	16.4452	18.56	16.7964	16.2854	16.0449	16.1929
Q9D964	sp|Q9D964|GATM_MOUSE Glycine amidinotransferase, mitochondrial OS=Mus musculus OX=10090 GN=Gatm PE=1 SV=1	0.273641	0.0258072	1.58826	not significant	20.8209	21.0321	21.1058	21.3887	21.0929	21.687	21.2576	21.4774	21.1061	21.1663
P47758	sp|P47758|SRPRB_MOUSE Signal recognition particle receptor subunit beta OS=Mus musculus OX=10090 GN=Srprb PE=1 SV=1	0.27331	0.0192202	1.71624	not significant	20.2905	20.7774	20.7616	20.7448	20.5936	20.9852	20.6654	20.9468	20.5401	20.7636
Q99JR8-2;Q99JR8	sp|Q99JR8-2|SMRD2_MOUSE Isoform 2 of SWI/SNF-related matrix-associated actin-dependent regulator of chromatin subfamily D member 2 OS=Mus musculus OX=10090 GN=Smarcd2;sp|Q99JR8|SMRD2_MOUSE SWI/SNF-related matrix-associated actin-dependent regulator of chro	0.268092	0.0684981	1.16432	not significant	17.5782	17.0114	17.0553	16.9704	16.3654	17.5176	16.8012	16.9578	16.3933	17.0767
Q91W63	sp|Q91W63|NRK1_MOUSE Nicotinamide riboside kinase 1 OS=Mus musculus OX=10090 GN=Nmrk1 PE=1 SV=1	0.26754	0.0860646	1.06518	not significant	16.7691	16.231	16.0141	16.1114	15.3886	16.7803	15.8783	15.9969	15.6221	15.8903
P08905;P17897	sp|P08905|LYZ2_MOUSE Lysozyme C-2 OS=Mus musculus OX=10090 GN=Lyz2 PE=1 SV=2;sp|P17897|LYZ1_MOUSE Lysozyme C-1 OS=Mus musculus OX=10090 GN=Lyz1 PE=1 SV=1	0.267131	0.237811	0.623768	not significant	21.0595	20.0841	20.4434	20.6285	21.3571	22.1652	21.7065	22.1051	20.0776	20.9969
Q3TB92-2;Q3TB92	sp|Q3TB92-2|MILR1_MOUSE Isoform 2 of Allergin-1 OS=Mus musculus OX=10090 GN=Milr1;sp|Q3TB92|MILR1_MOUSE Allergin-1 OS=Mus musculus OX=10090 GN=Milr1 PE=1 SV=2	0.262622	0.138092	0.859832	not significant	16.9757	15.7742	15.7555	16.0482	15.5685	16.8701	15.6568	15.7039	15.3431	16.2162
P36371	sp|P36371|TAP2_MOUSE Antigen peptide transporter 2 OS=Mus musculus OX=10090 GN=Tap2 PE=1 SV=1	0.260755	0.0357348	1.44691	not significant	20.5192	20.8033	20.8542	20.9021	20.8817	21.4389	20.8775	21.2634	20.8037	20.8324
P28650;P28650-2	sp|P28650|PURA1_MOUSE Adenylosuccinate synthetase isozyme 1 OS=Mus musculus OX=10090 GN=Adss1 PE=1 SV=2;sp|P28650-2|PURA1_MOUSE Isoform 2 of Adenylosuccinate synthetase isozyme 1 OS=Mus musculus OX=10090 GN=Adss1	0.250037	0.0391365	1.40742	not significant	17.5031	17.8463	17.9488	18.2463	17.6957	18.1411	17.9187	18.0628	17.6846	17.7046
Q8BHY8	sp|Q8BHY8|SNX14_MOUSE Sorting nexin-14 OS=Mus musculus OX=10090 GN=Snx14 PE=1 SV=2	0.24887	0.0302472	1.51932	not significant	17.6377	17.9756	17.9629	17.98	17.9025	18.1544	17.913	18.2929	17.8435	18.1011
REV__Q9Z2I8-2;REV__Q9Z2I8;Q7TMX5-2;Q7TMX5	sp|Q9Z2I8-2|SUCB2_MOUSE Isoform 2 of Succinate--CoA ligase [GDP-forming] subunit beta, mitochondrial OS=Mus musculus OX=10090 GN=Suclg2;sp|Q9Z2I8|SUCB2_MOUSE Succinate--CoA ligase [GDP-forming] subunit beta, mitochondrial OS=Mus musculus OX=10090 GN=Suclg2	0.246919	0.0398758	1.39929	not significant	20.2339	20.3131	20.3581	20.4394	20.3132	20.605	20.5365	20.7151	19.919	20.5227
Q9D1Z3	sp|Q9D1Z3|ACKMT_MOUSE ATP synthase subunit C lysine N-methyltransferase OS=Mus musculus OX=10090 GN=Atpsckmt PE=1 SV=1	0.246184	0.0461018	1.33628	not significant	16.8093	17.6204	17.1058	17.205	17.2965	17.5736	17.2618	17.4206	17.1342	17.0189
Q91V87-2;Q91V87	sp|Q91V87-2|FGRL1_MOUSE Isoform 2 of Fibroblast growth factor receptor-like 1 OS=Mus musculus OX=10090 GN=Fgfrl1;sp|Q91V87|FGRL1_MOUSE Fibroblast growth factor receptor-like 1 OS=Mus musculus OX=10090 GN=Fgfrl1 PE=1 SV=1	0.239436	0.0538818	1.26856	not significant	13.0618	13.4927	13.3102	13.2001	13.5644	13.6521	13.2409	13.5811	12.8487	13.2972
Q9CQZ0;Q9CQZ0-2;Q921I0	sp|Q9CQZ0|ORML2_MOUSE ORM1-like protein 2 OS=Mus musculus OX=10090 GN=Ormdl2 PE=1 SV=1;sp|Q9CQZ0-2|ORML2_MOUSE Isoform 2 of ORM1-like protein 2 OS=Mus musculus OX=10090 GN=Ormdl2	0.239197	0.0703765	1.15257	not significant	14.1244	14.9795	14.8985	14.8631	14.6731	15.0229	15.0084	15.1682	15.1657	15.0324
Q91XE8	sp|Q91XE8|TM205_MOUSE Transmembrane protein 205 OS=Mus musculus OX=10090 GN=Tmem205 PE=1 SV=1	0.237719	0.0390787	1.40806	not significant	20.9342	21.5528	21.3379	21.4308	21.1827	21.5355	21.3778	21.4305	21.3267	21.3982
Q6DIA2	sp|Q6DIA2|EX3L4_MOUSE Exocyst complex component 3-like protein 4 OS=Mus musculus OX=10090 GN=Exoc3l4 PE=1 SV=2	0.231496	0.199355	0.700373	not significant	15.9288	17.019	17.3035	17.2267	16.6465	17.156	17.9214	17.5579	16.6644	16.6626
Q80YA8	sp|Q80YA8|CRUM2_MOUSE Protein crumbs homolog 2 OS=Mus musculus OX=10090 GN=Crb2 PE=1 SV=3	0.227427	0.0564022	1.2487	not significant	22.1081	22.1898	22.1478	21.9549	22.0627	22.6551	22.0298	22.3762	22.0957	22.4053
O70145	sp|O70145|NCF2_MOUSE Neutrophil cytosol factor 2 OS=Mus musculus OX=10090 GN=Ncf2 PE=1 SV=1	0.223282	0.130463	0.884512	not significant	19.7016	19.4504	19.8117	20.1738	19.9224	20.8111	20.3798	20.4173	19.9291	20.0084
P51655	sp|P51655|GPC4_MOUSE Glypican-4 OS=Mus musculus OX=10090 GN=Gpc4 PE=1 SV=2	0.221942	0.070064	1.15451	not significant	19.756	19.9777	19.7654	19.7606	20.0389	20.3663	20.1356	20.3371	19.9096	20.2733
P31996-2;P31996	sp|P31996-2|CD68_MOUSE Isoform Short of Macrosialin OS=Mus musculus OX=10090 GN=Cd68;sp|P31996|CD68_MOUSE Macrosialin OS=Mus musculus OX=10090 GN=Cd68 PE=1 SV=1	0.220637	0.106242	0.973705	not significant	20.0102	20.1644	20.9076	20.5574	20.1843	20.8286	20.4186	21.0021	20.4386	20.5101
P0C192	sp|P0C192|LRC4B_MOUSE Leucine-rich repeat-containing protein 4B OS=Mus musculus OX=10090 GN=Lrrc4b PE=1 SV=1	0.219904	0.0701837	1.15376	not significant	18.8829	19.1364	19.1142	18.7493	18.916	19.5256	18.998	19.2775	18.9476	19.2695
Q3TMP8	sp|Q3TMP8|TM38A_MOUSE Trimeric intracellular cation channel type A OS=Mus musculus OX=10090 GN=Tmem38a PE=1 SV=2	0.217929	0.059995	1.22188	not significant	17.6391	18.0912	17.9722	18.1466	18.0055	18.3061	18.1577	18.1476	17.8829	18.0554
Q8CFB4;Q8CFB4-2	sp|Q8CFB4|GBP5_MOUSE Guanylate-binding protein 5 OS=Mus musculus OX=10090 GN=Gbp5 PE=1 SV=2;sp|Q8CFB4-2|GBP5_MOUSE Isoform 2 of Guanylate-binding protein 5 OS=Mus musculus OX=10090 GN=Gbp5	0.214969	0.330532	0.480786	not significant	18.4895	17.8143	18.0924	18.1822	18.7332	20.4299	18.7736	18.5667	17.9931	18.1636
P54254	sp|P54254|ATX1_MOUSE Ataxin-1 OS=Mus musculus OX=10090 GN=Atxn1 PE=1 SV=2	0.213636	0.0732498	1.13519	not significant	15.1409	15.5161	15.4636	15.4713	14.9894	15.705	15.2438	15.3585	15.5673	15.4222
P58544	sp|P58544|BTBD1_MOUSE BTB/POZ domain-containing protein 1 OS=Mus musculus OX=10090 GN=Btbd1 PE=1 SV=3	0.213186	0.0914648	1.03875	not significant	18.2673	17.97	18.0243	18.0276	17.5478	18.3512	17.9414	17.9924	17.5107	18.0163
Q7TMK6	sp|Q7TMK6|HOOK2_MOUSE Protein Hook homolog 2 OS=Mus musculus OX=10090 GN=Hook2 PE=1 SV=3	0.21285	0.105083	0.978468	not significant	17.1708	17.1013	16.9569	16.7267	16.4413	17.4538	16.98	16.8633	16.5487	17.0169
P01027;P01027-2	sp|P01027|CO3_MOUSE Complement C3 OS=Mus musculus OX=10090 GN=C3 PE=1 SV=3	0.212616	0.316882	0.499102	not significant	20.3394	19.6863	20.2137	20.3835	20.7197	22.1911	21.1528	20.8725	19.982	20.3372
Q8BJZ3-2;Q8BJZ3	sp|Q8BJZ3-2|LFG3_MOUSE Isoform 2 of Protein lifeguard 3 OS=Mus musculus OX=10090 GN=Tmbim1;sp|Q8BJZ3|LFG3_MOUSE Protein lifeguard 3 OS=Mus musculus OX=10090 GN=Tmbim1 PE=1 SV=1	0.210596	0.157676	0.802235	not significant	13.6015	14.4249	14.6021	14.4222	14.6124	14.6335	14.9303	15.1165	14.318	14.5202
Q61292	sp|Q61292|LAMB2_MOUSE Laminin subunit beta-2 OS=Mus musculus OX=10090 GN=Lamb2 PE=1 SV=2	0.210303	0.108685	0.963829	not significant	21.7087	22.202	22.5373	21.8735	22.0058	22.4889	22.0819	22.5867	22.1824	22.4166
Q3U0D9-2;Q3U0D9-4;Q3U0D9-3;Q3U0D9	sp|Q3U0D9-2|HACE1_MOUSE Isoform 2 of E3 ubiquitin-protein ligase HACE1 OS=Mus musculus OX=10090 GN=Hace1;sp|Q3U0D9-4|HACE1_MOUSE Isoform 4 of E3 ubiquitin-protein ligase HACE1 OS=Mus musculus OX=10090 GN=Hace1;sp|Q3U0D9-3|HACE1_MOUSE Isoform 3 of E3 ubiqui	0.210214	0.0811751	1.09058	not significant	15.9652	16.4978	16.4031	16.1938	16.0718	16.6718	16.2823	16.5375	16.5061	16.3787
Q80ZK9	sp|Q80ZK9|WDTC1_MOUSE WD and tetratricopeptide repeats protein 1 OS=Mus musculus OX=10090 GN=Wdtc1 PE=1 SV=1	0.206599	0.0841017	1.0752	not significant	16.0542	16.3039	16.1964	16.0414	16.138	16.7079	16.1756	16.2262	15.8984	16.2161
Q8R189	sp|Q8R189|PAQRA_MOUSE Monocyte to macrophage differentiation factor 2 OS=Mus musculus OX=10090 GN=Mmd2 PE=2 SV=1	0.205556	0.0843304	1.07402	not significant	17.5551	17.864	17.6129	17.3579	17.6194	17.9875	17.6056	18.0243	17.6403	17.8273
P14231	sp|P14231|AT1B2_MOUSE Sodium/potassium-transporting ATPase subunit beta-2 OS=Mus musculus OX=10090 GN=Atp1b2 PE=1 SV=2	0.205248	0.0746436	1.12701	not significant	22.6564	23.1972	23.0831	23.1255	22.9306	23.12	23.0779	23.2092	22.8378	22.9603
Q9CWX9	sp|Q9CWX9|DDX47_MOUSE Probable ATP-dependent RNA helicase DDX47 OS=Mus musculus OX=10090 GN=Ddx47 PE=2 SV=2	0.203566	0.0906454	1.04265	not significant	17.6114	17.6043	17.6155	17.6176	17.6483	18.1406	17.7473	17.9195	17.3071	17.6657
Q6ZPG2-3;Q6ZPG2	sp|Q6ZPG2-3|WDR90_MOUSE Isoform 3 of WD repeat-containing protein 90 OS=Mus musculus OX=10090 GN=Wdr90;sp|Q6ZPG2|WDR90_MOUSE WD repeat-containing protein 90 OS=Mus musculus OX=10090 GN=Wdr90 PE=1 SV=2	0.202931	0.173471	0.760773	not significant	13.912	14.5554	14.2814	13.6369	13.7491	13.8454	13.149	14.2878	14.2139	13.9946
Q80W14-3;Q80W14;Q80W14-2	sp|Q80W14-3|PR40B_MOUSE Isoform 3 of Pre-mRNA-processing factor 40 homolog B OS=Mus musculus OX=10090 GN=Prpf40b;sp|Q80W14|PR40B_MOUSE Pre-mRNA-processing factor 40 homolog B OS=Mus musculus OX=10090 GN=Prpf40b PE=1 SV=2;sp|Q80W14-2|PR40B_MOUSE Isoform 2 o	0.201193	0.0828504	1.08171	not significant	15.5254	15.31	15.2308	15.3235	15.2195	15.6448	15.124	15.4727	15.0762	15.4309
Q62230;Q62230-3;Q62230-2	sp|Q62230|SN_MOUSE Sialoadhesin OS=Mus musculus OX=10090 GN=Siglec1 PE=1 SV=2;sp|Q62230-3|SN_MOUSE Isoform 3 of Sialoadhesin OS=Mus musculus OX=10090 GN=Siglec1	0.199146	0.173825	0.759888	not significant	19.3328	19.1969	19.4031	19.2215	19.6461	20.1612	19.6833	20.3529	19.4078	19.5365
Q8HW98	sp|Q8HW98|IGLO5_MOUSE IgLON family member 5 OS=Mus musculus OX=10090 GN=Iglon5 PE=2 SV=2	0.195656	0.115464	0.937553	not significant	17.1002	17.2453	17.4148	17.0767	16.9781	17.7979	17.3542	17.3339	17.232	17.6037
Q0P557-2;Q0P557;Q0P557-3	sp|Q0P557-2|MIEAP_MOUSE Isoform 2 of Mitochondria-eating protein OS=Mus musculus OX=10090 GN=Spata18;sp|Q0P557|MIEAP_MOUSE Mitochondria-eating protein OS=Mus musculus OX=10090 GN=Spata18 PE=1 SV=2;sp|Q0P557-3|MIEAP_MOUSE Isoform 3 of Mitochondria-eating pr	0.193054	0.122986	0.910146	not significant	15.8884	16.4421	16.3856	16.0414	16.0669	16.4346	16.3398	16.7185	16.0733	16.0828
Q9D0Z3-3;Q9D0Z3;Q9D0Z3-2	sp|Q9D0Z3-3|TMM53_MOUSE Isoform 3 of Transmembrane protein 53 OS=Mus musculus OX=10090 GN=Tmem53;sp|Q9D0Z3|TMM53_MOUSE Transmembrane protein 53 OS=Mus musculus OX=10090 GN=Tmem53 PE=2 SV=1;sp|Q9D0Z3-2|TMM53_MOUSE Isoform 2 of Transmembrane protein 53 OS=Mu	0.190673	0.118514	0.92623	not significant	14.8459	15.2727	15.3439	15.0802	15.1628	15.5256	15.1767	15.5658	15.4693	15.5077
Q61739-2;Q61739	sp|Q61739-2|ITA6_MOUSE Isoform Alpha-6X1A of Integrin alpha-6 OS=Mus musculus OX=10090 GN=Itga6;sp|Q61739|ITA6_MOUSE Integrin alpha-6 OS=Mus musculus OX=10090 GN=Itga6 PE=1 SV=3	0.188682	0.121422	0.915704	not significant	22.0221	22.42	22.6795	22.2483	22.2404	22.7239	22.3574	22.6964	22.3717	22.5259
P70193	sp|P70193|LRIG1_MOUSE Leucine-rich repeats and immunoglobulin-like domains protein 1 OS=Mus musculus OX=10090 GN=Lrig1 PE=1 SV=2	0.187847	0.115212	0.938504	not significant	15.4656	15.6001	15.8923	15.7148	15.7088	16.0771	15.7806	15.968	15.4419	15.8683
Q99PJ0	sp|Q99PJ0|NTRI_MOUSE Neurotrimin OS=Mus musculus OX=10090 GN=Ntm PE=1 SV=2	0.186698	0.186068	0.730329	not significant	17.4702	18.4015	18.5434	17.5707	17.6675	18.0703	17.7903	18.1599	17.7227	17.9252
Q925J9-3;Q925J9-2;Q925J9;Q925J9-4	sp|Q925J9-3|MED1_MOUSE Isoform 3 of Mediator of RNA polymerase II transcription subunit 1 OS=Mus musculus OX=10090 GN=Med1;sp|Q925J9-2|MED1_MOUSE Isoform 2 of Mediator of RNA polymerase II transcription subunit 1 OS=Mus musculus OX=10090 GN=Med1;sp|Q925J9|	0.185595	0.127528	0.894396	not significant	17.0178	17.6532	17.5055	17.4125	17.1671	17.5469	17.7623	17.5778	17.2584	17.4488
Q5DTY9;Q50H33-2;Q50H33	sp|Q5DTY9|KCD16_MOUSE BTB/POZ domain-containing protein KCTD16 OS=Mus musculus OX=10090 GN=Kctd16 PE=1 SV=2;sp|Q50H33-2|KCTD8_MOUSE Isoform 2 of BTB/POZ domain-containing protein KCTD8 OS=Mus musculus OX=10090 GN=Kctd8;sp|Q50H33|KCTD8_MOUSE BTB/POZ domain-	0.183625	0.256561	0.590809	not significant	15.3767	16.4916	16.8081	16.4527	16.1087	16.7667	16.9147	16.3204	15.9652	16.0603
Q8BGS0-2;Q8BGS0	sp|Q8BGS0-2|MAK16_MOUSE Isoform 2 of Protein MAK16 homolog OS=Mus musculus OX=10090 GN=Mak16;sp|Q8BGS0|MAK16_MOUSE Protein MAK16 homolog OS=Mus musculus OX=10090 GN=Mak16 PE=1 SV=1	0.183049	0.167011	0.777255	not significant	14.943	15.4145	15.5565	15.0078	15.1378	15.841	15.6357	15.7034	15.3449	15.5665
P40240	sp|P40240|CD9_MOUSE CD9 antigen OS=Mus musculus OX=10090 GN=Cd9 PE=1 SV=2	0.182656	0.15977	0.796506	not significant	22.3015	22.7662	22.8975	22.8137	22.7152	23.0008	23.1813	23.3446	22.9829	23.0664
Q9CQ56;Q9CQ56-2	sp|Q9CQ56|USE1_MOUSE Vesicle transport protein USE1 OS=Mus musculus OX=10090 GN=Use1 PE=1 SV=1;sp|Q9CQ56-2|USE1_MOUSE Isoform 2 of Vesicle transport protein USE1 OS=Mus musculus OX=10090 GN=Use1	0.182409	0.119633	0.922148	not significant	19.6065	20.0334	20.0912	19.9451	19.9851	20.2473	20.0795	20.2655	19.8594	20.0426
D3YV10	sp|D3YV10|CCD13_MOUSE Coiled-coil domain-containing protein 13 OS=Mus musculus OX=10090 GN=Ccdc13 PE=1 SV=1	0.180349	0.129446	0.887911	not significant	17.4625	17.6284	17.6019	17.2508	17.0428	17.5759	17.3762	17.5274	17.149	17.5516
P50427	sp|P50427|STS_MOUSE Steryl-sulfatase OS=Mus musculus OX=10090 GN=Sts PE=1 SV=1	0.180117	0.133457	0.874659	not significant	21.4664	21.5439	21.5527	21.7009	21.6991	22.0352	21.9331	21.9136	21.3892	21.7475
Q8VC65	sp|Q8VC65|NRM_MOUSE Nurim OS=Mus musculus OX=10090 GN=Nrm PE=1 SV=1	0.179215	0.118445	0.926483	not significant	16.482	16.9007	16.8444	16.7491	16.7633	16.971	16.9457	17.0231	16.7005	16.9882
Q9R257	sp|Q9R257|HEBP1_MOUSE Heme-binding protein 1 OS=Mus musculus OX=10090 GN=Hebp1 PE=1 SV=2	0.178641	0.279636	0.553407	not significant	20.1244	20.3625	20.5319	21.7596	20.3443	20.2505	20.4052	20.2482	20.3564	20.0347
Q61481;Q61481-5;Q61481-2;Q64338-2;Q64338-1;Q64338	sp|Q61481|PDE1A_MOUSE Calcium/calmodulin-dependent 3,5-cyclic nucleotide phosphodiesterase 1A OS=Mus musculus OX=10090 GN=Pde1a PE=1 SV=3;sp|Q61481-5|PDE1A_MOUSE Isoform 2 of Calcium/calmodulin-dependent 3,5-cyclic nucleotide phosphodiesterase 1A OS=Mu	0.176136	0.146794	0.833292	not significant	13.1435	13.6036	13.4147	13.7547	13.5505	13.74	13.8793	13.4144	13.3783	13.7343
Q8R1V4	sp|Q8R1V4|TMED4_MOUSE Transmembrane emp24 domain-containing protein 4 OS=Mus musculus OX=10090 GN=Tmed4 PE=1 SV=1	0.174376	0.132341	0.878306	not significant	22.2198	22.7943	22.7088	22.5641	22.4229	22.7311	22.6561	22.7555	22.5169	22.5513
Q8CGI1	sp|Q8CGI1|F193A_MOUSE Protein FAM193A OS=Mus musculus OX=10090 GN=Fam193a PE=1 SV=2	0.172714	0.129433	0.887954	not significant	17.2862	17.7022	17.5305	17.5711	17.6381	17.7036	17.5611	17.7577	17.3338	17.4786
Q6ZWR4-3;Q6ZWR4;Q6ZWR4-2	sp|Q6ZWR4-3|2ABB_MOUSE Isoform 3 of Serine/threonine-protein phosphatase 2A 55 kDa regulatory subunit B beta isoform OS=Mus musculus OX=10090 GN=Ppp2r2b;sp|Q6ZWR4|2ABB_MOUSE Serine/threonine-protein phosphatase 2A 55 kDa regulatory subunit B beta isoform O	0.172095	0.235523	0.627966	not significant	16.3286	16.3748	16.6049	16.2413	16.5621	16.7731	16.5671	16.3982	16.4283	17.5641
Q3TRM8	sp|Q3TRM8|HXK3_MOUSE Hexokinase-3 OS=Mus musculus OX=10090 GN=Hk3 PE=1 SV=2	0.170035	0.226086	0.645727	not significant	19.204	19.1357	20.012	19.7962	19.5509	20.1898	19.6821	20.1118	19.6266	19.6922
Q99J99	sp|Q99J99|THTM_MOUSE 3-mercaptopyruvate sulfurtransferase OS=Mus musculus OX=10090 GN=Mpst PE=1 SV=4	0.168824	0.197132	0.705242	not significant	22.684	23.4317	23.5315	23.211	22.9729	23.5595	23.5437	23.5075	23.4895	23.356
P11404	sp|P11404|FABPH_MOUSE Fatty acid-binding protein, heart OS=Mus musculus OX=10090 GN=Fabp3 PE=1 SV=5	0.168738	0.163379	0.786803	not significant	18.6281	18.9194	19.1519	19.3249	18.9184	19.3531	19.2415	19.215	19.1277	19.0989
Q8R0M8-3;Q8R0M8-2;Q8R0M8	sp|Q8R0M8-3|MOT5_MOUSE Isoform 3 of Monocarboxylate transporter 5 OS=Mus musculus OX=10090 GN=Slc16a4;sp|Q8R0M8-2|MOT5_MOUSE Isoform 2 of Monocarboxylate transporter 5 OS=Mus musculus OX=10090 GN=Slc16a4;sp|Q8R0M8|MOT5_MOUSE Monocarboxylate transporter 5 O	0.168199	0.148491	0.828299	not significant	17.0873	17.4097	17.4142	17.3713	17.4582	17.5738	17.5897	17.6964	17.28	17.6193
Q99J72-3;Q99J72-4;Q99J72-2;Q99J72	sp|Q99J72-3|ABEC3_MOUSE Isoform 3 of DNA dC->dU-editing enzyme APOBEC-3 OS=Mus musculus OX=10090 GN=Apobec3;sp|Q99J72-4|ABEC3_MOUSE Isoform 4 of DNA dC->dU-editing enzyme APOBEC-3 OS=Mus musculus OX=10090 GN=Apobec3;sp|Q99J72-2|ABEC3_MOUSE Isoform 2 of DNA	0.167944	0.164269	0.784445	not significant	15.8825	16.2727	16.3737	15.9045	16.0267	16.5357	16.1922	16.3572	16.144	16.3887
O70546-2;O70546;P79457	sp|O70546-2|KDM6A_MOUSE Isoform 2 of Lysine-specific demethylase 6A OS=Mus musculus OX=10090 GN=Kdm6a;sp|O70546|KDM6A_MOUSE Lysine-specific demethylase 6A OS=Mus musculus OX=10090 GN=Kdm6a PE=1 SV=2	0.167554	0.2097	0.678402	not significant	16.6317	16.8938	17.4112	17.2307	17.261	17.1083	17.2235	17.5307	16.604	17.2057
G3X9J0	sp|G3X9J0|SI1L3_MOUSE Signal-induced proliferation-associated 1-like protein 3 OS=Mus musculus OX=10090 GN=Sipa1l3 PE=1 SV=1	0.16751	0.174746	0.757592	not significant	18.513	18.526	18.4944	18.5053	18.5125	18.7922	18.7292	18.4791	18.4349	19.219
O70309;O70309-2	sp|O70309|ITB5_MOUSE Integrin beta-5 OS=Mus musculus OX=10090 GN=Itgb5 PE=1 SV=2;sp|O70309-2|ITB5_MOUSE Isoform Beta-5B of Integrin beta-5 OS=Mus musculus OX=10090 GN=Itgb5	0.165703	0.170157	0.769151	not significant	22.0442	22.3998	22.3432	22.1593	22.3617	22.7498	22.5679	22.6526	22.3974	22.5815
E9Q784	sp|E9Q784|ZC3HD_MOUSE Zinc finger CCCH domain-containing protein 13 OS=Mus musculus OX=10090 GN=Zc3h13 PE=1 SV=1	0.16553	0.149573	0.825148	not significant	15.578	15.7643	15.8583	15.7901	15.7859	16.158	15.7541	16.0344	15.7067	15.7638
Q9JHK5	sp|Q9JHK5|PLEK_MOUSE Pleckstrin OS=Mus musculus OX=10090 GN=Plek PE=1 SV=1	0.165368	0.204538	0.689225	not significant	18.7643	18.5786	19.1566	19.3817	18.8936	19.5799	19.0237	19.1111	18.9701	18.9839
Q80V03;Q80V03-2	sp|Q80V03|ADCK5_MOUSE Uncharacterized aarF domain-containing protein kinase 5 OS=Mus musculus OX=10090 GN=Adck5 PE=2 SV=2;sp|Q80V03-2|ADCK5_MOUSE Isoform 2 of Uncharacterized aarF domain-containing protein kinase 5 OS=Mus musculus OX=10090 GN=Adck5	0.164355	0.163362	0.786848	not significant	19.22	19.6203	19.4634	19.2878	19.2983	19.6915	19.7254	19.7132	19.355	19.5711
Q9CX30-2;Q9CX30	sp|Q9CX30-2|YIF1B_MOUSE Isoform 2 of Protein YIF1B OS=Mus musculus OX=10090 GN=Yif1b;sp|Q9CX30|YIF1B_MOUSE Protein YIF1B OS=Mus musculus OX=10090 GN=Yif1b PE=1 SV=2	0.164011	0.221572	0.654484	not significant	19.1539	19.9164	20.1499	19.5313	19.7782	19.9984	20.0085	20.133	19.7568	20.0884
Q03717	sp|Q03717|KCNB1_MOUSE Potassium voltage-gated channel subfamily B member 1 OS=Mus musculus OX=10090 GN=Kcnb1 PE=1 SV=2	0.16233	0.176004	0.754478	not significant	15.1697	15.5242	15.5216	15.4902	15.6029	15.777	15.7622	15.8426	15.2915	15.5256
Q01755	sp|Q01755|TCP11_MOUSE T-complex protein 11 OS=Mus musculus OX=10090 GN=Tcp11 PE=1 SV=1	0.161107	0.196733	0.706122	not significant	14.2519	14.9135	14.7243	14.167	14.3259	14.514	14.4585	14.7506	14.5716	14.7926
Q8BJU9	sp|Q8BJU9|RF1ML_MOUSE Peptide chain release factor 1-like, mitochondrial OS=Mus musculus OX=10090 GN=Mtrf1l PE=2 SV=1	0.159394	0.168502	0.773395	not significant	14.2499	14.5131	14.4981	14.3746	14.253	14.6473	14.5777	14.6055	14.1324	14.3676
Q80W68-2;Q80W68	sp|Q80W68-2|KIRR1_MOUSE Isoform 2 of Kin of IRRE-like protein 1 OS=Mus musculus OX=10090 GN=Kirrel1;sp|Q80W68|KIRR1_MOUSE Kin of IRRE-like protein 1 OS=Mus musculus OX=10090 GN=Kirrel1 PE=1 SV=1	0.159102	0.196975	0.705589	not significant	17.996	18.4913	18.7708	18.4456	18.3784	18.8308	18.5622	18.7336	18.5096	18.511
P13011	sp|P13011|SCD2_MOUSE Stearoyl-CoA desaturase 2 OS=Mus musculus OX=10090 GN=Scd2 PE=1 SV=2	0.159093	0.166647	0.778203	not significant	20.7028	20.9343	20.5991	20.7955	20.7991	20.9337	21.1028	21.0449	20.6928	20.9836
Q76I79-2;Q76I79	sp|Q76I79-2|SSH1_MOUSE Isoform 2 of Protein phosphatase Slingshot homolog 1 OS=Mus musculus OX=10090 GN=Ssh1;sp|Q76I79|SSH1_MOUSE Protein phosphatase Slingshot homolog 1 OS=Mus musculus OX=10090 GN=Ssh1 PE=1 SV=1	0.158705	0.199679	0.699667	not significant	13.6057	14.1518	14.2554	14.1398	14.1532	14.4556	14.1453	14.1621	13.8354	13.8792
Q8VIB3	sp|Q8VIB3|SIA10_MOUSE Type 2 lactosamine alpha-2,3-sialyltransferase OS=Mus musculus OX=10090 GN=St3gal6 PE=2 SV=3	0.157932	0.192754	0.714997	not significant	18.0871	18.7784	18.5482	18.1012	18.3934	18.5184	18.4655	18.5626	18.2687	18.5919
Q99PP6-3;Q99PP6-2;Q99PP6	sp|Q99PP6-3|TR34A_MOUSE Isoform Gamma of Tripartite motif-containing protein 34A OS=Mus musculus OX=10090 GN=Trim34a;sp|Q99PP6-2|TR34A_MOUSE Isoform Beta of Tripartite motif-containing protein 34A OS=Mus musculus OX=10090 GN=Trim34a;sp|Q99PP6|TR34A_MOUSE T	0.155801	0.253775	0.595551	not significant	13.4781	14.4991	14.4583	14.1858	14.0495	14.374	14.0163	14.3201	14.5399	13.9421
O88735;O88735-2	sp|O88735|MAP7_MOUSE Ensconsin OS=Mus musculus OX=10090 GN=Map7 PE=1 SV=1;sp|O88735-2|MAP7_MOUSE Isoform 2 of Ensconsin OS=Mus musculus OX=10090 GN=Map7	0.155049	0.255562	0.592503	not significant	18.9269	19.444	19.3459	19.0816	19.0676	19.6465	19.9529	19.3284	19.0796	19.6476
P97369	sp|P97369|NCF4_MOUSE Neutrophil cytosol factor 4 OS=Mus musculus OX=10090 GN=Ncf4 PE=1 SV=2	0.154905	0.300822	0.521691	not significant	18.6301	18.5085	19.1872	19.2098	18.9256	19.7959	19.4106	19.5261	18.9738	18.8616
Q9QXM0	sp|Q9QXM0|ABHD2_MOUSE Monoacylglycerol lipase ABHD2 OS=Mus musculus OX=10090 GN=Abhd2 PE=1 SV=1	0.152825	0.176278	0.753802	not significant	16.7668	17.3055	17.0272	17.1092	17.0738	17.1819	17.142	17.2212	17.1559	17.112
P23818	sp|P23818|GRIA1_MOUSE Glutamate receptor 1 OS=Mus musculus OX=10090 GN=Gria1 PE=1 SV=1	0.152762	0.174555	0.758068	not significant	16.0819	16.3909	16.3366	16.2529	16.1037	16.4735	16.2605	16.3184	16.0675	16.1784
Q8BZ64	sp|Q8BZ64|TECT1_MOUSE Tectonic-1 OS=Mus musculus OX=10090 GN=Tctn1 PE=1 SV=1	0.15214	0.177608	0.750537	not significant	15.0773	15.3556	15.3641	15.2541	15.1046	15.4369	15.4076	15.4742	15.2627	15.4563
Q9CR96;Q9CR96-2	sp|Q9CR96|TM208_MOUSE Transmembrane protein 208 OS=Mus musculus OX=10090 GN=Tmem208 PE=2 SV=1;sp|Q9CR96-2|TM208_MOUSE Isoform 2 of Transmembrane protein 208 OS=Mus musculus OX=10090 GN=Tmem208	0.150649	0.205598	0.686981	not significant	19.4326	19.8717	19.5874	19.7936	19.8427	19.9455	20.0978	20.0289	19.675	19.749
Q8C8R3-2;Q02357-5;Q02357-2;Q02357;Q02357-3;Q02357-4;Q02357-6	sp|Q8C8R3-2|ANK2_MOUSE Isoform 2 of Ankyrin-2 OS=Mus musculus OX=10090 GN=Ank2	0.15057	0.276456	0.558374	not significant	15.1653	15.2166	15.7267	15.8364	15.8246	16.0129	16.0746	15.8601	15.5036	16.1217
O88736	sp|O88736|DHB7_MOUSE 3-keto-steroid reductase/17-beta-hydroxysteroid dehydrogenase 7 OS=Mus musculus OX=10090 GN=Hsd17b7 PE=1 SV=1	0.149042	0.186055	0.730359	not significant	17.486	17.803	17.7674	17.6925	17.694	17.9464	17.8033	17.9806	17.7027	17.7761
Q9EPJ9;Q9EPJ9-2	sp|Q9EPJ9|ARFG1_MOUSE ADP-ribosylation factor GTPase-activating protein 1 OS=Mus musculus OX=10090 GN=Arfgap1 PE=1 SV=2;sp|Q9EPJ9-2|ARFG1_MOUSE Isoform 2 of ADP-ribosylation factor GTPase-activating protein 1 OS=Mus musculus OX=10090 GN=Arfgap1	0.148738	0.200213	0.698508	not significant	20.6058	21.0128	20.9654	20.6648	20.5577	21.0363	20.7431	20.957	20.9113	20.856
Q7TT15-2;Q7TT15	sp|Q7TT15-2|GLT17_MOUSE Isoform 2 of Polypeptide N-acetylgalactosaminyltransferase 17 OS=Mus musculus OX=10090 GN=Galnt17;sp|Q7TT15|GLT17_MOUSE Polypeptide N-acetylgalactosaminyltransferase 17 OS=Mus musculus OX=10090 GN=Galnt17 PE=1 SV=1	0.143987	0.28024	0.552471	not significant	18.8921	18.9644	18.4979	19.3643	19.3507	19.4607	19.4887	19.2512	19.255	19.164
Q64446	sp|Q64446|ATP7B_MOUSE Copper-transporting ATPase 2 OS=Mus musculus OX=10090 GN=Atp7b PE=1 SV=2	0.143414	0.201214	0.696341	not significant	18.867	19.0172	19.0072	19.0764	18.8729	19.2944	19.1514	19.1462	18.9491	19.0305
Q91X21;Q91X21-2	sp|Q91X21|K2013_MOUSE Uncharacterized protein KIAA2013 OS=Mus musculus OX=10090 GN=Kiaa2013 PE=1 SV=1;sp|Q91X21-2|K2013_MOUSE Isoform 2 of Uncharacterized protein KIAA2013 OS=Mus musculus OX=10090 GN=Kiaa2013	0.142304	0.238292	0.62289	not significant	15.8987	16.2225	16.5696	16.3235	16.2618	16.5857	16.209	16.2728	15.9854	16.2315
B1AY10;B1AY10-2;B1AY10-3	sp|B1AY10|NFX1_MOUSE Transcriptional repressor NF-X1 OS=Mus musculus OX=10090 GN=Nfx1 PE=1 SV=1;sp|B1AY10-2|NFX1_MOUSE Isoform 2 of Transcriptional repressor NF-X1 OS=Mus musculus OX=10090 GN=Nfx1;sp|B1AY10-3|NFX1_MOUSE Isoform 3 of Transcriptional repress	0.141043	0.231814	0.634861	not significant	14.7718	15.3052	15.2183	14.8913	15.1364	15.4169	15.0568	15.2471	15.0582	15.0863
Q91YQ3	sp|Q91YQ3|CSDC2_MOUSE Cold shock domain-containing protein C2 OS=Mus musculus OX=10090 GN=Csdc2 PE=1 SV=2	0.140444	0.270037	0.568577	not significant	19.7134	20.076	20.3298	20.3228	20.2932	20.5485	20.5778	20.6132	20.279	20.3351
Q6GQV7	sp|Q6GQV7|EDRF1_MOUSE Erythroid differentiation-related factor 1 OS=Mus musculus OX=10090 GN=Edrf1 PE=1 SV=1	0.139659	0.250985	0.600352	not significant	14.1051	14.2999	14.3752	14.1849	14.3483	14.6498	14.6445	14.5366	13.9946	14.4949
Q9R1X5	sp|Q9R1X5|MRP5_MOUSE Multidrug resistance-associated protein 5 OS=Mus musculus OX=10090 GN=Abcc5 PE=1 SV=2	0.138741	0.224099	0.649561	not significant	18.1808	18.5313	18.4232	18.1804	18.1236	18.4774	18.3904	18.4247	18.1209	18.3189
P0DN91-2;P0DN90-2;P0DN89-2	sp|P0DN91-2|T254C_MOUSE Isoform 2 of Transmembrane protein 254c OS=Mus musculus OX=10090 GN=Tmem254c;sp|P0DN90-2|T254B_MOUSE Isoform 2 of Transmembrane protein 254b OS=Mus musculus OX=10090 GN=Tmem254b;sp|P0DN89-2|T254A_MOUSE Isoform 2 of Transmembrane pro	0.137983	0.241729	0.61667	not significant	14.6214	15.1292	14.9483	14.6963	14.7986	14.8915	14.9398	15.2404	14.7631	14.8036
Q8BGH4	sp|Q8BGH4|REEP1_MOUSE Receptor expression-enhancing protein 1 OS=Mus musculus OX=10090 GN=Reep1 PE=1 SV=1	0.137322	0.321231	0.493183	not significant	19.5392	19.4643	19.2389	19.4612	19.7676	20.336	20.0759	19.7811	19.3537	19.6192
Q80TA1	sp|Q80TA1|EPT1_MOUSE Ethanolaminephosphotransferase 1 OS=Mus musculus OX=10090 GN=Selenoi PE=2 SV=3	0.136799	0.314739	0.502049	not significant	14.4574	15.1793	15.3766	15.1444	15.2009	15.2848	15.5965	15.6036	15.0555	15.1586
P08101-2;P08101-3;P08101	sp|P08101-2|FCGR2_MOUSE Isoform IIB2 of Low affinity immunoglobulin gamma Fc region receptor II OS=Mus musculus OX=10090 GN=Fcgr2;sp|P08101-3|FCGR2_MOUSE Isoform IIB1 of Low affinity immunoglobulin gamma Fc region receptor II OS=Mus musculus OX=10090 GN=F	0.136548	0.309809	0.508906	not significant	13.7743	14.1278	14.6533	14.6218	13.87	14.4512	14.2403	14.4405	14.6188	14.198
Q8R4Y4-2;Q8R4Y4	sp|Q8R4Y4-2|STAB1_MOUSE Isoform 2 of Stabilin-1 OS=Mus musculus OX=10090 GN=Stab1;sp|Q8R4Y4|STAB1_MOUSE Stabilin-1 OS=Mus musculus OX=10090 GN=Stab1 PE=1 SV=1	0.136195	0.320781	0.493791	not significant	14.3359	14.2472	15.0524	14.4546	14.451	15.0562	14.6672	15.1775	14.6175	14.8695
Q9DAV9	sp|Q9DAV9|TM38B_MOUSE Trimeric intracellular cation channel type B OS=Mus musculus OX=10090 GN=Tmem38b PE=1 SV=1	0.132952	0.334711	0.475331	not significant	17.5958	17.4317	17.4512	17.4616	17.8808	18.4153	18.0439	18.0941	17.5536	17.7874
Q9DCC8	sp|Q9DCC8|TOM20_MOUSE Mitochondrial import receptor subunit TOM20 homolog OS=Mus musculus OX=10090 GN=Tomm20 PE=1 SV=1	0.132102	0.287483	0.541387	not significant	20.3751	20.556	20.5355	20.3597	20.5346	20.8869	20.9154	21.0546	20.7028	20.8667
P97318-8;P97318-4;P97318-5;P97318-6;P97318-3;P97318-2;P97318	sp|P97318-8|DAB1_MOUSE Isoform DAB553 of Disabled homolog 1 OS=Mus musculus OX=10090 GN=Dab1;sp|P97318-4|DAB1_MOUSE Isoform DAB197 of Disabled homolog 1 OS=Mus musculus OX=10090 GN=Dab1;sp|P97318-5|DAB1_MOUSE Isoform DAB204 of Disabled homolog 1 OS=Mus mus	0.131073	0.25083	0.600621	not significant	17.1603	17.3841	17.2537	17.2519	17.3537	17.6582	17.5212	17.3977	17.2642	17.5166
P11928	sp|P11928|OAS1A_MOUSE 2-5-oligoadenylate synthase 1A OS=Mus musculus OX=10090 GN=Oas1a PE=1 SV=2	0.129149	0.301082	0.521315	not significant	15.125	14.807	14.9887	15.3029	14.7558	15.3122	14.9497	15.4656	15.2785	14.856
Q8VEG6-2;Q8VEG6	sp|Q8VEG6-2|CNO6L_MOUSE Isoform 2 of CCR4-NOT transcription complex subunit 6-like OS=Mus musculus OX=10090 GN=Cnot6l;sp|Q8VEG6|CNO6L_MOUSE CCR4-NOT transcription complex subunit 6-like OS=Mus musculus OX=10090 GN=Cnot6l PE=1 SV=2	0.12865	0.307883	0.511614	not significant	13.6673	14.0475	13.8788	14.1273	13.5461	14.1464	14.1194	14	14.4528	13.9866
Q9R1Q9	sp|Q9R1Q9|VAS1_MOUSE V-type proton ATPase subunit S1 OS=Mus musculus OX=10090 GN=Atp6ap1 PE=1 SV=1	0.127523	0.276793	0.557845	not significant	19.0408	19.2391	19.3239	19.0469	19.2771	19.5336	19.3755	19.5601	19.1198	19.395
Q9CYN9	sp|Q9CYN9|RENR_MOUSE Renin receptor OS=Mus musculus OX=10090 GN=Atp6ap2 PE=1 SV=2	0.127156	0.265797	0.57545	not significant	18.1666	18.6739	18.5981	18.4879	18.5009	18.6276	18.6171	18.6778	18.4225	18.4737
C0HKE9;C0HKE8;C0HKE7;C0HKE6;C0HKE5;C0HKE4;C0HKE3;C0HKE2;C0HKE1;Q8CGP6;Q8R1M2;Q8CGP7;Q8CGP5;Q8BFU2	sp|C0HKE9|H2A1P_MOUSE Histone H2A type 1-P OS=Mus musculus OX=10090 GN=Hist1h2ap PE=1 SV=1;sp|C0HKE8|H2A1O_MOUSE Histone H2A type 1-O OS=Mus musculus OX=10090 GN=Hist1h2ao PE=1 SV=1;sp|C0HKE7|H2A1N_MOUSE Histone H2A type 1-N OS=Mus musculus OX=10090 GN=His	0.126155	0.361944	0.441359	not significant	24.1117	24.7543	24.9359	24.3641	24.8023	24.852	25.0702	25.2472	24.5276	24.8609
Q8BPQ7	sp|Q8BPQ7|SGSM1_MOUSE Small G protein signaling modulator 1 OS=Mus musculus OX=10090 GN=Sgsm1 PE=1 SV=2	0.124723	0.288501	0.539853	not significant	15.1319	15.4939	15.2983	15.2075	15.4652	15.4785	15.6385	15.6135	15.2968	15.6608
Q9WUU9	sp|Q9WUU9|GANP_MOUSE Germinal-center associated nuclear protein OS=Mus musculus OX=10090 GN=Mcm3ap PE=1 SV=2	0.124435	0.299259	0.523952	not significant	17.8424	17.8581	18.1359	17.9065	17.81	18.3998	18.1929	18.1342	17.7564	18.0611
Q923W1	sp|Q923W1|TGS1_MOUSE Trimethylguanosine synthase OS=Mus musculus OX=10090 GN=Tgs1 PE=1 SV=2	0.122689	0.32357	0.490032	not significant	16.5435	17.1136	17.17	16.9427	17.1866	17.3045	17.3549	17.3218	16.9498	17.1356
Q3UND0-2;Q3UND0	sp|Q3UND0-2|SKAP2_MOUSE Isoform 2 of Src kinase-associated phosphoprotein 2 OS=Mus musculus OX=10090 GN=Skap2;sp|Q3UND0|SKAP2_MOUSE Src kinase-associated phosphoprotein 2 OS=Mus musculus OX=10090 GN=Skap2 PE=1 SV=2	0.122613	0.370377	0.431356	not significant	17.9297	17.6244	18.1352	18.3991	18.2914	18.7938	18.4241	18.3207	17.9089	18.1645
Q9EP82	sp|Q9EP82|WDR4_MOUSE tRNA (guanine-N(7)-)-methyltransferase non-catalytic subunit WDR4 OS=Mus musculus OX=10090 GN=Wdr4 PE=1 SV=2	0.122018	0.291443	0.535447	not significant	16.5648	16.7311	16.8096	16.4495	16.5696	16.9218	16.7641	16.8728	16.5725	16.9156
Q9CQS8	sp|Q9CQS8|SC61B_MOUSE Protein transport protein Sec61 subunit beta OS=Mus musculus OX=10090 GN=Sec61b PE=1 SV=3	0.121961	0.288434	0.539954	not significant	21.1277	21.4569	21.5623	21.4082	21.3498	21.5744	21.5975	21.663	21.3104	21.4549
Q8K409	sp|Q8K409|DPOLB_MOUSE DNA polymerase beta OS=Mus musculus OX=10090 GN=Polb PE=1 SV=3	0.121317	0.324208	0.489176	not significant	16.8766	17.1087	17.4099	16.991	17.4011	17.5462	17.1636	17.5146	17.0657	17.363
P0DOV1;P0DOV1-2;Q8CGE8	sp|P0DOV1|IFI5B_MOUSE Interferon-activable protein 205-B OS=Mus musculus OX=10090 GN=Mnda PE=1 SV=1;sp|P0DOV1-2|IFI5B_MOUSE Isoform 2 of Interferon-activable protein 205-B OS=Mus musculus OX=10090 GN=Mnda;sp|Q8CGE8|IFI5A_MOUSE Interferon-activable protein	0.121314	0.3547	0.450139	not significant	15.7227	15.8852	16.2937	16.3059	16.1469	16.6492	16.2973	16.5769	16.4187	16.0687
P53690	sp|P53690|MMP14_MOUSE Matrix metalloproteinase-14 OS=Mus musculus OX=10090 GN=Mmp14 PE=2 SV=3	0.120312	0.305357	0.515193	not significant	17.1528	17.1291	17.2831	16.9984	16.7078	17.2404	16.8891	17.2123	16.9106	16.9648
Q920S3-2;Q920S3	sp|Q920S3-2|GATD1_MOUSE Isoform 2 of GATA zinc finger domain-containing protein 1 OS=Mus musculus OX=10090 GN=Gatad1;sp|Q920S3|GATD1_MOUSE GATA zinc finger domain-containing protein 1 OS=Mus musculus OX=10090 GN=Gatad1 PE=2 SV=2	0.119923	0.314373	0.502555	not significant	12.6453	13.0717	13.0045	12.9528	12.5802	12.983	13.1215	13.1658	12.9573	12.7351
Q9D945-2;Q9D945	sp|Q9D945-2|LLPH_MOUSE Isoform 2 of Protein LLP homolog OS=Mus musculus OX=10090 GN=Llph;sp|Q9D945|LLPH_MOUSE Protein LLP homolog OS=Mus musculus OX=10090 GN=Llph PE=1 SV=1	0.119806	0.56307	0.249438	not significant	10.2832	12.0366	11.9338	10.3155	11.7606	12.0428	11.8047	11.6715	11.7216	12.0366
Q61107	sp|Q61107|GBP4_MOUSE Guanylate-binding protein 4 OS=Mus musculus OX=10090 GN=Gbp4 PE=1 SV=1	0.119677	0.410388	0.386806	not significant	21.3193	21.4093	21.6265	21.3278	21.5683	22.5542	21.6834	21.938	21.8269	21.3934
Q8BYM5;Q69ZK9;B0F2B4	sp|Q8BYM5|NLGN3_MOUSE Neuroligin-3 OS=Mus musculus OX=10090 GN=Nlgn3 PE=1 SV=2;sp|Q69ZK9|NLGN2_MOUSE Neuroligin-2 OS=Mus musculus OX=10090 GN=Nlgn2 PE=1 SV=2;sp|B0F2B4|NLGN4_MOUSE Neuroligin 4-like OS=Mus musculus OX=10090 GN=Nlgn4l PE=1 SV=1	0.119281	0.347382	0.459193	not significant	14.8034	15.1643	15.3688	14.8966	15.3122	15.6088	15.3781	15.5383	15.1874	15.4383
Q9D7Z3-2;Q9D7Z3	sp|Q9D7Z3-2|NOL7_MOUSE Isoform 2 of Nucleolar protein 7 OS=Mus musculus OX=10090 GN=Nol7;sp|Q9D7Z3|NOL7_MOUSE Nucleolar protein 7 OS=Mus musculus OX=10090 GN=Nol7 PE=1 SV=1	0.118383	0.332445	0.47828	not significant	15.1205	15.684	15.7303	15.6837	15.8121	15.9461	15.772	15.7639	15.5644	15.5137
Q9D7B1	sp|Q9D7B1|DUS2L_MOUSE tRNA-dihydrouridine(20) synthase [NAD(P)+]-like OS=Mus musculus OX=10090 GN=Dus2 PE=1 SV=1	0.11829	0.316941	0.499022	not significant	20.2668	20.4791	20.5712	20.3189	20.4841	20.7177	20.6939	20.8334	20.2908	20.5491
Q9ER39	sp|Q9ER39|TOR1A_MOUSE Torsin-1A OS=Mus musculus OX=10090 GN=Tor1a PE=1 SV=1	0.117724	0.326137	0.4866	not significant	17.2492	17.6645	17.8117	17.5249	17.5926	17.971	17.8618	17.8422	17.66	17.7612
Q9EPA7	sp|Q9EPA7|NMNA1_MOUSE Nicotinamide/nicotinic acid mononucleotide adenylyltransferase 1 OS=Mus musculus OX=10090 GN=Nmnat1 PE=1 SV=2	0.117263	0.396217	0.402067	not significant	19.2667	19.9989	20.0951	19.4767	19.5771	20.0238	20.0983	20.1252	20.1916	20.1905
Q9DAX9	sp|Q9DAX9|APBP2_MOUSE Amyloid protein-binding protein 2 OS=Mus musculus OX=10090 GN=Appbp2 PE=2 SV=1	0.116485	0.331935	0.478947	not significant	17.0666	17.5384	17.5127	17.2341	17.2603	17.7538	17.6466	17.4157	17.282	17.4086
Q61085	sp|Q61085|RHPN1_MOUSE Rhophilin-1 OS=Mus musculus OX=10090 GN=Rhpn1 PE=1 SV=2	0.116379	0.314331	0.502612	not significant	18.7852	19.026	18.9671	18.8201	19.0069	19.2617	19.2112	19.161	18.8953	19.1787
O09005	sp|O09005|DEGS1_MOUSE Sphingolipid delta(4)-desaturase DES1 OS=Mus musculus OX=10090 GN=Degs1 PE=1 SV=1	0.115688	0.326036	0.486735	not significant	17.6492	18.0351	17.981	17.7209	17.8254	18.15	18.143	18.1096	17.7227	17.8841
P32037	sp|P32037|GTR3_MOUSE Solute carrier family 2, facilitated glucose transporter member 3 OS=Mus musculus OX=10090 GN=Slc2a3 PE=1 SV=1	0.115454	0.410176	0.38703	not significant	19.9439	19.2149	19.3109	19.4393	19.5786	20.1886	19.8447	19.688	19.1187	19.8434
Q811Q9-2;Q811Q9	sp|Q811Q9-2|PCY1B_MOUSE Isoform 2 of Choline-phosphate cytidylyltransferase B OS=Mus musculus OX=10090 GN=Pcyt1b;sp|Q811Q9|PCY1B_MOUSE Choline-phosphate cytidylyltransferase B OS=Mus musculus OX=10090 GN=Pcyt1b PE=1 SV=2	0.115375	0.310737	0.507608	not significant	16.2676	16.4964	16.2366	16.2317	16.4056	16.5749	16.4762	16.6461	16.2991	16.313
P62342	sp|P62342|SELT_MOUSE Thioredoxin reductase-like selenoprotein T OS=Mus musculus OX=10090 GN=Selenot PE=1 SV=2	0.114932	0.325954	0.486844	not significant	17.7136	17.6466	17.9194	17.7225	17.4759	17.9548	17.8554	17.9255	17.4443	17.7338
P11276	sp|P11276|FINC_MOUSE Fibronectin OS=Mus musculus OX=10090 GN=Fn1 PE=1 SV=4	0.114339	0.444876	0.351761	not significant	19.5914	20.1073	20.8784	19.7914	19.9369	20.0967	19.9368	20.7494	20.0737	20.2441
Q8VCW4;Q8VCW4-2	sp|Q8VCW4|UN93B_MOUSE Protein unc-93 homolog B1 OS=Mus musculus OX=10090 GN=Unc93b1 PE=1 SV=2	0.112971	0.374984	0.425988	not significant	17.9391	17.7984	18.0414	18.1322	18.1449	18.7605	18.3416	18.3299	18.0895	18.1003
Q8BLF1	sp|Q8BLF1|NCEH1_MOUSE Neutral cholesterol ester hydrolase 1 OS=Mus musculus OX=10090 GN=Nceh1 PE=1 SV=1	0.111771	0.346672	0.460081	not significant	22.3164	22.6405	22.7256	22.6979	22.7755	22.9662	22.9563	22.9663	22.6675	22.7292
P25233	sp|P25233|NECD_MOUSE Necdin OS=Mus musculus OX=10090 GN=Ndn PE=1 SV=1	0.11147	0.363088	0.439988	not significant	18.1386	18.3299	18.328	18.2462	18.4248	18.6231	18.6673	18.5561	17.922	18.2827
Q9CPW2;Q9CPW2-2	sp|Q9CPW2|FDX2_MOUSE Ferredoxin-2, mitochondrial OS=Mus musculus OX=10090 GN=Fdx2 PE=1 SV=1	0.110758	0.337452	0.471788	not significant	18.46	18.6807	18.7251	18.5031	18.3669	18.7981	18.6002	18.5677	18.275	18.4314
O35486	sp|O35486|CRYGS_MOUSE Gamma-crystallin S OS=Mus musculus OX=10090 GN=Crygs PE=1 SV=3	0.110642	0.351431	0.45416	not significant	20.4621	20.6496	20.5414	20.7213	20.8293	21.0203	21.0221	20.9998	20.7718	20.789
D3YZG8	sp|D3YZG8|MTD2L_MOUSE Probable bifunctional methylenetetrahydrofolate dehydrogenase/cyclohydrolase 2 OS=Mus musculus OX=10090 GN=Mthfd2l PE=3 SV=1	0.110513	0.355294	0.449412	not significant	16.2644	16.4107	16.5431	16.6542	16.4641	16.8164	16.8829	16.8484	16.5422	16.5195
Q9DC11	sp|Q9DC11|PXDC2_MOUSE Plexin domain-containing protein 2 OS=Mus musculus OX=10090 GN=Plxdc2 PE=1 SV=1	0.109989	0.384057	0.415604	not significant	19.4465	20.0375	20.2565	19.5656	19.6399	19.901	19.8749	20.1415	19.8681	19.9902
Q8BHB4	sp|Q8BHB4|WDR3_MOUSE WD repeat-containing protein 3 OS=Mus musculus OX=10090 GN=Wdr3 PE=1 SV=1	0.109639	0.373648	0.427537	not significant	18.0523	18.4965	18.7508	18.5519	18.473	18.7638	18.8293	18.6914	18.3382	18.4882
P53798	sp|P53798|FDFT_MOUSE Squalene synthase OS=Mus musculus OX=10090 GN=Fdft1 PE=1 SV=2	0.109454	0.339622	0.469004	not significant	16.8106	17.2792	17.2349	17.3737	17.2434	17.2402	17.3353	17.2967	17.1863	17.1679
Q9DAJ2	sp|Q9DAJ2|TEKT1_MOUSE Tektin-1 OS=Mus musculus OX=10090 GN=Tekt1 PE=1 SV=1	0.109194	0.356902	0.447452	not significant	15.962	16.4205	16.5419	16.2175	16.4421	16.4408	16.3942	16.4524	16.0291	16.3841
Q3V0Q6-2;Q3V0Q6	sp|Q3V0Q6-2|SPAG8_MOUSE Isoform 2 of Sperm-associated antigen 8 OS=Mus musculus OX=10090 GN=Spag8;sp|Q3V0Q6|SPAG8_MOUSE Sperm-associated antigen 8 OS=Mus musculus OX=10090 GN=Spag8 PE=1 SV=1	0.107457	0.420913	0.375808	not significant	13.446	14.251	14.1278	13.3555	13.4858	13.7242	13.9491	13.9793	13.7722	14.0082
Q9ER80	sp|Q9ER80|RTP4_MOUSE Receptor-transporting protein 4 OS=Mus musculus OX=10090 GN=Rtp4 PE=1 SV=1	0.106619	0.50553	0.296253	not significant	15.1873	15.5402	15.6094	15.1021	15.6051	16.6183	15.9266	16.1172	15.9419	15.4256
Q8JZX3-3;Q8JZX3-2;Q8JZX3	sp|Q8JZX3-3|POC1A_MOUSE Isoform 3 of POC1 centriolar protein homolog A OS=Mus musculus OX=10090 GN=Poc1a;sp|Q8JZX3-2|POC1A_MOUSE Isoform 2 of POC1 centriolar protein homolog A OS=Mus musculus OX=10090 GN=Poc1a;sp|Q8JZX3|POC1A_MOUSE POC1 centriolar protein	0.106174	0.502207	0.299117	not significant	13.8826	15.0305	14.9532	13.6305	14.0463	14.2263	13.9552	14.3876	14.3039	14.3971
Q9D483	sp|Q9D483|RPC3_MOUSE DNA-directed RNA polymerase III subunit RPC3 OS=Mus musculus OX=10090 GN=Polr3c PE=1 SV=1	0.106102	0.393623	0.404919	not significant	15.8859	16.4805	16.5269	16.4977	16.6358	16.5156	16.5783	16.819	16.643	16.4875
O35465-2;O35465	sp|O35465-2|FKBP8_MOUSE Isoform 2 of Peptidyl-prolyl cis-trans isomerase FKBP8 OS=Mus musculus OX=10090 GN=Fkbp8;sp|O35465|FKBP8_MOUSE Peptidyl-prolyl cis-trans isomerase FKBP8 OS=Mus musculus OX=10090 GN=Fkbp8 PE=1 SV=2	0.106046	0.364849	0.437887	not significant	21.0308	21.5525	21.5433	21.3179	21.391	21.54	21.5576	21.6809	21.4382	21.3998
P13595-2;P13595;P13595-3;P13595-4	sp|P13595-2|NCAM1_MOUSE Isoform 2 of Neural cell adhesion molecule 1 OS=Mus musculus OX=10090 GN=Ncam1;sp|P13595|NCAM1_MOUSE Neural cell adhesion molecule 1 OS=Mus musculus OX=10090 GN=Ncam1 PE=1 SV=3;sp|P13595-3|NCAM1_MOUSE Isoform 3 of Neural cell adhesi	0.105746	0.395145	0.403243	not significant	23.5788	24.0852	24.387	23.7482	23.7464	24.0679	23.9037	24.2314	23.9228	23.9347
P29351-2;P29351;P29351-3	sp|P29351-2|PTN6_MOUSE Isoform 2 of Tyrosine-protein phosphatase non-receptor type 6 OS=Mus musculus OX=10090 GN=Ptpn6;sp|P29351|PTN6_MOUSE Tyrosine-protein phosphatase non-receptor type 6 OS=Mus musculus OX=10090 GN=Ptpn6 PE=1 SV=2;sp|P29351-3|PTN6_MOUSE	0.105501	0.435487	0.361024	not significant	22.2305	21.9089	22.1204	22.4317	22.44	23.0457	22.6922	22.5586	22.2729	22.3386
O35955	sp|O35955|PSB10_MOUSE Proteasome subunit beta type-10 OS=Mus musculus OX=10090 GN=Psmb10 PE=1 SV=1	0.105257	0.449889	0.346895	not significant	18.8679	18.5865	18.893	19.1487	19.1741	19.8839	19.2532	19.2492	19.1256	18.9718
Q8BTV1	sp|Q8BTV1|TUSC3_MOUSE Tumor suppressor candidate 3 OS=Mus musculus OX=10090 GN=Tusc3 PE=1 SV=1	0.104795	0.361695	0.441658	not significant	19.826	20.1706	20.0896	20.2031	20.1587	20.3122	20.3515	20.2573	20.0121	20.0188
Q9CZ62;Q9CZ62-2	sp|Q9CZ62|CEP97_MOUSE Centrosomal protein of 97 kDa OS=Mus musculus OX=10090 GN=Cep97 PE=1 SV=1;sp|Q9CZ62-2|CEP97_MOUSE Isoform 2 of Centrosomal protein of 97 kDa OS=Mus musculus OX=10090 GN=Cep97	0.104736	0.390467	0.408416	not significant	18.0999	18.4956	18.6355	18.2862	18.3742	18.6749	18.7468	18.8065	18.3575	18.4743
Q80ZD8-2;Q80ZD8	sp|Q80ZD8-2|AMGO1_MOUSE Isoform 2 of Amphoterin-induced protein 1 OS=Mus musculus OX=10090 GN=Amigo1;sp|Q80ZD8|AMGO1_MOUSE Amphoterin-induced protein 1 OS=Mus musculus OX=10090 GN=Amigo1 PE=1 SV=1	0.104392	0.375713	0.425143	not significant	14.3565	14.7705	14.5779	14.546	14.7288	14.9976	14.8688	14.8508	14.6926	14.5817
P24452	sp|P24452|CAPG_MOUSE Macrophage-capping protein OS=Mus musculus OX=10090 GN=Capg PE=1 SV=2	0.103954	0.405893	0.391589	not significant	22.862	22.8528	23.053	22.8944	23.0913	23.4205	23.36	23.4448	22.7881	23.0618
Q9R1Q6	sp|Q9R1Q6|T176B_MOUSE Transmembrane protein 176B OS=Mus musculus OX=10090 GN=Tmem176b PE=1 SV=1	0.103667	0.450608	0.346201	not significant	17.5047	17.5632	17.6533	17.584	17.8545	18.5039	18.2049	17.9641	17.5576	17.678
Q5RJH6-3;Q5RJH6;Q5RJH6-2	sp|Q5RJH6-3|SMG7_MOUSE Isoform 3 of Protein SMG7 OS=Mus musculus OX=10090 GN=Smg7;sp|Q5RJH6|SMG7_MOUSE Protein SMG7 OS=Mus musculus OX=10090 GN=Smg7 PE=2 SV=1;sp|Q5RJH6-2|SMG7_MOUSE Isoform 2 of Protein SMG7 OS=Mus musculus OX=10090 GN=Smg7	0.103612	0.362482	0.440713	not significant	15.7606	16.0124	16.1188	15.9382	15.8851	16.3016	16.0566	16.1123	16.0185	15.9932
Q8BJM5	sp|Q8BJM5|ZNT6_MOUSE Zinc transporter 6 OS=Mus musculus OX=10090 GN=Slc30a6 PE=1 SV=1	0.103568	0.375545	0.425338	not significant	19.4295	19.5462	19.7618	19.5035	19.6287	19.9572	19.7987	19.8671	19.6103	19.8727
P54763;P54763-4;P54763-2	sp|P54763|EPHB2_MOUSE Ephrin type-B receptor 2 OS=Mus musculus OX=10090 GN=Ephb2 PE=1 SV=3;sp|P54763-4|EPHB2_MOUSE Isoform 4 of Ephrin type-B receptor 2 OS=Mus musculus OX=10090 GN=Ephb2;sp|P54763-2|EPHB2_MOUSE Isoform 2 of Ephrin type-B receptor 2 OS=Mus	0.103147	0.383583	0.41614	not significant	20.3694	20.5833	20.3457	20.5399	20.6799	20.9354	20.8737	20.7471	20.5917	20.5706
P39429;P39429-2	sp|P39429|TRAF2_MOUSE TNF receptor-associated factor 2 OS=Mus musculus OX=10090 GN=Traf2 PE=1 SV=1;sp|P39429-2|TRAF2_MOUSE Isoform 2 of TNF receptor-associated factor 2 OS=Mus musculus OX=10090 GN=Traf2	0.103021	0.391407	0.407371	not significant	17.1037	17.3147	17.0646	17.0163	17.0925	17.6855	17.4592	17.2386	17.3585	17.3385
Q99MR1	sp|Q99MR1|GGYF1_MOUSE GRB10-interacting GYF protein 1 OS=Mus musculus OX=10090 GN=Gigyf1 PE=1 SV=2	0.103016	0.423848	0.37279	not significant	15.5969	16.0548	16.2451	15.7552	16.0242	16.4133	16.3401	16.4042	16.1645	16.2585
O08800	sp|O08800|SPB8_MOUSE Serpin B8 OS=Mus musculus OX=10090 GN=Serpinb8 PE=1 SV=2	0.103005	0.401455	0.396363	not significant	16.8385	16.7144	16.6534	16.9043	16.926	17.3814	17.2301	17.1536	16.8831	16.8925
Q6A037	sp|Q6A037|N4BP1_MOUSE NEDD4-binding protein 1 OS=Mus musculus OX=10090 GN=N4bp1 PE=1 SV=2	0.102332	0.38701	0.412277	not significant	17.1407	17.5353	17.4315	17.1514	17.4165	17.6443	17.6107	17.7082	17.4648	17.5369
Q62255-2;Q62255;Q9ER74	sp|Q62255-2|SALL3_MOUSE Isoform 2 of Sal-like protein 3 OS=Mus musculus OX=10090 GN=Sall3;sp|Q62255|SALL3_MOUSE Sal-like protein 3 OS=Mus musculus OX=10090 GN=Sall3 PE=1 SV=2;sp|Q9ER74|SALL1_MOUSE Sal-like protein 1 OS=Mus musculus OX=10090 GN=Sall1 PE=1 S	0.101973	0.402638	0.395085	not significant	16.5351	16.9586	16.9631	16.3568	16.3674	16.6158	16.5775	16.7547	16.4043	16.6713
Q9WU20	sp|Q9WU20|MTHR_MOUSE Methylenetetrahydrofolate reductase OS=Mus musculus OX=10090 GN=Mthfr PE=1 SV=2	0.101328	0.370924	0.430716	not significant	17.4801	17.4518	17.6162	17.4734	17.5892	17.8238	17.5599	17.8108	17.4336	17.6259
Q8BH73-2;Q8BH73	sp|Q8BH73-2|QPCTL_MOUSE Isoform 2 of Glutaminyl-peptide cyclotransferase-like protein OS=Mus musculus OX=10090 GN=Qpctl;sp|Q8BH73|QPCTL_MOUSE Glutaminyl-peptide cyclotransferase-like protein OS=Mus musculus OX=10090 GN=Qpctl PE=1 SV=1	0.100976	0.375209	0.425727	not significant	16.7012	16.7144	17.0545	16.8937	16.8986	17.0841	16.8562	17.0581	16.7935	17.0586
Q99MS7;Q99MS7-4;Q99MS7-3;Q99MS7-2;Q99MS7-5	sp|Q99MS7|EH1L1_MOUSE EH domain-binding protein 1-like protein 1 OS=Mus musculus OX=10090 GN=Ehbp1l1 PE=1 SV=1;sp|Q99MS7-4|EH1L1_MOUSE Isoform 4 of EH domain-binding protein 1-like protein 1 OS=Mus musculus OX=10090 GN=Ehbp1l1;sp|Q99MS7-3|EH1L1_MOUSE Isofo	0.1002	0.381569	0.418427	not significant	16.6906	16.8311	17.0166	16.8443	16.922	17.1083	17.0356	17.1542	16.7391	16.967
Q921R8-2;Q921R8;Q8BYR8	sp|Q921R8-2|S41A3_MOUSE Isoform 2 of Solute carrier family 41 member 3 OS=Mus musculus OX=10090 GN=Slc41a3;sp|Q921R8|S41A3_MOUSE Solute carrier family 41 member 3 OS=Mus musculus OX=10090 GN=Slc41a3 PE=1 SV=1;sp|Q8BYR8|S41A2_MOUSE Solute carrier family 41	0.0992625	0.386199	0.413189	not significant	13.413	13.7101	13.9114	13.8037	13.6231	13.9124	13.6668	13.8452	13.8087	13.6478
P97355	sp|P97355|SPSY_MOUSE Spermine synthase OS=Mus musculus OX=10090 GN=Sms PE=1 SV=1	0.0989901	0.426104	0.370485	not significant	18.9821	19.1211	19.2509	19.2672	19.4674	19.6671	19.691	19.5373	19.132	19.4257
Q4KWH5-4;Q4KWH5-3;Q4KWH5-2;Q4KWH5;Q4KWH5-5;A2AP18-2;A2AP18-3;A2AP18-4;A2AP18	sp|Q4KWH5-4|PLCH1_MOUSE Isoform 4 of 1-phosphatidylinositol 4,5-bisphosphate phosphodiesterase eta-1 OS=Mus musculus OX=10090 GN=Plch1;sp|Q4KWH5-3|PLCH1_MOUSE Isoform 3 of 1-phosphatidylinositol 4,5-bisphosphate phosphodiesterase eta-1 OS=Mus musculus OX=1	0.0986863	0.411695	0.385424	not significant	18.4677	18.9255	19.1343	18.7502	18.9442	19.0854	18.9748	19.1963	18.8668	18.9238
Q61941	sp|Q61941|NNTM_MOUSE NAD(P) transhydrogenase, mitochondrial OS=Mus musculus OX=10090 GN=Nnt PE=1 SV=2	0.09866	0.545984	0.26282	not significant	24.678	24.7448	25.0439	23.9224	24.0744	24.951	25.1486	25.0256	23.9481	24.7425
Q8VEK2;Q8VEK2-2	sp|Q8VEK2|RHBD2_MOUSE Rhomboid domain-containing protein 2 OS=Mus musculus OX=10090 GN=Rhbdd2 PE=1 SV=1	0.0985003	0.392729	0.405907	not significant	18.0017	18.4327	18.3812	18.1416	18.3264	18.5674	18.4092	18.4267	18.3747	18.4174
Q9D0K1	sp|Q9D0K1|PEX13_MOUSE Peroxisomal membrane protein PEX13 OS=Mus musculus OX=10090 GN=Pex13 PE=1 SV=1	0.0984731	0.383155	0.416626	not significant	16.9301	17.3491	17.283	17.1121	17.1575	17.2728	17.313	17.3339	17.0704	17.1785
Q52KF3;Q52KF3-2;Q52KF3-3	sp|Q52KF3|SPIR1_MOUSE Protein spire homolog 1 OS=Mus musculus OX=10090 GN=Spire1 PE=1 SV=1;sp|Q52KF3-2|SPIR1_MOUSE Isoform 2 of Protein spire homolog 1 OS=Mus musculus OX=10090 GN=Spire1;sp|Q52KF3-3|SPIR1_MOUSE Isoform 3 of Protein spire homolog 1 OS=Mus m	0.0984344	0.398434	0.399644	not significant	18.432	18.6668	18.7434	18.4949	18.6739	18.9672	18.8504	18.9379	18.6171	18.742
Q9JMH3	sp|Q9JMH3|NEUR2_MOUSE Sialidase-2 OS=Mus musculus OX=10090 GN=Neu2 PE=1 SV=1	0.0981992	0.436801	0.359716	not significant	14.912	15.4904	15.3722	14.6675	15.039	15.3236	15.2139	15.4385	15.0788	15.187
Q9D0F4;Q5SZT7	sp|Q9D0F4|NKAP_MOUSE NF-kappa-B-activating protein OS=Mus musculus OX=10090 GN=Nkap PE=2 SV=1;sp|Q5SZT7|NKAPL_MOUSE NKAP-like protein OS=Mus musculus OX=10090 GN=Nkapl PE=1 SV=1	0.0972909	0.45286	0.344036	not significant	16.5734	17.128	17.1613	17.1135	17.4905	17.5392	17.3947	17.427	17.3245	17.2232
P35762	sp|P35762|CD81_MOUSE CD81 antigen OS=Mus musculus OX=10090 GN=Cd81 PE=1 SV=2	0.0972071	0.40322	0.394458	not significant	18.855	19.1417	19.182	18.8919	19.0031	19.3084	19.3082	19.3224	19.052	19.2219
Q91WF7	sp|Q91WF7|FIG4_MOUSE Polyphosphoinositide phosphatase OS=Mus musculus OX=10090 GN=Fig4 PE=1 SV=1	0.0964581	0.407839	0.389511	not significant	15.6862	16.0099	16.091	15.9506	16.0709	16.2613	16.0755	16.2608	15.9409	15.8642
Q8C5N5	sp|Q8C5N5|PDD2L_MOUSE Programmed cell death protein 2-like OS=Mus musculus OX=10090 GN=Pdcd2l PE=1 SV=1	0.0963255	0.427629	0.368933	not significant	16.347	16.4372	16.4421	16.3649	16.7423	16.8381	16.8115	16.9095	16.4371	16.7118
Q64429	sp|Q64429|CP1B1_MOUSE Cytochrome P450 1B1 OS=Mus musculus OX=10090 GN=Cyp1b1 PE=1 SV=3	0.0958548	0.438706	0.357827	not significant	16.1398	16.1469	16.3573	16.1661	15.8081	16.5863	15.9186	15.891	16.0284	15.9412
Q8C5Q4	sp|Q8C5Q4|GRSF1_MOUSE G-rich sequence factor 1 OS=Mus musculus OX=10090 GN=Grsf1 PE=1 SV=2	0.0954602	0.404894	0.392658	not significant	18.3277	18.5521	18.5859	18.3976	18.3574	18.7606	18.676	18.5443	18.2945	18.4642
Q9JLY7	sp|Q9JLY7|DUS14_MOUSE Dual specificity protein phosphatase 14 OS=Mus musculus OX=10090 GN=Dusp14 PE=2 SV=2	0.0954167	0.391405	0.407374	not significant	15.8188	16.2487	16.0654	16.0763	16.0223	16.0433	16.134	16.1764	16.1323	16.1051
Q71KT5	sp|Q71KT5|ERG24_MOUSE Delta(14)-sterol reductase TM7SF2 OS=Mus musculus OX=10090 GN=Tm7sf2 PE=1 SV=2	0.0953763	0.401275	0.396558	not significant	17.4633	17.7744	17.8398	17.8427	17.6274	17.7501	17.8649	17.9744	17.7342	17.6648
Q9ES07	sp|Q9ES07|S15A2_MOUSE Solute carrier family 15 member 2 OS=Mus musculus OX=10090 GN=Slc15a2 PE=1 SV=1	0.0947297	0.432539	0.363975	not significant	17.3121	17.399	17.046	17.0399	17.365	17.5677	17.6416	17.4976	17.1634	17.4975
Q9D1D4;Q9D1D4-2	sp|Q9D1D4|TMEDA_MOUSE Transmembrane emp24 domain-containing protein 10 OS=Mus musculus OX=10090 GN=Tmed10 PE=1 SV=1;sp|Q9D1D4-2|TMEDA_MOUSE Isoform 2 of Transmembrane emp24 domain-containing protein 10 OS=Mus musculus OX=10090 GN=Tmed10	0.0945958	0.414163	0.382829	not significant	23.704	24.1282	24.1873	24.0609	24.0044	24.234	24.2227	24.2291	24.0024	23.9416
O54946-2;O54946;Q9QYI8;O35723	sp|O54946-2|DNJB6_MOUSE Isoform B of DnaJ homolog subfamily B member 6 OS=Mus musculus OX=10090 GN=Dnajb6;sp|O54946|DNJB6_MOUSE DnaJ homolog subfamily B member 6 OS=Mus musculus OX=10090 GN=Dnajb6 PE=1 SV=4	0.0945851	0.413469	0.383557	not significant	19.4282	19.6204	19.649	19.3717	19.4727	19.8978	19.7648	19.6726	19.4983	19.7235
Q9CWT3	sp|Q9CWT3|SNX10_MOUSE Sorting nexin-10 OS=Mus musculus OX=10090 GN=Snx10 PE=1 SV=1	0.0942147	0.432902	0.363611	not significant	16.7132	17.053	17.036	16.861	16.9719	17.3956	17.2157	17.0513	16.7857	16.8326
Q9CQ00	sp|Q9CQ00|DMAC1_MOUSE Distal membrane-arm assembly complex protein 1 OS=Mus musculus OX=10090 GN=Dmac1 PE=1 SV=1	0.0941627	0.455145	0.341851	not significant	18.8785	19.4606	19.6139	19.2917	19.4958	19.6698	19.7468	19.7019	19.4024	19.4843
Q9D845-2;Q9D845	sp|Q9D845-2|TEX9_MOUSE Isoform 2 of Testis-expressed protein 9 OS=Mus musculus OX=10090 GN=Tex9;sp|Q9D845|TEX9_MOUSE Testis-expressed protein 9 OS=Mus musculus OX=10090 GN=Tex9 PE=2 SV=1	0.0939744	0.435388	0.361124	not significant	16.2263	16.766	16.6796	16.2868	16.565	16.4815	16.6644	16.9138	16.5059	16.663
Q07235	sp|Q07235|GDN_MOUSE Glia-derived nexin OS=Mus musculus OX=10090 GN=Serpine2 PE=1 SV=2	0.0939621	0.4531	0.343806	not significant	20.8791	21.4093	21.4301	20.7666	21.0722	21.121	21.2131	21.3416	20.7714	21.1972
P33609	sp|P33609|DPOLA_MOUSE DNA polymerase alpha catalytic subunit OS=Mus musculus OX=10090 GN=Pola1 PE=1 SV=2	0.0932247	0.418288	0.378525	not significant	15.8703	15.8578	15.7473	15.6584	15.6251	16.1365	15.7498	15.6255	15.7705	15.9508
Q9BCZ4	sp|Q9BCZ4|SELS_MOUSE Selenoprotein S OS=Mus musculus OX=10090 GN=Selenos PE=1 SV=3	0.0932237	0.414098	0.382897	not significant	18.5164	18.8814	18.9061	18.7796	18.7423	18.9427	18.9927	19.0396	18.8148	18.7952
Q8BYM8	sp|Q8BYM8|SYCM_MOUSE Probable cysteine--tRNA ligase, mitochondrial OS=Mus musculus OX=10090 GN=Cars2 PE=1 SV=2	0.093098	0.423621	0.373022	not significant	15.036	15.5404	15.3707	15.2356	15.2922	15.5752	15.5479	15.3799	15.5151	15.4963
Q99J87	sp|Q99J87|DHX58_MOUSE Probable ATP-dependent RNA helicase DHX58 OS=Mus musculus OX=10090 GN=Dhx58 PE=1 SV=2	0.0925943	0.465078	0.332475	not significant	16.5815	16.9521	16.9792	16.7105	16.8706	17.2979	17.03	17.3817	17.2341	16.8163
Q8R5F7-2;Q8R5F7	sp|Q8R5F7-2|IFIH1_MOUSE Isoform 2 of Interferon-induced helicase C domain-containing protein 1 OS=Mus musculus OX=10090 GN=Ifih1;sp|Q8R5F7|IFIH1_MOUSE Interferon-induced helicase C domain-containing protein 1 OS=Mus musculus OX=10090 GN=Ifih1 PE=1 SV=1	0.0925721	0.444163	0.352457	not significant	18.265	18.6768	18.6761	18.6199	18.6689	18.9861	18.8484	18.8651	18.6249	18.3983
Q80V91	sp|Q80V91|DTX3_MOUSE Probable E3 ubiquitin-protein ligase DTX3 OS=Mus musculus OX=10090 GN=Dtx3 PE=1 SV=2	0.092376	0.415268	0.381672	not significant	18.055	18.0631	18.0924	17.8981	18.0599	18.3996	18.1456	18.2263	17.9867	18.2143
Q8C008	sp|Q8C008|DZAN1_MOUSE Double zinc ribbon and ankyrin repeat-containing protein 1 OS=Mus musculus OX=10090 GN=Dzank1 PE=1 SV=2	0.0923098	0.432672	0.363841	not significant	15.7807	15.6423	15.452	15.3829	15.5665	15.8573	15.5869	15.516	15.2409	15.69
Q61026	sp|Q61026|NCOA2_MOUSE Nuclear receptor coactivator 2 OS=Mus musculus OX=10090 GN=Ncoa2 PE=1 SV=3	0.0921619	0.523922	0.280733	not significant	16.0458	15.9743	16.2505	15.7753	16.1615	16.726	16.6809	16.8979	16.399	16.625
Q80V94	sp|Q80V94|AP4E1_MOUSE AP-4 complex subunit epsilon-1 OS=Mus musculus OX=10090 GN=Ap4e1 PE=1 SV=3	0.092058	0.447588	0.349122	not significant	16.2926	16.732	16.7479	16.547	16.821	16.9586	16.9834	17.0022	16.7064	16.772
Q9D0F6	sp|Q9D0F6|RFC5_MOUSE Replication factor C subunit 5 OS=Mus musculus OX=10090 GN=Rfc5 PE=1 SV=1	0.0920497	0.437815	0.358709	not significant	15.6876	15.9953	16.1235	15.9935	16.0952	16.101	16.2571	16.3852	15.8661	16.0149
Q9Z0H1	sp|Q9Z0H1|WDR46_MOUSE WD repeat-containing protein 46 OS=Mus musculus OX=10090 GN=Wdr46 PE=2 SV=1	0.0918425	0.456236	0.34081	not significant	18.0726	18.4027	18.5756	18.5515	18.6009	18.896	18.7399	18.7962	18.7245	18.5263
Q8BTE5	sp|Q8BTE5|CEBOS_MOUSE Protein CEBPZOS OS=Mus musculus OX=10090 GN=Cebpzos PE=3 SV=2	0.0918127	0.464027	0.333456	not significant	16.5303	16.8125	17.2362	16.7239	16.941	16.9867	16.966	17.399	16.8706	17.0811
P55065	sp|P55065|PLTP_MOUSE Phospholipid transfer protein OS=Mus musculus OX=10090 GN=Pltp PE=1 SV=1	0.0918088	0.443661	0.352949	not significant	18.0892	18.4487	18.4404	17.9017	18.2485	18.5195	18.3906	18.4903	18.1474	18.4149
Q69ZP3-4;Q69ZP3;Q69ZP3-3	sp|Q69ZP3-4|PNKD_MOUSE Isoform 4 of Probable hydrolase PNKD OS=Mus musculus OX=10090 GN=Pnkd;sp|Q69ZP3|PNKD_MOUSE Probable hydrolase PNKD OS=Mus musculus OX=10090 GN=Pnkd PE=1 SV=2;sp|Q69ZP3-3|PNKD_MOUSE Isoform 3 of Probable hydrolase PNKD OS=Mus musculus	0.0913741	0.441864	0.354711	not significant	14.4055	14.8739	14.7641	14.7103	14.7571	14.9336	15.1172	14.9795	14.935	14.9383
P12960	sp|P12960|CNTN1_MOUSE Contactin-1 OS=Mus musculus OX=10090 GN=Cntn1 PE=1 SV=1	0.0913412	0.496211	0.304333	not significant	16.496	16.663	16.8315	15.9827	16.6751	16.8944	16.5659	17.0831	16.3384	16.7404
Q9JK83-2;Q9JK83	sp|Q9JK83-2|PAR6B_MOUSE Isoform 2 of Partitioning defective 6 homolog beta OS=Mus musculus OX=10090 GN=Pard6b;sp|Q9JK83|PAR6B_MOUSE Partitioning defective 6 homolog beta OS=Mus musculus OX=10090 GN=Pard6b PE=1 SV=2	0.09114	0.449732	0.347046	not significant	19.9323	19.9416	19.8462	19.9186	20.0837	20.4726	20.343	20.0608	19.8357	20.1029
Q9CPN8	sp|Q9CPN8|IF2B3_MOUSE Insulin-like growth factor 2 mRNA-binding protein 3 OS=Mus musculus OX=10090 GN=Igf2bp3 PE=1 SV=1	0.0908913	0.457286	0.339812	not significant	16.5692	16.7839	17.1411	16.8844	16.9583	17.1454	16.931	17.3575	16.8893	16.7721
Q9ESD7-2;Q9ESD7-3;Q9ESD7;P0DM40	sp|Q9ESD7-2|DYSF_MOUSE Isoform 2 of Dysferlin OS=Mus musculus OX=10090 GN=Dysf;sp|Q9ESD7-3|DYSF_MOUSE Isoform 3 of Dysferlin OS=Mus musculus OX=10090 GN=Dysf;sp|Q9ESD7|DYSF_MOUSE Dysferlin OS=Mus musculus OX=10090 GN=Dysf PE=1 SV=3	0.0898104	0.449197	0.347563	not significant	23.8498	23.9334	23.8562	24.2335	24.2056	24.3291	24.3939	24.2671	24.1029	24.0943
Q8CGF5-2;Q8CGF5	sp|Q8CGF5-2|TLCD4_MOUSE Isoform 2 of TLC domain-containing protein 4 OS=Mus musculus OX=10090 GN=Tlcd4;sp|Q8CGF5|TLCD4_MOUSE TLC domain-containing protein 4 OS=Mus musculus OX=10090 GN=Tlcd4 PE=2 SV=1	0.0897341	0.44795	0.34877	not significant	15.1711	15.2829	15.4029	15.5607	15.5944	15.734	15.6119	15.7642	15.6345	15.5217
Q9Z0E6	sp|Q9Z0E6|GBP2_MOUSE Guanylate-binding protein 2 OS=Mus musculus OX=10090 GN=Gbp2 PE=1 SV=1	0.0891065	0.539527	0.267987	not significant	22.5619	22.2392	22.4186	22.5332	22.7876	23.5979	22.8808	22.6648	22.465	22.5244
Q8BZ47-2;Q8BZ47	sp|Q8BZ47-2|ZN609_MOUSE Isoform 2 of Zinc finger protein 609 OS=Mus musculus OX=10090 GN=Znf609;sp|Q8BZ47|ZN609_MOUSE Zinc finger protein 609 OS=Mus musculus OX=10090 GN=Znf609 PE=1 SV=2	0.089079	0.468668	0.329135	not significant	14.997	15.1979	15.2366	15.1298	15.3929	15.411	15.6687	15.5506	14.9825	15.4338
Q9CS84-5;Q9CS84-4;Q9CS84-3;Q9CS84-2;Q9CS84;E9Q7X7;Q9CS84-6;P0DI97;Q6P9K9	sp|Q9CS84-5|NRX1A_MOUSE Isoform 5a of Neurexin-1 OS=Mus musculus OX=10090 GN=Nrxn1;sp|Q9CS84-4|NRX1A_MOUSE Isoform 4a of Neurexin-1 OS=Mus musculus OX=10090 GN=Nrxn1;sp|Q9CS84-3|NRX1A_MOUSE Isoform 3a of Neurexin-1 OS=Mus musculus OX=10090 GN=Nrxn1;sp|Q9CS	0.088951	0.44746	0.349246	not significant	16.7874	17.1126	17.1864	16.7623	17.0214	17.3366	17.1085	17.118	16.9432	17.1622
Q8CIE2-2;Q8CIE2-3;Q8CIE2;Q6P1E1-2;Q6P1E1	sp|Q8CIE2-2|ZMIZ2_MOUSE Isoform 2 of Zinc finger MIZ domain-containing protein 2 OS=Mus musculus OX=10090 GN=Zmiz2;sp|Q8CIE2-3|ZMIZ2_MOUSE Isoform 3 of Zinc finger MIZ domain-containing protein 2 OS=Mus musculus OX=10090 GN=Zmiz2;sp|Q8CIE2|ZMIZ2_MOUSE Zinc	0.0885984	0.470776	0.327185	not significant	12.899	13.3712	13.4653	13.371	13.0728	12.9154	13.3443	13.3081	12.8507	13.1095
Q9CPZ6	sp|Q9CPZ6|ORML3_MOUSE ORM1-like protein 3 OS=Mus musculus OX=10090 GN=Ormdl3 PE=2 SV=1	0.0878541	0.441386	0.355182	not significant	18.9318	19.1515	19.1229	19.0002	19.0647	19.3235	19.355	19.3661	19.1129	19.1852
Q8BGB8	sp|Q8BGB8|COQ4_MOUSE Ubiquinone biosynthesis protein COQ4 homolog, mitochondrial OS=Mus musculus OX=10090 GN=Coq4 PE=1 SV=1	0.0874823	0.463505	0.333946	not significant	15.9175	16.3624	16.4535	16.2107	16.4543	16.4166	16.5468	16.614	16.2806	16.4865
O70458-2;O70458	sp|O70458-2|OSMR_MOUSE Isoform 2 of Oncostatin-M-specific receptor subunit beta OS=Mus musculus OX=10090 GN=Osmr;sp|O70458|OSMR_MOUSE Oncostatin-M-specific receptor subunit beta OS=Mus musculus OX=10090 GN=Osmr PE=1 SV=1	0.087159	0.482535	0.316471	not significant	19.215	19.4267	19.7806	19.5749	19.6063	20.0767	19.7693	19.8093	19.5757	19.4952
Q61391	sp|Q61391|NEP_MOUSE Neprilysin OS=Mus musculus OX=10090 GN=Mme PE=1 SV=3	0.0870053	0.443593	0.353016	not significant	20.959	21.0315	20.9122	20.9469	21.1555	21.2775	21.2316	21.225	20.9131	21.1255
P0DN91;P0DN90;P0DN89	sp|P0DN91|T254C_MOUSE Transmembrane protein 254c OS=Mus musculus OX=10090 GN=Tmem254c PE=1 SV=1;sp|P0DN90|T254B_MOUSE Transmembrane protein 254b OS=Mus musculus OX=10090 GN=Tmem254b PE=1 SV=1;sp|P0DN89|T254A_MOUSE Transmembrane protein 254 OS=Mus musculus	0.0862512	0.451093	0.345734	not significant	21.0579	21.3934	21.2635	20.9568	21.1289	21.2714	21.3129	21.4528	21.1827	21.3027
P24457;P24456	sp|P24457|CP2DB_MOUSE Cytochrome P450 2D11 OS=Mus musculus OX=10090 GN=Cyp2d11 PE=2 SV=2	0.0858776	0.538055	0.269174	not significant	16.8359	17.7251	17.974	17.5177	17.2817	17.5217	17.8814	17.8886	17.7265	17.476
O89084-2;O89084-3;O89084	sp|O89084-2|PDE4A_MOUSE Isoform 2 of cAMP-specific 3,5-cyclic phosphodiesterase 4A OS=Mus musculus OX=10090 GN=Pde4a;sp|O89084-3|PDE4A_MOUSE Isoform 3 of cAMP-specific 3,5-cyclic phosphodiesterase 4A OS=Mus musculus OX=10090 GN=Pde4a;sp|O89084|PDE4A_MO	0.0856224	0.460573	0.336702	not significant	13.452	13.7572	13.8984	13.7479	13.8074	13.8684	13.8727	14.001	13.5546	13.6387
Q91ZH7-2;Q91ZH7	sp|Q91ZH7-2|ABHD3_MOUSE Isoform 2 of Phospholipase ABHD3 OS=Mus musculus OX=10090 GN=Abhd3;sp|Q91ZH7|ABHD3_MOUSE Phospholipase ABHD3 OS=Mus musculus OX=10090 GN=Abhd3 PE=1 SV=1	0.0856162	0.474821	0.32347	not significant	17.7385	18.3358	18.2339	17.7067	17.8893	18.0182	17.9995	18.1908	18.0375	18.0752
Q8C0E3;Q8C0E3-2	sp|Q8C0E3|TRI47_MOUSE E3 ubiquitin-protein ligase TRIM47 OS=Mus musculus OX=10090 GN=Trim47 PE=1 SV=2;sp|Q8C0E3-2|TRI47_MOUSE Isoform 2 of E3 ubiquitin-protein ligase TRIM47 OS=Mus musculus OX=10090 GN=Trim47	0.0852275	0.496022	0.304499	not significant	16.916	16.7883	17.0621	17.2233	17.1241	17.4998	17.4303	17.4502	16.9831	16.9804
Q8CFE3	sp|Q8CFE3|RCOR1_MOUSE REST corepressor 1 OS=Mus musculus OX=10090 GN=Rcor1 PE=1 SV=3	0.0851091	0.468372	0.329409	not significant	16.4745	16.9097	17.0012	16.6715	16.871	17.0015	16.9745	17.042	16.7041	16.8263
Q9DCA5	sp|Q9DCA5|BRX1_MOUSE Ribosome biogenesis protein BRX1 homolog OS=Mus musculus OX=10090 GN=Brix1 PE=1 SV=3	0.0848482	0.458065	0.339073	not significant	19.7334	19.9339	20.0332	19.8407	19.8799	20.263	20.115	20.0639	19.9262	20.0105
Q61845	sp|Q61845|MEIG1_MOUSE Meiosis-expressed gene 1 protein OS=Mus musculus OX=10090 GN=Meig1 PE=1 SV=1	0.0842895	0.520043	0.283961	not significant	19.9369	20.7471	20.5667	19.8753	19.9739	20.3016	20.4866	20.404	20.3296	20.3872
Q149C2	sp|Q149C2|MIPT3_MOUSE TRAF3-interacting protein 1 OS=Mus musculus OX=10090 GN=Traf3ip1 PE=1 SV=2	0.0833421	0.499234	0.301696	not significant	18.4143	18.8074	18.8692	18.6201	18.9226	19.0088	19.1119	19.2135	18.9061	18.991
Q8BZ20	sp|Q8BZ20|PAR12_MOUSE Protein mono-ADP-ribosyltransferase PARP12 OS=Mus musculus OX=10090 GN=Parp12 PE=1 SV=3	0.0831571	0.537185	0.269876	not significant	19.2833	19.385	19.5782	19.3121	19.5907	20.342	19.6723	19.6739	19.4849	19.3123
Q9ER38	sp|Q9ER38|TOR3A_MOUSE Torsin-3A OS=Mus musculus OX=10090 GN=Tor3a PE=1 SV=2	0.0829812	0.522668	0.281774	not significant	20.5219	20.7694	21.053	20.928	20.795	21.164	21.3204	21.4393	20.9642	20.7686
Q9CXA2	sp|Q9CXA2|T3HPD_MOUSE Trans-L-3-hydroxyproline dehydratase OS=Mus musculus OX=10090 GN=L3hypdh PE=1 SV=1	0.0828402	0.57314	0.24174	not significant	21.1654	20.9054	21.0849	21.337	21.7122	21.7451	21.8967	21.4341	20.7344	21.5861
Q8C7V3	sp|Q8C7V3|UTP15_MOUSE U3 small nucleolar RNA-associated protein 15 homolog OS=Mus musculus OX=10090 GN=Utp15 PE=1 SV=1	0.0827967	0.489075	0.310625	not significant	18.1721	18.4291	18.5897	18.341	18.5209	18.8119	18.7748	18.7105	18.4014	18.5804
Q91WC9	sp|Q91WC9|DGLB_MOUSE Diacylglycerol lipase-beta OS=Mus musculus OX=10090 GN=Daglb PE=1 SV=2	0.0825824	0.456199	0.340846	not significant	18.9177	18.9651	19.0833	19.1735	19.0475	19.2122	19.2059	19.1569	19.0277	19.1874
Q9R0M4	sp|Q9R0M4|PODXL_MOUSE Podocalyxin OS=Mus musculus OX=10090 GN=Podxl PE=1 SV=2	0.0822757	0.522374	0.282018	not significant	16.9493	17.1283	17.0726	16.6087	17.3277	17.4344	17.2924	17.3171	16.8874	17.4524
P16045	sp|P16045|LEG1_MOUSE Galectin-1 OS=Mus musculus OX=10090 GN=Lgals1 PE=1 SV=3	0.0822543	0.48137	0.317521	not significant	25.2374	25.1669	25.3875	25.3167	25.1829	25.6007	25.566	25.6717	25.3346	25.3638
Q9D8B7	sp|Q9D8B7|JAM3_MOUSE Junctional adhesion molecule C OS=Mus musculus OX=10090 GN=Jam3 PE=1 SV=2	0.0819468	0.471803	0.32624	not significant	22.5389	22.8565	22.7772	22.5624	22.7711	22.9427	22.9267	22.8429	22.6264	22.8454
Q69ZR9-2;Q69ZR9	sp|Q69ZR9-2|TASOR_MOUSE Isoform 2 of Protein TASOR OS=Mus musculus OX=10090 GN=Tasor;sp|Q69ZR9|TASOR_MOUSE Protein TASOR OS=Mus musculus OX=10090 GN=Tasor PE=1 SV=2	0.0819007	0.475388	0.322951	not significant	16.6135	16.8223	17.0143	16.8095	16.7445	17.1612	16.9831	16.965	16.8358	16.8428
Q8VGD6-2;Q8VGD6	sp|Q8VGD6-2|OLF56_MOUSE Isoform 2 of Olfactory receptor 56 OS=Mus musculus OX=10090 GN=Olfr56;sp|Q8VGD6|OLF56_MOUSE Olfactory receptor 56 OS=Mus musculus OX=10090 GN=Olfr56 PE=2 SV=1	0.081219	0.485752	0.313585	not significant	17.2749	17.6246	17.5554	17.348	17.4895	17.7923	17.6987	17.7856	17.5892	17.4633
B2RXV4;B2RXV4-2	sp|B2RXV4|FLVC1_MOUSE Feline leukemia virus subgroup C receptor-related protein 1 OS=Mus musculus OX=10090 GN=Flvcr1 PE=2 SV=1	0.081015	0.493031	0.307126	not significant	19.2765	19.4067	19.4024	19.498	19.5675	19.7825	19.8877	19.6916	19.5163	19.6766
Q6NZK8-3;Q6NZK8;Q6NZK8-2	sp|Q6NZK8-3|PTPC1_MOUSE Isoform 3 of Protein tyrosine phosphatase domain-containing protein 1 OS=Mus musculus OX=10090 GN=Ptpdc1;sp|Q6NZK8|PTPC1_MOUSE Protein tyrosine phosphatase domain-containing protein 1 OS=Mus musculus OX=10090 GN=Ptpdc1 PE=1 SV=1;sp|	0.0808092	0.509126	0.293175	not significant	18.1116	18.2852	18.2566	18.0268	18.3264	18.3469	18.4893	18.4618	18.3799	18.8473
Q91ZX7	sp|Q91ZX7|LRP1_MOUSE Prolow-density lipoprotein receptor-related protein 1 OS=Mus musculus OX=10090 GN=Lrp1 PE=1 SV=1	0.080704	0.484882	0.314364	not significant	24.7473	25.0964	25.2526	24.9446	25.0299	25.228	25.1739	25.286	25.0097	25.0621
O08785;O08785-2;P97460	sp|O08785|CLOCK_MOUSE Circadian locomoter output cycles protein kaput OS=Mus musculus OX=10090 GN=Clock PE=1 SV=1;sp|O08785-2|CLOCK_MOUSE Isoform Short of Circadian locomoter output cycles protein kaput OS=Mus musculus OX=10090 GN=Clock;sp|P97460|NPAS2_MOU	0.0801394	0.479295	0.319397	not significant	16.803	16.7791	16.7764	16.7009	16.6634	17.0955	16.8138	16.7973	16.5827	16.6672
Q9Z0M6-2;Q9Z0M6-3;Q9Z0M6	sp|Q9Z0M6-2|AGRE5_MOUSE Isoform 2 of Adhesion G protein-coupled receptor E5 OS=Mus musculus OX=10090 GN=Adgre5;sp|Q9Z0M6-3|AGRE5_MOUSE Isoform 3 of Adhesion G protein-coupled receptor E5 OS=Mus musculus OX=10090 GN=Adgre5;sp|Q9Z0M6|AGRE5_MOUSE Adhesion G p	0.0798278	0.509951	0.292471	not significant	16.8525	17.4626	17.6744	17.1452	17.2101	17.3428	17.1917	17.366	17.2562	17.2674
Q80ZM3	sp|Q80ZM3|ETKMT_MOUSE Electron transfer flavoprotein beta subunit lysine methyltransferase OS=Mus musculus OX=10090 GN=Mettl20 PE=1 SV=1	0.0797669	0.494866	0.305512	not significant	15.7394	16.0395	15.5441	15.7166	15.8263	15.9173	16.1405	16.0127	15.9478	15.9109
Q9WTL8-3;Q9WTL8-2;Q9WTL8-4;Q9WTL8;Q9WTL8-5	sp|Q9WTL8-3|BMAL1_MOUSE Isoform 3 of Aryl hydrocarbon receptor nuclear translocator-like protein 1 OS=Mus musculus OX=10090 GN=Arntl;sp|Q9WTL8-2|BMAL1_MOUSE Isoform 2 of Aryl hydrocarbon receptor nuclear translocator-like protein 1 OS=Mus musculus OX=10090	0.0795745	0.521414	0.282817	not significant	15.4033	15.291	15.5212	15.2971	15.4385	15.8576	15.7429	15.6854	15.0605	15.4333
Q8BLQ9-3;Q8BLQ9-2;Q8BLQ9	sp|Q8BLQ9-3|CADM2_MOUSE Isoform 3 of Cell adhesion molecule 2 OS=Mus musculus OX=10090 GN=Cadm2;sp|Q8BLQ9-2|CADM2_MOUSE Isoform 2 of Cell adhesion molecule 2 OS=Mus musculus OX=10090 GN=Cadm2;sp|Q8BLQ9|CADM2_MOUSE Cell adhesion molecule 2 OS=Mus musculus O	0.0793234	0.51613	0.287241	not significant	20.3055	20.4925	20.4483	20.3909	20.7124	20.9942	20.8516	20.7976	20.5067	20.5459
Q80YW5;Q80YW5-2	sp|Q80YW5|BSPRY_MOUSE B box and SPRY domain-containing protein OS=Mus musculus OX=10090 GN=Bspry PE=1 SV=1;sp|Q80YW5-2|BSPRY_MOUSE Isoform 2 of B box and SPRY domain-containing protein OS=Mus musculus OX=10090 GN=Bspry	0.0784904	0.536505	0.270426	not significant	14.6265	14.7904	14.7838	14.5587	15.0687	15.2334	15.2351	15.0734	14.6242	15.0748
Q6TDU8-2;Q6TDU8	sp|Q6TDU8-2|CASC1_MOUSE Isoform 2 of Dynein intermediate chain CFAP94, axonemal OS=Mus musculus OX=10090 GN=Cfap94;sp|Q6TDU8|CASC1_MOUSE Dynein intermediate chain CFAP94, axonemal OS=Mus musculus OX=10090 GN=Cfap94 PE=1 SV=1	0.0783538	0.536366	0.270539	not significant	14.8933	15.6898	15.6335	15.0177	15.3737	15.4816	15.4833	15.3118	15.2903	15.565
Q62351	sp|Q62351|TFR1_MOUSE Transferrin receptor protein 1 OS=Mus musculus OX=10090 GN=Tfrc PE=1 SV=1	0.0776112	0.508957	0.293319	not significant	19.3868	19.2939	19.6293	19.3173	19.4231	19.8422	19.4515	19.7006	19.3285	19.4532
Q924N4-2;Q924N4	sp|Q924N4-2|S12A6_MOUSE Isoform 2 of Solute carrier family 12 member 6 OS=Mus musculus OX=10090 GN=Slc12a6;sp|Q924N4|S12A6_MOUSE Solute carrier family 12 member 6 OS=Mus musculus OX=10090 GN=Slc12a6 PE=1 SV=2	0.0772901	0.529847	0.275849	not significant	13.0678	13.469	13.459	13.2797	13.341	13.8388	13.528	13.5184	13.8144	13.4907
Q3TMV7	sp|Q3TMV7|PYRD1_MOUSE Pyridine nucleotide-disulfide oxidoreductase domain-containing protein 1 OS=Mus musculus OX=10090 GN=Pyroxd1 PE=2 SV=1	0.077104	0.493235	0.306946	not significant	16.8006	17.031	17.007	16.9652	17.127	17.1769	17.1323	17.213	16.9122	16.9784
Q8BFW4-2;Q8BFW4	sp|Q8BFW4-2|TRI65_MOUSE Isoform 2 of Tripartite motif-containing protein 65 OS=Mus musculus OX=10090 GN=Trim65;sp|Q8BFW4|TRI65_MOUSE Tripartite motif-containing protein 65 OS=Mus musculus OX=10090 GN=Trim65 PE=1 SV=1	0.077075	0.513975	0.289058	not significant	14.6076	14.6938	14.522	14.5668	14.6251	14.9272	15.0881	14.8695	14.763	14.9339
O35435	sp|O35435|PYRD_MOUSE Dihydroorotate dehydrogenase (quinone), mitochondrial OS=Mus musculus OX=10090 GN=Dhodh PE=1 SV=2	0.0770158	0.520124	0.283893	not significant	19.3935	19.6477	19.7526	19.7403	19.826	20.0296	20.0942	19.8533	19.6	19.7805
Q6NXH2	sp|Q6NXH2|MANEA_MOUSE Glycoprotein endo-alpha-1,2-mannosidase OS=Mus musculus OX=10090 GN=Manea PE=2 SV=1	0.0766417	0.538944	0.268457	not significant	18.6144	19.008	19.2517	18.9584	19.0871	19.2301	19.4176	19.4502	19.0352	19.1426
Q80TQ2-2;Q80TQ2;Q80TQ2-3	sp|Q80TQ2-2|CYLD_MOUSE Isoform 1 of Ubiquitin carboxyl-terminal hydrolase CYLD OS=Mus musculus OX=10090 GN=Cyld;sp|Q80TQ2|CYLD_MOUSE Ubiquitin carboxyl-terminal hydrolase CYLD OS=Mus musculus OX=10090 GN=Cyld PE=1 SV=2;sp|Q80TQ2-3|CYLD_MOUSE Isoform 3 of U	0.0764249	0.500887	0.30026	not significant	18.0728	18.3405	18.2762	18.3079	18.4283	18.4528	18.5661	18.5116	18.2808	18.3935
Q80WT5-2;Q80WT5	sp|Q80WT5-2|AFTIN_MOUSE Isoform 2 of Aftiphilin OS=Mus musculus OX=10090 GN=Aftph;sp|Q80WT5|AFTIN_MOUSE Aftiphilin OS=Mus musculus OX=10090 GN=Aftph PE=1 SV=2	0.0763708	0.508076	0.294071	not significant	16.8888	16.8494	16.8923	16.7001	16.6612	17.1653	16.9008	16.9694	16.6605	16.7013
P11103;P11103-2	sp|P11103|PARP1_MOUSE Poly [ADP-ribose] polymerase 1 OS=Mus musculus OX=10090 GN=Parp1 PE=1 SV=3;sp|P11103-2|PARP1_MOUSE Isoform 2 of Poly [ADP-ribose] polymerase 1 OS=Mus musculus OX=10090 GN=Parp1	0.0763589	0.515983	0.287365	not significant	22.7745	23.0544	23.2133	23.0404	23.1626	23.4096	23.3488	23.2634	23.0274	23.1405
Q7TQF7	sp|Q7TQF7|AMPH_MOUSE Amphiphysin OS=Mus musculus OX=10090 GN=Amph PE=1 SV=1	0.0761528	0.516787	0.286688	not significant	17.6555	17.4484	17.392	17.4931	17.4096	17.8802	17.6108	17.3566	17.2283	17.4987
Q8BQR4-2;Q8BQR4	sp|Q8BQR4-2|KANL2_MOUSE Isoform 2 of KAT8 regulatory NSL complex subunit 2 OS=Mus musculus OX=10090 GN=Kansl2;sp|Q8BQR4|KANL2_MOUSE KAT8 regulatory NSL complex subunit 2 OS=Mus musculus OX=10090 GN=Kansl2 PE=1 SV=1	0.0758488	0.527076	0.278127	not significant	15.0829	15.6153	15.567	15.4848	15.5928	15.7693	15.8308	15.5438	15.4317	15.4713
Q8BG19;Q8BG19-3;Q8BG19-2	sp|Q8BG19|TMTC4_MOUSE Protein O-mannosyl-transferase TMTC4 OS=Mus musculus OX=10090 GN=Tmtc4 PE=2 SV=1;sp|Q8BG19-3|TMTC4_MOUSE Isoform 3 of Protein O-mannosyl-transferase TMTC4 OS=Mus musculus OX=10090 GN=Tmtc4;sp|Q8BG19-2|TMTC4_MOUSE Isoform 2 of Protein	0.0754213	0.516848	0.286637	not significant	16.4005	16.5391	16.4302	16.3405	16.4905	16.8682	16.7959	16.5592	16.4536	16.6409
Q8CBY3	sp|Q8CBY3|LENG8_MOUSE Leukocyte receptor cluster member 8 homolog OS=Mus musculus OX=10090 GN=Leng8 PE=1 SV=1	0.0751779	0.520272	0.28377	not significant	15.0606	15.5451	15.459	15.2118	15.2676	15.6043	15.6127	15.4241	15.3783	15.3687
P16092-4;P16092-5;P16092-2;P16092-6;P16092;P16092-3;Q03142-2;Q03142	sp|P16092-4|FGFR1_MOUSE Isoform 4 of Fibroblast growth factor receptor 1 OS=Mus musculus OX=10090 GN=Fgfr1;sp|P16092-5|FGFR1_MOUSE Isoform 5 of Fibroblast growth factor receptor 1 OS=Mus musculus OX=10090 GN=Fgfr1;sp|P16092-2|FGFR1_MOUSE Isoform 2 of Fibro	0.0750825	0.518361	0.285368	not significant	17.7532	18.09	18.2123	17.9905	18.079	18.2985	18.2633	18.3293	18.1068	18.0815
Q9JI59	sp|Q9JI59|JAM2_MOUSE Junctional adhesion molecule B OS=Mus musculus OX=10090 GN=Jam2 PE=1 SV=1	0.074709	0.514515	0.288602	not significant	21.3052	21.5905	21.7029	21.3129	21.4859	21.7094	21.5945	21.6875	21.407	21.5688
Q9D4B2	sp|Q9D4B2|ODAD4_MOUSE Outer dynein arm-docking complex subunit 4 OS=Mus musculus OX=10090 GN=Odad4 PE=1 SV=3	0.0736646	0.524332	0.280393	not significant	19.1594	19.601	19.4551	19.1094	19.3724	19.5902	19.4874	19.4729	19.4305	19.4996
Q9JHJ8;Q9JHJ8-2	sp|Q9JHJ8|ICOSL_MOUSE ICOS ligand OS=Mus musculus OX=10090 GN=Icoslg PE=1 SV=1;sp|Q9JHJ8-2|ICOSL_MOUSE Isoform 2 of ICOS ligand OS=Mus musculus OX=10090 GN=Icoslg	0.0734229	0.637102	0.195791	not significant	14.763	15.3152	15.607	14.375	15.0122	15.8981	15.1117	15.1095	14.8316	14.9948
E9Q743	sp|E9Q743|CF251_MOUSE Cilia- and flagella-associated protein 251 OS=Mus musculus OX=10090 GN=Cfap251 PE=1 SV=1	0.0731831	0.538873	0.268513	not significant	20.569	21.1319	20.9206	20.4117	20.7448	20.8107	20.7266	20.8065	20.7459	20.912
P27808	sp|P27808|MGAT1_MOUSE Alpha-1,3-mannosyl-glycoprotein 2-beta-N-acetylglucosaminyltransferase OS=Mus musculus OX=10090 GN=Mgat1 PE=1 SV=1	0.0728845	0.555889	0.255012	not significant	16.3744	16.856	17.1293	16.6351	16.6016	16.9762	16.8051	17.0024	16.724	16.529
Q99PP7-2;Q99PP7	sp|Q99PP7-2|TRI33_MOUSE Isoform Beta of E3 ubiquitin-protein ligase TRIM33 OS=Mus musculus OX=10090 GN=Trim33;sp|Q99PP7|TRI33_MOUSE E3 ubiquitin-protein ligase TRIM33 OS=Mus musculus OX=10090 GN=Trim33 PE=1 SV=2	0.0726312	0.537353	0.269741	not significant	18.0627	18.4046	18.3951	18.1621	18.397	18.603	18.6118	18.5232	18.2008	18.3377
Q8BI79;Q8BI79-2;Q8BI79-3	sp|Q8BI79|CCD40_MOUSE Coiled-coil domain-containing protein 40 OS=Mus musculus OX=10090 GN=Ccdc40 PE=1 SV=1;sp|Q8BI79-2|CCD40_MOUSE Isoform 2 of Coiled-coil domain-containing protein 40 OS=Mus musculus OX=10090 GN=Ccdc40;sp|Q8BI79-3|CCD40_MOUSE Isoform 3 o	0.0725313	0.53927	0.268194	not significant	21.5083	22.032	21.8218	21.3439	21.6418	21.7488	21.7168	21.8215	21.6988	21.8039
P00848	sp|P00848|ATP6_MOUSE ATP synthase subunit a OS=Mus musculus OX=10090 GN=Mtatp6 PE=1 SV=1	0.0724292	0.597932	0.223348	not significant	20.8452	21.2794	21.3813	20.7988	20.9775	21.554	21.4346	21.4992	21.7296	21.5988
Q8BR63	sp|Q8BR63|F177A_MOUSE Protein FAM177A1 OS=Mus musculus OX=10090 GN=Fam177a1 PE=1 SV=1	0.0723062	0.573627	0.24137	not significant	17.9018	18.041	17.749	17.5251	17.7363	17.8925	18.0408	18.5372	17.983	17.7768
E9PYY5;E9PYY5-2	sp|E9PYY5|DNAI4_MOUSE Dynein intermediate chain 4, axonemal OS=Mus musculus OX=10090 GN=Dnai4 PE=1 SV=1;sp|E9PYY5-2|DNAI4_MOUSE Isoform 2 of Dynein intermediate chain 4, axonemal OS=Mus musculus OX=10090 GN=Dnai4	0.0723031	0.586455	0.231765	not significant	14.8278	15.6221	15.1432	14.5636	14.7565	14.6539	14.7938	14.9526	14.7896	14.8803
Q9DBR0	sp|Q9DBR0|AKAP8_MOUSE A-kinase anchor protein 8 OS=Mus musculus OX=10090 GN=Akap8 PE=1 SV=1	0.0722997	0.526607	0.278513	not significant	18.3143	18.2903	18.3366	18.2197	18.4531	18.6481	18.5051	18.5742	18.2215	18.4599
Q8R3R5;A2AF53	sp|Q8R3R5|T185B_MOUSE Transmembrane protein 185B OS=Mus musculus OX=10090 GN=Tmem185b PE=2 SV=1;sp|A2AF53|T185A_MOUSE Transmembrane protein 185A OS=Mus musculus OX=10090 GN=Tmem185a PE=1 SV=1	0.0722358	0.52885	0.276667	not significant	17.152	17.5456	17.4922	17.2082	17.291	17.3945	17.4286	17.6338	17.3214	17.2644
Q8VEM1	sp|Q8VEM1|GOLI_MOUSE E3 ubiquitin-protein ligase RNF130 OS=Mus musculus OX=10090 GN=Rnf130 PE=2 SV=1	0.0720589	0.547235	0.261826	not significant	14.936	15.5256	15.3294	15.0657	15.1609	15.5563	15.4448	15.2909	15.4264	15.2193
Q91VU8	sp|Q91VU8|PTOV1_MOUSE Prostate tumor-overexpressed gene 1 protein homolog OS=Mus musculus OX=10090 GN=Ptov1 PE=1 SV=1	0.0716915	0.544482	0.264016	not significant	15.3383	15.6752	15.8194	15.7315	15.842	15.8511	15.9477	15.846	15.4691	15.6712
Q6ZWQ7	sp|Q6ZWQ7|SPCS3_MOUSE Signal peptidase complex subunit 3 OS=Mus musculus OX=10090 GN=Spcs3 PE=1 SV=1	0.0716354	0.534984	0.271659	not significant	20.5041	20.6802	20.8633	20.8313	20.6243	20.9895	20.9803	20.9301	20.7826	20.6817
Q5DU00-2;Q5DU00	sp|Q5DU00-2|DCDC2_MOUSE Isoform 2 of Doublecortin domain-containing protein 2 OS=Mus musculus OX=10090 GN=Dcdc2;sp|Q5DU00|DCDC2_MOUSE Doublecortin domain-containing protein 2 OS=Mus musculus OX=10090 GN=Dcdc2 PE=1 SV=2	0.0716009	0.547712	0.261447	not significant	16.0841	16.4729	16.0904	15.7623	15.8228	16.1858	16.1091	16.0205	15.9717	15.9945
P41233;Q91V24	sp|P41233|ABCA1_MOUSE Phospholipid-transporting ATPase ABCA1 OS=Mus musculus OX=10090 GN=Abca1 PE=1 SV=4	0.0714536	0.531724	0.274314	not significant	23.7208	23.9335	23.9407	23.8058	23.9464	24.2214	24.1165	24.0176	23.8128	23.9162
Q62470;Q62470-3;Q62470-2	sp|Q62470|ITA3_MOUSE Integrin alpha-3 OS=Mus musculus OX=10090 GN=Itga3 PE=1 SV=1;sp|Q62470-3|ITA3_MOUSE Isoform 3 of Integrin alpha-3 OS=Mus musculus OX=10090 GN=Itga3;sp|Q62470-2|ITA3_MOUSE Isoform 2 of Integrin alpha-3 OS=Mus musculus OX=10090 GN=Itga3	0.071317	0.521042	0.283127	not significant	21.6094	21.78	21.7337	21.7381	21.7066	21.9435	21.9392	21.854	21.6924	21.7221
Q7M6Z4;Q7M6Z4-2	sp|Q7M6Z4|KIF27_MOUSE Kinesin-like protein KIF27 OS=Mus musculus OX=10090 GN=Kif27 PE=1 SV=1;sp|Q7M6Z4-2|KIF27_MOUSE Isoform 2 of Kinesin-like protein KIF27 OS=Mus musculus OX=10090 GN=Kif27	0.070793	0.527541	0.277744	not significant	18.493	18.7007	18.629	18.3673	18.5703	18.7318	18.6458	18.6238	18.4564	18.725
E9Q7X6-2;E9Q7X6	sp|E9Q7X6-2|HEG1_MOUSE Isoform 2 of Protein HEG homolog 1 OS=Mus musculus OX=10090 GN=Heg1;sp|E9Q7X6|HEG1_MOUSE Protein HEG homolog 1 OS=Mus musculus OX=10090 GN=Heg1 PE=1 SV=1	0.0706799	0.534406	0.272128	not significant	20.3523	20.5642	20.4133	20.5406	20.5888	20.7737	20.829	20.6265	20.5912	20.623
Q9CWR2	sp|Q9CWR2|SMYD3_MOUSE Histone-lysine N-methyltransferase SMYD3 OS=Mus musculus OX=10090 GN=Smyd3 PE=2 SV=1	0.0706162	0.533949	0.2725	not significant	18.1323	18.3517	18.2808	18.212	18.3887	18.4452	18.5303	18.5863	18.2644	18.3545
Q6ZPF4-2;Q6ZPF4	sp|Q6ZPF4-2|FMNL3_MOUSE Isoform 2 of Formin-like protein 3 OS=Mus musculus OX=10090 GN=Fmnl3;sp|Q6ZPF4|FMNL3_MOUSE Formin-like protein 3 OS=Mus musculus OX=10090 GN=Fmnl3 PE=1 SV=2	0.0701201	0.597172	0.223901	not significant	18.5954	18.4444	19.009	18.9537	19.1489	19.0525	19.0992	19.2659	18.4255	18.9121
Q5SYL3	sp|Q5SYL3|K0100_MOUSE Protein KIAA0100 OS=Mus musculus OX=10090 GN=Kiaa0100 PE=1 SV=1	0.0699264	0.537974	0.269238	not significant	18.6235	18.9419	19.0136	18.6988	18.7666	18.9879	18.955	19.0138	18.7758	18.8416
Q04863	sp|Q04863|RELB_MOUSE Transcription factor RelB OS=Mus musculus OX=10090 GN=Relb PE=1 SV=2	0.0698514	0.547962	0.261249	not significant	18.8478	18.8104	18.7163	18.7011	18.7954	19.111	19.0032	19.0143	18.5891	18.6642
Q64471	sp|Q64471|GSTT1_MOUSE Glutathione S-transferase theta-1 OS=Mus musculus OX=10090 GN=Gstt1 PE=1 SV=4	0.069727	0.552413	0.257736	not significant	23.4695	23.6688	23.6218	23.5304	23.7484	24.0216	23.9758	23.7993	23.5812	23.7252
P10417-2;P10417	sp|P10417-2|BCL2_MOUSE Isoform Beta of Apoptosis regulator Bcl-2 OS=Mus musculus OX=10090 GN=Bcl2;sp|P10417|BCL2_MOUSE Apoptosis regulator Bcl-2 OS=Mus musculus OX=10090 GN=Bcl2 PE=1 SV=3	0.0694123	0.574115	0.241001	not significant	13.799	14.0793	14.0577	13.9873	14.1416	14.3839	14.6129	14.3655	14.045	14.1873
Q61147;Q9Z0Z4-2;Q9Z0Z4	sp|Q61147|CERU_MOUSE Ceruloplasmin OS=Mus musculus OX=10090 GN=Cp PE=1 SV=2	0.0692419	0.560442	0.251469	not significant	22.7755	22.8027	23.1265	23.1144	23.0733	23.1865	23.107	23.4535	23.0668	22.9383
P70441;P70441-2	sp|P70441|NHRF1_MOUSE Na(+)/H(+) exchange regulatory cofactor NHE-RF1 OS=Mus musculus OX=10090 GN=Slc9a3r1 PE=1 SV=3	0.0686481	0.548316	0.260969	not significant	24.351	24.7128	24.7204	24.5226	24.6084	24.8483	24.8143	24.7779	24.6228	24.5986
Q80VQ0;J3QMK6;E9Q3E1;P47739	sp|Q80VQ0|AL3B1_MOUSE Aldehyde dehydrogenase family 3 member B1 OS=Mus musculus OX=10090 GN=Aldh3b1 PE=1 SV=1	0.0678315	0.555141	0.255596	not significant	21.9107	22.2337	22.3382	22.0197	22.1244	22.3302	22.3148	22.3539	22.0474	22.1372
Q8K224	sp|Q8K224|NAT10_MOUSE RNA cytidine acetyltransferase OS=Mus musculus OX=10090 GN=Nat10 PE=1 SV=1	0.0676281	0.575951	0.239615	not significant	17.4611	17.6216	17.6091	17.3787	17.6566	17.9881	17.9551	17.8584	17.4452	17.6184
P60882	sp|P60882|MEGF8_MOUSE Multiple epidermal growth factor-like domains protein 8 OS=Mus musculus OX=10090 GN=Megf8 PE=1 SV=2	0.067533	0.561129	0.250937	not significant	15.0976	15.5546	15.446	15.5798	15.6848	15.5646	15.6717	15.6299	15.5488	15.4576
Q9WU81;Q9WU81-2	sp|Q9WU81|G6PT3_MOUSE Glucose-6-phosphate exchanger SLC37A2 OS=Mus musculus OX=10090 GN=Slc37a2 PE=1 SV=1;sp|Q9WU81-2|G6PT3_MOUSE Isoform 2 of Glucose-6-phosphate exchanger SLC37A2 OS=Mus musculus OX=10090 GN=Slc37a2	0.0671281	0.579453	0.236981	not significant	16.8358	17.044	17.4762	17.2184	17.126	17.498	17.4388	17.3945	17.1447	17.2022
P97798-5;P97798-2;P97798-3;P97798-4;P97798	sp|P97798-5|NEO1_MOUSE Isoform 5 of Neogenin OS=Mus musculus OX=10090 GN=Neo1;sp|P97798-2|NEO1_MOUSE Isoform 2 of Neogenin OS=Mus musculus OX=10090 GN=Neo1;sp|P97798-3|NEO1_MOUSE Isoform 3 of Neogenin OS=Mus musculus OX=10090 GN=Neo1;sp|P97798-4|NEO1_MOUSE	0.0666263	0.610517	0.214302	not significant	15.2638	15.3534	15.7691	15.3537	15.7808	15.7667	15.8269	16.1681	15.5684	15.9004
Q9D394-2	sp|Q9D394-2|RUFY3_MOUSE Isoform 2 of Protein RUFY3 OS=Mus musculus OX=10090 GN=Rufy3	0.0665727	0.552761	0.257463	not significant	16.3688	16.554	16.4273	16.2864	16.2548	16.4894	16.5822	16.5561	16.2885	16.3685
Q8BZA9	sp|Q8BZA9|TIGAR_MOUSE Fructose-2,6-bisphosphatase TIGAR OS=Mus musculus OX=10090 GN=Tigar PE=1 SV=1	0.0664501	0.56973	0.244331	not significant	16.2564	16.3659	16.3484	16.3318	16.533	16.7341	16.7239	16.6704	16.3666	16.4584
P16951-2;P16951-3;P16951	sp|P16951-2|ATF2_MOUSE Isoform 2 of Cyclic AMP-dependent transcription factor ATF-2 OS=Mus musculus OX=10090 GN=Atf2;sp|P16951-3|ATF2_MOUSE Isoform 3 of Cyclic AMP-dependent transcription factor ATF-2 OS=Mus musculus OX=10090 GN=Atf2;sp|P16951|ATF2_MOUSE C	0.0663307	0.556385	0.254624	not significant	15.2392	15.0649	15.1435	15.326	15.4049	15.326	15.1145	15.4295	15.1055	15.1929
Q8VBT9;Q8VBT9-3;Q8VBT9-2	sp|Q8VBT9|ASPC1_MOUSE Tether containing UBX domain for GLUT4 OS=Mus musculus OX=10090 GN=Aspscr1 PE=1 SV=1;sp|Q8VBT9-3|ASPC1_MOUSE Isoform 3 of Tether containing UBX domain for GLUT4 OS=Mus musculus OX=10090 GN=Aspscr1;sp|Q8VBT9-2|ASPC1_MOUSE Isoform 2 of	0.0661454	0.562786	0.249657	not significant	19.3415	19.4329	19.5437	19.3246	19.4292	19.7194	19.6116	19.7273	19.3764	19.4289
Q3UN04	sp|Q3UN04|UBP30_MOUSE Ubiquitin carboxyl-terminal hydrolase 30 OS=Mus musculus OX=10090 GN=Usp30 PE=1 SV=1	0.0656332	0.562788	0.249655	not significant	17.0926	17.2207	17.2772	17.5331	17.3841	17.4778	17.507	17.3536	17.2782	17.2821
Q3UK10	sp|Q3UK10|B9D2_MOUSE B9 domain-containing protein 2 OS=Mus musculus OX=10090 GN=B9d2 PE=1 SV=2	0.0655644	0.565453	0.247603	not significant	19.1536	19.5491	19.4763	19.2518	19.2466	19.5281	19.5682	19.4652	19.4921	19.4705
Q99N69	sp|Q99N69|LPXN_MOUSE Leupaxin OS=Mus musculus OX=10090 GN=Lpxn PE=1 SV=2	0.065518	0.596278	0.224551	not significant	16.5283	16.4679	16.8516	16.6709	16.7416	17.1524	16.9866	17.0617	16.5793	16.6621
Q8BXL7	sp|Q8BXL7|ARFRP_MOUSE ADP-ribosylation factor-related protein 1 OS=Mus musculus OX=10090 GN=Arfrp1 PE=1 SV=2	0.0650213	0.56593	0.247237	not significant	16.4996	16.6214	16.6028	16.5666	16.6959	16.8806	16.8076	16.8506	16.5512	16.5631
Q6P5H6;Q6P5H6-4;Q6P5H6-3;Q6P5H6-2	sp|Q6P5H6|FRMD5_MOUSE FERM domain-containing protein 5 OS=Mus musculus OX=10090 GN=Frmd5 PE=1 SV=1;sp|Q6P5H6-4|FRMD5_MOUSE Isoform 4 of FERM domain-containing protein 5 OS=Mus musculus OX=10090 GN=Frmd5;sp|Q6P5H6-3|FRMD5_MOUSE Isoform 3 of FERM domain-cont	0.0635128	0.594853	0.22559	not significant	16.3164	16.4212	16.5381	16.4524	16.8481	16.7865	16.7424	16.8854	16.5489	16.766
Q9CUB6	sp|Q9CUB6|OTUD1_MOUSE OTU domain-containing protein 1 OS=Mus musculus OX=10090 GN=Otud1 PE=1 SV=2	0.0630577	0.57768	0.238312	not significant	14.7384	15.1168	15.0873	14.8895	15.1102	15.1412	15.0305	15.1916	15.0052	14.9478
Q99MP8;Q99MP8-2;Q99MP8-3	sp|Q99MP8|BRAP_MOUSE BRCA1-associated protein OS=Mus musculus OX=10090 GN=Brap PE=1 SV=1;sp|Q99MP8-2|BRAP_MOUSE Isoform 2 of BRCA1-associated protein OS=Mus musculus OX=10090 GN=Brap;sp|Q99MP8-3|BRAP_MOUSE Isoform 3 of BRCA1-associated protein OS=Mus muscu	0.0629104	0.596629	0.224296	not significant	17.4213	17.8239	17.9382	17.7494	17.8542	18.0433	18.115	18.0154	17.9208	17.932
Q08274	sp|Q08274|DMWD_MOUSE Dystrophia myotonica WD repeat-containing protein OS=Mus musculus OX=10090 GN=Dmwd PE=1 SV=3	0.0624443	0.612	0.213249	not significant	16.4517	16.6433	16.9925	16.7287	16.912	17.0623	17.0688	17.156	16.6402	16.7871
Q9WVL2	sp|Q9WVL2|STAT2_MOUSE Signal transducer and activator of transcription 2 OS=Mus musculus OX=10090 GN=Stat2 PE=1 SV=1	0.0621188	0.626898	0.202803	not significant	17.7746	18.1309	18.3526	18.2411	18.1409	18.3906	18.0816	18.569	18.5949	17.9235
Q91YY4	sp|Q91YY4|ATPF2_MOUSE ATP synthase mitochondrial F1 complex assembly factor 2 OS=Mus musculus OX=10090 GN=Atpaf2 PE=1 SV=1	0.0618606	0.596933	0.224074	not significant	17.2919	17.3765	17.4295	17.3531	17.5828	17.7681	17.7013	17.7945	17.5152	17.5377
Q61696;P17879	sp|Q61696|HS71A_MOUSE Heat shock 70 kDa protein 1A OS=Mus musculus OX=10090 GN=Hspa1a PE=1 SV=2;sp|P17879|HS71B_MOUSE Heat shock 70 kDa protein 1B OS=Mus musculus OX=10090 GN=Hspa1b PE=1 SV=3	0.061797	0.589701	0.229368	not significant	22.8793	23.3729	23.2205	23.0489	23.3412	23.2534	23.2123	23.3359	23.3098	23.261
Q6ZQL4	sp|Q6ZQL4|WDR43_MOUSE WD repeat-containing protein 43 OS=Mus musculus OX=10090 GN=Wdr43 PE=1 SV=2	0.0617038	0.604763	0.218415	not significant	16.4106	16.4609	16.6137	16.2196	16.4492	16.8423	16.7216	16.5665	16.3212	16.7354
Q80VJ3	sp|Q80VJ3|DNPH1_MOUSE 2-deoxynucleoside 5-phosphate N-hydrolase 1 OS=Mus musculus OX=10090 GN=Dnph1 PE=1 SV=2	0.0614645	0.590373	0.228873	not significant	18.5829	18.7311	18.7243	18.4032	18.5924	18.7173	18.7245	18.7759	18.3412	18.6452
P37913	sp|P37913|DNLI1_MOUSE DNA ligase 1 OS=Mus musculus OX=10090 GN=Lig1 PE=1 SV=2	0.0609448	0.60235	0.220151	not significant	16.7181	17.2029	17.1068	16.8012	17.1749	17.1205	16.9151	17.2197	17.1678	17.0431
Q4QQM5-2;Q4QQM5-3;Q4QQM5	sp|Q4QQM5-2|MIGA1_MOUSE Isoform 2 of Mitoguardin 1 OS=Mus musculus OX=10090 GN=Miga1;sp|Q4QQM5-3|MIGA1_MOUSE Isoform 3 of Mitoguardin 1 OS=Mus musculus OX=10090 GN=Miga1;sp|Q4QQM5|MIGA1_MOUSE Mitoguardin 1 OS=Mus musculus OX=10090 GN=Miga1 PE=1 SV=1	0.060809	0.584137	0.233486	not significant	17.538	17.7027	17.6316	17.6835	17.5979	17.8344	17.8184	17.6898	17.5582	17.5379
A3KGF9	sp|A3KGF9|CCD9B_MOUSE Coiled-coil domain-containing protein 9B OS=Mus musculus OX=10090 GN=Ccdc9b PE=1 SV=1	0.0607448	0.620392	0.207334	not significant	15.4204	15.7038	16.0188	15.8546	15.9965	16.2153	16.0563	15.8125	15.8717	16.0812
Q9JJX6-3;Q9JJX6;Q9JJX6-4;Q9JJX6-2	sp|Q9JJX6-3|P2RX4_MOUSE Isoform c of P2X purinoceptor 4 OS=Mus musculus OX=10090 GN=P2rx4;sp|Q9JJX6|P2RX4_MOUSE P2X purinoceptor 4 OS=Mus musculus OX=10090 GN=P2rx4 PE=1 SV=1;sp|Q9JJX6-4|P2RX4_MOUSE Isoform d of P2X purinoceptor 4 OS=Mus musculus OX=10090	0.0605359	0.606312	0.217304	not significant	18.912	19.0111	19.4097	19.1494	19.002	19.3753	19.2999	19.2703	18.9572	19.0773
O09117-2;O09117	sp|O09117-2|SYPL1_MOUSE Isoform 2 of Synaptophysin-like protein 1 OS=Mus musculus OX=10090 GN=Sypl1;sp|O09117|SYPL1_MOUSE Synaptophysin-like protein 1 OS=Mus musculus OX=10090 GN=Sypl1 PE=1 SV=2	0.0604211	0.590146	0.229041	not significant	19.5607	19.6418	19.7044	19.5606	19.703	19.8137	19.8252	19.8389	19.6875	19.9278
Q9DAA6;Q9DAA6-2	sp|Q9DAA6|EXOS1_MOUSE Exosome complex component CSL4 OS=Mus musculus OX=10090 GN=Exosc1 PE=1 SV=1;sp|Q9DAA6-2|EXOS1_MOUSE Isoform 2 of Exosome complex component CSL4 OS=Mus musculus OX=10090 GN=Exosc1	0.0597307	0.616077	0.210365	not significant	18.4403	18.6592	18.8787	18.6813	18.947	19.0578	19.0004	18.9957	18.6931	18.8641
P56371	sp|P56371|RAB4A_MOUSE Ras-related protein Rab-4A OS=Mus musculus OX=10090 GN=Rab4a PE=1 SV=2	0.0596189	0.613652	0.212078	not significant	19.4537	19.9634	20.0887	19.7119	19.7746	20.0293	20.0003	19.9522	19.9113	19.8699
Q6PIJ4	sp|Q6PIJ4|NFRKB_MOUSE Nuclear factor related to kappa-B-binding protein OS=Mus musculus OX=10090 GN=Nfrkb PE=1 SV=1	0.0595496	0.635903	0.196609	not significant	15.8254	15.8822	16.0112	15.7381	16.2569	16.4304	16.3017	16.2718	15.7719	16.1425
B0V2N1-6;B0V2N1-2;B0V2N1;B0V2N1-4;B0V2N1-3;B0V2N1-5	sp|B0V2N1-6|PTPRS_MOUSE Isoform 6 of Receptor-type tyrosine-protein phosphatase S OS=Mus musculus OX=10090 GN=Ptprs;sp|B0V2N1-2|PTPRS_MOUSE Isoform 2 of Receptor-type tyrosine-protein phosphatase S OS=Mus musculus OX=10090 GN=Ptprs;sp|B0V2N1|PTPRS_MOUSE Re	0.0595397	0.610243	0.214497	not significant	18.8738	19.1543	19.1234	18.9393	19.2697	19.3612	19.3551	19.2825	18.9632	19.1456
Q7TPV2-2;Q7TPV2	sp|Q7TPV2-2|DZIP3_MOUSE Isoform 2 of E3 ubiquitin-protein ligase DZIP3 OS=Mus musculus OX=10090 GN=Dzip3;sp|Q7TPV2|DZIP3_MOUSE E3 ubiquitin-protein ligase DZIP3 OS=Mus musculus OX=10090 GN=Dzip3 PE=1 SV=2	0.0594827	0.608685	0.215608	not significant	16.5212	16.8867	16.9689	16.7829	16.7829	17.0364	17.1222	16.8175	16.8021	16.9713
Q9CXG3	sp|Q9CXG3|PPIL4_MOUSE Peptidyl-prolyl cis-trans isomerase-like 4 OS=Mus musculus OX=10090 GN=Ppil4 PE=1 SV=2	0.0593948	0.600266	0.221656	not significant	17.9895	18.2076	18.1977	18.0082	18.2319	18.3867	18.3376	18.3843	18.1721	18.2391
P23819-4;P23819-3;P23819-2;P23819	sp|P23819-4|GRIA2_MOUSE Isoform 4 of Glutamate receptor 2 OS=Mus musculus OX=10090 GN=Gria2;sp|P23819-3|GRIA2_MOUSE Isoform 3 of Glutamate receptor 2 OS=Mus musculus OX=10090 GN=Gria2;sp|P23819-2|GRIA2_MOUSE Isoform 2 of Glutamate receptor 2 OS=Mus musculu	0.0590138	0.606827	0.216935	not significant	19.3623	19.4268	19.4237	19.5276	19.6032	19.6834	19.7358	19.8115	19.4672	19.438
Q80WW9	sp|Q80WW9|DDRGK_MOUSE DDRGK domain-containing protein 1 OS=Mus musculus OX=10090 GN=Ddrgk1 PE=1 SV=2	0.0588575	0.616234	0.210255	not significant	19.7604	20.1397	20.2106	19.8736	20.0872	20.2085	20.2844	20.2205	19.8544	20.0491
Q61070	sp|Q61070|EI24_MOUSE Etoposide-induced protein 2.4 OS=Mus musculus OX=10090 GN=Ei24 PE=1 SV=3	0.0587521	0.633778	0.198063	not significant	20.359	20.8779	20.9879	20.7098	20.8299	21.0123	21.1834	21.0833	20.9911	20.9618
Q8C753-3;Q8C753;Q8C753-4;Q8C753-2	sp|Q8C753-3|KATIP_MOUSE Isoform 3 of Katanin-interacting protein OS=Mus musculus OX=10090 GN=Katnip;sp|Q8C753|KATIP_MOUSE Katanin-interacting protein OS=Mus musculus OX=10090 GN=Katnip PE=1 SV=2;sp|Q8C753-4|KATIP_MOUSE Isoform 4 of Katanin-interacting prot	0.0586871	0.609821	0.214797	not significant	16.919	17.3091	17.2471	17.0752	17.2096	17.2911	17.3954	17.4693	17.3047	17.2246
Q9DB30	sp|Q9DB30|PHKG2_MOUSE Phosphorylase b kinase gamma catalytic chain, liver/testis isoform OS=Mus musculus OX=10090 GN=Phkg2 PE=2 SV=2	0.058661	0.613742	0.212014	not significant	17.5074	17.7083	17.787	17.8875	17.9579	17.9621	18.0956	17.9833	17.7425	17.8427
A1L314	sp|A1L314|MPEG1_MOUSE Macrophage-expressed gene 1 protein OS=Mus musculus OX=10090 GN=Mpeg1 PE=1 SV=1	0.0585405	0.642174	0.192347	not significant	20.0915	19.8658	20.195	20.5207	20.4114	20.5559	20.545	20.6871	20.4933	20.3994
P57716	sp|P57716|NICA_MOUSE Nicastrin OS=Mus musculus OX=10090 GN=Ncstn PE=1 SV=3	0.0582241	0.603132	0.219588	not significant	20.6342	20.8629	20.8115	20.6769	20.8594	20.9906	20.9053	20.9802	20.7576	20.7485
Q68ED3;Q6PB75	sp|Q68ED3|PAPD5_MOUSE Terminal nucleotidyltransferase 4B OS=Mus musculus OX=10090 GN=Tent4b PE=1 SV=2;sp|Q6PB75|PAPD7_MOUSE Terminal nucleotidyltransferase 4A OS=Mus musculus OX=10090 GN=Tent4a PE=2 SV=2	0.0578586	0.632388	0.199017	not significant	14.672	14.8833	15.0192	14.9411	14.9948	15.2091	15.3907	15.2917	14.9265	14.9674
Q9DB41;Q9DB41-2	sp|Q9DB41|GHC2_MOUSE Mitochondrial glutamate carrier 2 OS=Mus musculus OX=10090 GN=Slc25a18 PE=1 SV=4;sp|Q9DB41-2|GHC2_MOUSE Isoform 2 of Mitochondrial glutamate carrier 2 OS=Mus musculus OX=10090 GN=Slc25a18	0.0578083	0.652817	0.185208	not significant	24.9864	25.0331	25.0741	24.8528	25.214	25.5074	25.615	25.4501	24.8566	25.1918
Q6P8M1-2;Q6P8M1	sp|Q6P8M1-2|TATD1_MOUSE Isoform 2 of Putative deoxyribonuclease TATDN1 OS=Mus musculus OX=10090 GN=Tatdn1;sp|Q6P8M1|TATD1_MOUSE Putative deoxyribonuclease TATDN1 OS=Mus musculus OX=10090 GN=Tatdn1 PE=1 SV=1	0.0576402	0.616497	0.210069	not significant	19.957	20.0215	20.0987	19.9147	20.0957	20.4024	20.2775	20.2931	20.0299	20.1153
Q8VI33;Q6NZA9	sp|Q8VI33|TAF9_MOUSE Transcription initiation factor TFIID subunit 9 OS=Mus musculus OX=10090 GN=Taf9 PE=1 SV=1;sp|Q6NZA9|TAF9B_MOUSE Transcription initiation factor TFIID subunit 9B OS=Mus musculus OX=10090 GN=Taf9b PE=1 SV=2	0.0573904	0.620996	0.206911	not significant	15.7508	15.631	15.4102	15.4203	15.6007	15.9456	15.7348	15.5554	15.4874	15.7186
Q9JLV2-2;Q9JLV2	sp|Q9JLV2-2|TP4AP_MOUSE Isoform 2 of Short transient receptor potential channel 4-associated protein OS=Mus musculus OX=10090 GN=Trpc4ap;sp|Q9JLV2|TP4AP_MOUSE Short transient receptor potential channel 4-associated protein OS=Mus musculus OX=10090 GN=Trpc4	0.0573245	0.620752	0.207082	not significant	15.896	16.2357	16.2908	16.0922	16.2813	16.3598	16.2993	16.3384	15.9938	16.0217
Q8BZN6-2;Q8BZN6;Q8BZN6-4;Q8BZN6-3	sp|Q8BZN6-2|DOC10_MOUSE Isoform 2 of Dedicator of cytokinesis protein 10 OS=Mus musculus OX=10090 GN=Dock10;sp|Q8BZN6|DOC10_MOUSE Dedicator of cytokinesis protein 10 OS=Mus musculus OX=10090 GN=Dock10 PE=1 SV=3;sp|Q8BZN6-4|DOC10_MOUSE Isoform 4 of Dedicato	0.0571441	0.608652	0.215631	not significant	15.7671	15.7534	15.9063	15.6778	15.6965	16.0279	15.8769	15.9214	15.7626	15.9147
Q9R0T8	sp|Q9R0T8|IKKE_MOUSE Inhibitor of nuclear factor kappa-B kinase subunit epsilon OS=Mus musculus OX=10090 GN=Ikbke PE=1 SV=2	0.0570873	0.629298	0.201143	not significant	17.8795	17.9495	18.1681	17.916	18.0571	18.3277	18.1986	18.0325	17.654	18.0171
Q9D1C9	sp|Q9D1C9|RRP7A_MOUSE Ribosomal RNA-processing protein 7 homolog A OS=Mus musculus OX=10090 GN=Rrp7a PE=2 SV=1	0.0568835	0.630139	0.200564	not significant	17.0861	17.4144	17.5623	17.198	17.5458	17.7054	17.5441	17.5128	17.3488	17.541
Q3TBW2	sp|Q3TBW2|RM10_MOUSE 39S ribosomal protein L10, mitochondrial OS=Mus musculus OX=10090 GN=Mrpl10 PE=1 SV=2	0.0568515	0.612989	0.212547	not significant	17.7829	17.9649	17.9578	17.8662	17.9756	18.1275	18.1668	18.1255	17.8775	17.9608
A2AC93-2;A2AC93	sp|A2AC93-2|DNAI2_MOUSE Isoform 2 of Dynein intermediate chain 2, axonemal OS=Mus musculus OX=10090 GN=Dnai2;sp|A2AC93|DNAI2_MOUSE Dynein intermediate chain 2, axonemal OS=Mus musculus OX=10090 GN=Dnai2 PE=1 SV=2	0.0564231	0.691646	0.160116	not significant	15.6125	16.7811	16.7982	16.3319	16.3333	16.0656	16.6569	16.5575	16.3559	16.3027
Q9CYL5	sp|Q9CYL5|GAPR1_MOUSE Golgi-associated plant pathogenesis-related protein 1 OS=Mus musculus OX=10090 GN=Glipr2 PE=1 SV=3	0.0559818	0.630236	0.200497	not significant	21.4278	21.7116	21.8128	21.786	21.7405	21.9988	22.03	21.8699	21.7636	21.6882
Q99LB6-2;Q99LB6	sp|Q99LB6-2|MAT2B_MOUSE Isoform 2 of Methionine adenosyltransferase 2 subunit beta OS=Mus musculus OX=10090 GN=Mat2b;sp|Q99LB6|MAT2B_MOUSE Methionine adenosyltransferase 2 subunit beta OS=Mus musculus OX=10090 GN=Mat2b PE=1 SV=1	0.0557584	0.627992	0.202046	not significant	20.5694	20.7643	20.723	20.593	20.8338	21.0061	20.9825	20.9584	20.6774	20.743
P54729	sp|P54729|NUB1_MOUSE NEDD8 ultimate buster 1 OS=Mus musculus OX=10090 GN=Nub1 PE=1 SV=2	0.055718	0.662526	0.178797	not significant	22.0866	22.4496	22.5543	22.4904	22.1528	22.9169	22.743	22.3655	22.687	22.2798
O88874	sp|O88874|CCNK_MOUSE Cyclin-K OS=Mus musculus OX=10090 GN=Ccnk PE=1 SV=3	0.055683	0.635237	0.197064	not significant	17.8072	18.0695	18.2817	18.0251	18.1543	18.3361	18.3366	18.4177	18.1575	18.1674
Q61733	sp|Q61733|RT31_MOUSE 28S ribosomal protein S31, mitochondrial OS=Mus musculus OX=10090 GN=Mrps31 PE=1 SV=1	0.0554578	0.626652	0.202973	not significant	19.33	19.3876	19.392	19.2309	19.4296	19.6417	19.5156	19.4726	19.1255	19.3371
Q8VEA8-2;Q8VEA8	sp|Q8VEA8-2|RAB7B_MOUSE Isoform 2 of Ras-related protein Rab-7b OS=Mus musculus OX=10090 GN=Rab7b;sp|Q8VEA8|RAB7B_MOUSE Ras-related protein Rab-7b OS=Mus musculus OX=10090 GN=Rab7b PE=1 SV=1	0.0553777	0.691891	0.159962	not significant	16.742	17.0923	16.9669	16.0353	16.7953	17.0226	16.9971	16.9686	16.3871	17.0464
P32507;P32507-2	sp|P32507|NECT2_MOUSE Nectin-2 OS=Mus musculus OX=10090 GN=Nectin2 PE=1 SV=2;sp|P32507-2|NECT2_MOUSE Isoform Alpha of Nectin-2 OS=Mus musculus OX=10090 GN=Nectin2	0.0553565	0.635596	0.196819	not significant	19.1618	19.3476	19.4037	19.24	19.5441	19.7349	19.5336	19.5198	19.2564	19.3341
Q09014	sp|Q09014|NCF1_MOUSE Neutrophil cytosol factor 1 OS=Mus musculus OX=10090 GN=Ncf1 PE=1 SV=3	0.0551556	0.715723	0.145255	not significant	20.7345	20.1422	20.4292	20.8115	20.9142	21.5446	21.2797	21.0628	20.594	20.6663
Q64735-2;Q64735	sp|Q64735-2|CR1L_MOUSE Isoform 2 of Complement component receptor 1-like protein OS=Mus musculus OX=10090 GN=Cr1l;sp|Q64735|CR1L_MOUSE Complement component receptor 1-like protein OS=Mus musculus OX=10090 GN=Cr1l PE=1 SV=1	0.0551076	0.634016	0.1979	not significant	16.9788	17.4049	17.5606	17.2667	17.3195	17.5104	17.3894	17.4337	17.3217	17.2298
P03975	sp|P03975|IGEB_MOUSE IgE-binding protein OS=Mus musculus OX=10090 GN=Iap PE=2 SV=1	0.0550849	0.641606	0.192732	not significant	20.6432	20.3822	20.5283	20.6362	20.8331	20.8207	20.7584	20.8013	20.2769	20.6749
Q8BMQ8	sp|Q8BMQ8|MON1B_MOUSE Vacuolar fusion protein MON1 homolog B OS=Mus musculus OX=10090 GN=Mon1b PE=2 SV=1	0.0550712	0.656443	0.182803	not significant	17.9682	18.0698	18.3519	17.9082	17.6511	18.3473	18.381	18.2989	18.1253	18.1286
Q3UPY5;Q3UPY5-2	sp|Q3UPY5|GLBL2_MOUSE Beta-galactosidase-1-like protein 2 OS=Mus musculus OX=10090 GN=Glb1l2 PE=1 SV=1;sp|Q3UPY5-2|GLBL2_MOUSE Isoform 2 of Beta-galactosidase-1-like protein 2 OS=Mus musculus OX=10090 GN=Glb1l2	0.0547212	0.654657	0.183986	not significant	13.1613	13.513	13.7992	13.423	13.3942	13.5681	13.7111	13.9312	13.7178	13.6219
Q8BVG8	sp|Q8BVG8|NAT14_MOUSE N-acetyltransferase 14 OS=Mus musculus OX=10090 GN=Nat14 PE=1 SV=1	0.054667	0.635265	0.197045	not significant	20.2151	20.4856	20.4886	20.2593	20.4239	20.5194	20.6552	20.6989	20.3071	20.4
Q8CHG5	sp|Q8CHG5|AREL1_MOUSE Apoptosis-resistant E3 ubiquitin protein ligase 1 OS=Mus musculus OX=10090 GN=Arel1 PE=1 SV=2	0.0545548	0.64423	0.190959	not significant	15.6647	16.1166	16.1358	16.0892	16.1925	16.32	16.3353	16.0954	16.0342	16.0141
Q69ZA1-2;Q69ZA1	sp|Q69ZA1-2|CDK13_MOUSE Isoform 2 of Cyclin-dependent kinase 13 OS=Mus musculus OX=10090 GN=Cdk13;sp|Q69ZA1|CDK13_MOUSE Cyclin-dependent kinase 13 OS=Mus musculus OX=10090 GN=Cdk13 PE=1 SV=3	0.0544914	0.661499	0.179471	not significant	14.7974	15.2544	15.2222	14.9597	15.4108	15.3457	15.5348	15.5603	15.1282	15.2458
Q80U28-3;Q80U28-15;Q80U28;Q80U28-14;Q80U28-11;Q80U28-10;Q80U28-9;Q80U28-8;Q80U28-7;Q80U28-6;Q80U28-5;Q80U28-4;Q80U28-2;Q80U28-13;Q80U28-12	sp|Q80U28-3|MADD_MOUSE Isoform 3 of MAP kinase-activating death domain protein OS=Mus musculus OX=10090 GN=Madd;sp|Q80U28-15|MADD_MOUSE Isoform 15 of MAP kinase-activating death domain protein OS=Mus musculus OX=10090 GN=Madd;sp|Q80U28|MADD_MOUSE MAP kinas	0.0544665	0.666932	0.175919	not significant	15.3281	15.5451	15.8361	15.6048	15.9886	16.0749	15.9908	16.1311	15.8169	15.8769
Q8R2P1	sp|Q8R2P1|KLH25_MOUSE Kelch-like protein 25 OS=Mus musculus OX=10090 GN=Klhl25 PE=2 SV=1	0.0541776	0.649865	0.187177	not significant	16.5239	16.759	16.8585	16.756	16.7801	17.1496	17.1301	17.0536	17.027	16.8723
Q921N6	sp|Q921N6|DDX27_MOUSE Probable ATP-dependent RNA helicase DDX27 OS=Mus musculus OX=10090 GN=Ddx27 PE=1 SV=3	0.0541152	0.650636	0.186662	not significant	18.0074	18.1851	18.3964	18.1387	18.1112	18.536	18.554	18.4379	18.102	18.1439
P25446	sp|P25446|TNR6_MOUSE Tumor necrosis factor receptor superfamily member 6 OS=Mus musculus OX=10090 GN=Fas PE=1 SV=2	0.0541149	0.651478	0.186101	not significant	20.4978	20.5691	20.589	20.5888	20.7375	21.0853	21.0447	20.7403	20.5743	20.7304
P56974-4;P56974-3;P56974-2;P56974	sp|P56974-4|NRG2_MOUSE Isoform NRG2-10 of Pro-neuregulin-2, membrane-bound isoform OS=Mus musculus OX=10090 GN=Nrg2;sp|P56974-3|NRG2_MOUSE Isoform DON-1S of Pro-neuregulin-2, membrane-bound isoform OS=Mus musculus OX=10090 GN=Nrg2;sp|P56974-2|NRG2_MOUSE Is	0.0541017	0.700043	0.154875	not significant	18.838	19.4025	19.752	19.1529	19.4488	19.5666	19.9213	19.9967	19.5149	19.6267
Q14DN9;Q14DN9-2	sp|Q14DN9|AKD1B_MOUSE Ankyrin repeat and death domain-containing protein 1B OS=Mus musculus OX=10090 GN=Ankdd1b PE=2 SV=3;sp|Q14DN9-2|AKD1B_MOUSE Isoform 2 of Ankyrin repeat and death domain-containing protein 1B OS=Mus musculus OX=10090 GN=Ankdd1b	0.0538735	0.625584	0.203715	not significant	20.0308	20.2868	20.2831	20.1308	20.1001	20.2351	20.2377	20.295	20.1246	20.0979
Q8BHN0;Q8BHN0-2	sp|Q8BHN0|PPM1L_MOUSE Protein phosphatase 1L OS=Mus musculus OX=10090 GN=Ppm1l PE=1 SV=1;sp|Q8BHN0-2|PPM1L_MOUSE Isoform 2 of Protein phosphatase 1L OS=Mus musculus OX=10090 GN=Ppm1l	0.0536584	0.640817	0.193266	not significant	15.934	16.1477	16.0951	16.1106	16.1365	16.2991	16.3564	16.3363	16.0217	15.9182
Q9CY73;Q9CY73-2	sp|Q9CY73|RM44_MOUSE 39S ribosomal protein L44, mitochondrial OS=Mus musculus OX=10090 GN=Mrpl44 PE=1 SV=3	0.0534514	0.640463	0.193506	not significant	17.6336	17.8973	17.9583	17.8624	18.1449	18.0826	17.9711	17.9977	17.7528	17.8879
Q99LJ1	sp|Q99LJ1|FUCO_MOUSE Tissue alpha-L-fucosidase OS=Mus musculus OX=10090 GN=Fuca1 PE=1 SV=1	0.0533248	0.679507	0.167806	not significant	20.022	20.3532	20.6348	19.8579	20.2464	20.686	20.5032	20.4917	20.0641	20.3483
Q64378	sp|Q64378|FKBP5_MOUSE Peptidyl-prolyl cis-trans isomerase FKBP5 OS=Mus musculus OX=10090 GN=Fkbp5 PE=1 SV=1	0.0532464	0.640741	0.193318	not significant	18.9896	19.2992	19.4175	19.1841	19.2845	19.5297	19.3717	19.37	19.2838	19.2303
Q9DAP0	sp|Q9DAP0|LRC46_MOUSE Leucine-rich repeat-containing protein 46 OS=Mus musculus OX=10090 GN=Lrrc46 PE=1 SV=2	0.0530743	0.647827	0.188541	not significant	14.9127	15.4534	15.0904	14.8386	15.2111	15.0922	15.0608	15.188	15.0679	15.0359
Q80U44	sp|Q80U44|ZFY16_MOUSE Zinc finger FYVE domain-containing protein 16 OS=Mus musculus OX=10090 GN=Zfyve16 PE=1 SV=2	0.0529	0.641886	0.192542	not significant	17.8167	17.919	17.9654	17.9338	18.1467	18.2166	18.1738	18.1931	17.9125	18.017
P97863-3;P97863-2;P97863	sp|P97863-3|NFIB_MOUSE Isoform 3 of Nuclear factor 1 B-type OS=Mus musculus OX=10090 GN=Nfib;sp|P97863-2|NFIB_MOUSE Isoform 2 of Nuclear factor 1 B-type OS=Mus musculus OX=10090 GN=Nfib;sp|P97863|NFIB_MOUSE Nuclear factor 1 B-type OS=Mus musculus OX=10090	0.051838	0.649789	0.187228	not significant	18.9458	19.1238	18.9413	18.8403	19.1018	19.1912	19.2602	19.1345	18.8308	19.0492
Q9D8M4	sp|Q9D8M4|RL7L_MOUSE 60S ribosomal protein L7-like 1 OS=Mus musculus OX=10090 GN=Rpl7l1 PE=1 SV=1	0.0516693	0.651562	0.186044	not significant	19.1687	19.1609	19.2673	19.0313	19.162	19.569	19.3146	19.3281	19.1124	19.194
Q61335	sp|Q61335|BAP31_MOUSE B-cell receptor-associated protein 31 OS=Mus musculus OX=10090 GN=Bcap31 PE=1 SV=4	0.0516661	0.644442	0.190816	not significant	24.2439	24.466	24.5972	24.4167	24.4478	24.5395	24.5222	24.6564	24.3892	24.38
P52963	sp|P52963|E41LA_MOUSE Band 4.1-like protein 4A OS=Mus musculus OX=10090 GN=Epb41l4a PE=2 SV=2	0.0514217	0.656472	0.182784	not significant	19.6173	20.0366	19.8943	19.6995	19.8728	20.075	20.1442	19.8658	19.8387	19.9476
P22366;P22366-2	sp|P22366|MYD88_MOUSE Myeloid differentiation primary response protein MyD88 OS=Mus musculus OX=10090 GN=Myd88 PE=1 SV=3;sp|P22366-2|MYD88_MOUSE Isoform 2 of Myeloid differentiation primary response protein MyD88 OS=Mus musculus OX=10090 GN=Myd88	0.0513712	0.668687	0.174777	not significant	19.0888	19.2459	19.3483	19.2839	19.509	19.7666	19.6282	19.585	19.3699	19.3198
Q8VBX6-2;Q8VBX6;Q8VBX6-4;Q8VBX6-3	sp|Q8VBX6-2|MPDZ_MOUSE Isoform 2 of Multiple PDZ domain protein OS=Mus musculus OX=10090 GN=Mpdz;sp|Q8VBX6|MPDZ_MOUSE Multiple PDZ domain protein OS=Mus musculus OX=10090 GN=Mpdz PE=1 SV=2;sp|Q8VBX6-4|MPDZ_MOUSE Isoform 4 of Multiple PDZ domain protein OS=	0.0513706	0.663911	0.17789	not significant	24.367	24.5603	24.4289	24.2816	24.6409	24.7828	24.8204	24.5974	24.3091	24.601
Q62417-4;Q62417-5;Q62417-6	sp|Q62417-4|SRBS1_MOUSE Isoform 4 of Sorbin and SH3 domain-containing protein 1 OS=Mus musculus OX=10090 GN=Sorbs1;sp|Q62417-5|SRBS1_MOUSE Isoform 5 of Sorbin and SH3 domain-containing protein 1 OS=Mus musculus OX=10090 GN=Sorbs1;sp|Q62417-6|SRBS1_MOUSE Is	0.0513646	0.666025	0.17651	not significant	17.4473	17.3878	17.5888	17.4729	17.6137	17.7988	17.9024	17.8824	17.3871	17.6541
A2AJ15	sp|A2AJ15|MA1B1_MOUSE Endoplasmic reticulum mannosyl-oligosaccharide 1,2-alpha-mannosidase OS=Mus musculus OX=10090 GN=Man1b1 PE=1 SV=1	0.0513003	0.662201	0.17901	not significant	19.7668	20.0723	20.1859	19.8496	20.0614	20.2666	20.2611	20.334	20.0717	20.081
Q9JKJ9	sp|Q9JKJ9|CP39A_MOUSE 24-hydroxycholesterol 7-alpha-hydroxylase OS=Mus musculus OX=10090 GN=Cyp39a1 PE=1 SV=1	0.0511657	0.677975	0.168787	not significant	15.7369	15.8087	15.6626	15.8091	15.8193	15.9402	16.422	16.0537	15.6217	15.9067
P70232-2;P70232	sp|P70232-2|NCHL1_MOUSE Isoform 2 of Neural cell adhesion molecule L1-like protein OS=Mus musculus OX=10090 GN=Chl1;sp|P70232|NCHL1_MOUSE Neural cell adhesion molecule L1-like protein OS=Mus musculus OX=10090 GN=Chl1 PE=1 SV=2	0.0509672	0.657477	0.18212	not significant	19.3143	19.2665	19.4989	19.3649	19.4731	19.6637	19.5221	19.702	19.2782	19.3441
Q3UZ39-2	sp|Q3UZ39-2|LRRF1_MOUSE Isoform 2 of Leucine-rich repeat flightless-interacting protein 1 OS=Mus musculus OX=10090 GN=Lrrfip1	0.0509249	0.655351	0.183526	not significant	17.772	17.7754	18.0314	18.0703	18.0842	18.1542	18.1103	18.2029	17.9622	18.0119
Q69ZM6;Q69ZM6-3;Q69ZM6-2	sp|Q69ZM6|STK36_MOUSE Serine/threonine-protein kinase 36 OS=Mus musculus OX=10090 GN=Stk36 PE=1 SV=3;sp|Q69ZM6-3|STK36_MOUSE Isoform 3 of Serine/threonine-protein kinase 36 OS=Mus musculus OX=10090 GN=Stk36;sp|Q69ZM6-2|STK36_MOUSE Isoform 2 of Serine/threo	0.0509093	0.658044	0.181745	not significant	18.2644	18.5532	18.5035	18.1259	18.4047	18.5758	18.5551	18.6178	18.4379	18.5475
Q924W5	sp|Q924W5|SMC6_MOUSE Structural maintenance of chromosomes protein 6 OS=Mus musculus OX=10090 GN=Smc6 PE=1 SV=1	0.0507247	0.686727	0.163216	not significant	20.8001	21.0587	21.2507	20.7848	20.9428	21.2153	21.4582	21.5197	21.1053	21.2323
Q9Z1B5	sp|Q9Z1B5|MD2L1_MOUSE Mitotic spindle assembly checkpoint protein MAD2A OS=Mus musculus OX=10090 GN=Mad2l1 PE=1 SV=2	0.0506177	0.669047	0.174543	not significant	17.678	17.9947	17.9549	17.4926	17.7763	18.0539	18.0268	18.0748	17.9264	17.9994
P62878	sp|P62878|RBX1_MOUSE E3 ubiquitin-protein ligase RBX1 OS=Mus musculus OX=10090 GN=Rbx1 PE=1 SV=1	0.0506056	0.687326	0.162837	not significant	18.314	18.6661	18.7235	18.3154	18.676	18.6981	19.0431	18.9608	18.5716	18.9409
Q9D8B4	sp|Q9D8B4|NDUAB_MOUSE NADH dehydrogenase [ubiquinone] 1 alpha subcomplex subunit 11 OS=Mus musculus OX=10090 GN=Ndufa11 PE=1 SV=2	0.0505478	0.693719	0.158816	not significant	19.6968	20.1157	20.5184	19.9539	20.1758	20.3082	20.4524	20.5787	20.1487	20.2884
Q62136	sp|Q62136|PTN21_MOUSE Tyrosine-protein phosphatase non-receptor type 21 OS=Mus musculus OX=10090 GN=Ptpn21 PE=1 SV=1	0.0505185	0.652371	0.185505	not significant	18.8471	18.96	18.9966	18.8799	19.0401	19.2101	19.136	19.1803	19.0586	19.1007
Q9JIW9	sp|Q9JIW9|RALB_MOUSE Ras-related protein Ral-B OS=Mus musculus OX=10090 GN=Ralb PE=1 SV=1	0.0504454	0.671236	0.173125	not significant	21.589	21.7321	21.895	21.6651	21.9045	22.125	22.0736	22.0385	21.6261	21.7798
Q9D2G2;Q9D2G2-2	sp|Q9D2G2|ODO2_MOUSE Dihydrolipoyllysine-residue succinyltransferase component of 2-oxoglutarate dehydrogenase complex, mitochondrial OS=Mus musculus OX=10090 GN=Dlst PE=1 SV=1;sp|Q9D2G2-2|ODO2_MOUSE Isoform 2 of Dihydrolipoyllysine-residue succinyltransfe	0.0501952	0.667447	0.175583	not significant	22.9314	23.3484	23.3113	23.2597	23.3729	23.3909	23.5851	23.4958	23.2757	23.2326
Q6ZQM8;Q62452;P70691;P17717	sp|Q6ZQM8|UD17_MOUSE UDP-glucuronosyltransferase 1A7 OS=Mus musculus OX=10090 GN=Ugt1a7 PE=1 SV=1	0.0501803	0.664092	0.177772	not significant	21.1796	21.3728	21.5513	21.6504	21.4843	21.6025	21.6696	21.6717	21.5134	21.3517
Q9R0M8;Q8R1T4	sp|Q9R0M8|S35A2_MOUSE UDP-galactose translocator OS=Mus musculus OX=10090 GN=Slc35a2 PE=1 SV=1;sp|Q8R1T4|S35A3_MOUSE UDP-N-acetylglucosamine transporter OS=Mus musculus OX=10090 GN=Slc35a3 PE=2 SV=1	0.0499705	0.658455	0.181474	not significant	18.807	19.2523	19.1778	18.9539	19.0418	19.1661	19.1844	19.1648	19.1013	19.025
Q8K1X4	sp|Q8K1X4|NCKPL_MOUSE Nck-associated protein 1-like OS=Mus musculus OX=10090 GN=Nckap1l PE=1 SV=1	0.0499245	0.682235	0.166066	not significant	20.6508	20.3598	20.5089	20.8318	20.717	21.1293	20.9711	20.8434	20.7398	20.6729
Q9D8Z1	sp|Q9D8Z1|ASCC1_MOUSE Activating signal cointegrator 1 complex subunit 1 OS=Mus musculus OX=10090 GN=Ascc1 PE=1 SV=1	0.0497559	0.664122	0.177752	not significant	17.5257	17.7627	17.7715	17.6364	17.8809	17.9729	17.8794	17.9977	17.9405	17.8772
P27870;Q9R0C8-4;Q9R0C8	sp|P27870|VAV_MOUSE Proto-oncogene vav OS=Mus musculus OX=10090 GN=Vav1 PE=1 SV=1	0.0494274	0.710092	0.148686	not significant	21.1586	20.8869	21.1275	21.423	21.4674	21.9737	21.6316	21.4309	21.3219	21.2395
Q8K2I1	sp|Q8K2I1|FNTB_MOUSE Protein farnesyltransferase subunit beta OS=Mus musculus OX=10090 GN=Fntb PE=1 SV=1	0.0494019	0.667017	0.175863	not significant	18.4836	18.7968	18.8747	18.6506	18.7212	18.8989	18.9742	18.9917	18.7918	18.7543
Q9Z2X1;Q9Z2X1-2	sp|Q9Z2X1|HNRPF_MOUSE Heterogeneous nuclear ribonucleoprotein F OS=Mus musculus OX=10090 GN=Hnrnpf PE=1 SV=3;sp|Q9Z2X1-2|HNRPF_MOUSE Isoform 2 of Heterogeneous nuclear ribonucleoprotein F OS=Mus musculus OX=10090 GN=Hnrnpf	0.0493475	0.667074	0.175826	not significant	22.9763	23.2038	23.2887	22.9923	23.205	23.4076	23.3499	23.298	23.0163	23.1812
P48381;P48381-2	sp|P48381|RFX3_MOUSE Transcription factor RFX3 OS=Mus musculus OX=10090 GN=Rfx3 PE=1 SV=2	0.049227	0.686994	0.163047	not significant	18.0217	18.6091	18.1778	17.809	18.1944	18.4307	18.3081	18.211	18.3925	18.2807
Q5U419	sp|Q5U419|MFSD3_MOUSE Major facilitator superfamily domain-containing protein 3 OS=Mus musculus OX=10090 GN=Mfsd3 PE=2 SV=1	0.0490557	0.674421	0.171069	not significant	16.6203	16.7861	16.7805	16.8033	16.9563	17.0767	17.1493	17.132	16.8681	16.8215
Q9Z2I2	sp|Q9Z2I2|FKB1B_MOUSE Peptidyl-prolyl cis-trans isomerase FKBP1B OS=Mus musculus OX=10090 GN=Fkbp1b PE=1 SV=3	0.0490279	0.781014	0.107341	not significant	17.9479	17.6446	17.5735	17.8755	16.948	18.3256	18.7055	18.4186	18.5178	17.6736
Q9EPQ7	sp|Q9EPQ7|STAR5_MOUSE StAR-related lipid transfer protein 5 OS=Mus musculus OX=10090 GN=Stard5 PE=1 SV=2	0.0490097	0.697542	0.15643	not significant	19.5481	19.5412	19.4415	19.5944	19.9269	20.1397	20.1309	19.9319	19.6592	19.7446
Q99PM9	sp|Q99PM9|UCK2_MOUSE Uridine-cytidine kinase 2 OS=Mus musculus OX=10090 GN=Uck2 PE=1 SV=1	0.0489661	0.696998	0.156769	not significant	15.9516	16.094	16.5145	16.1801	16.3876	16.7599	16.4227	16.5597	16.204	16.1315
Q8R5A3	sp|Q8R5A3|AB1IP_MOUSE Amyloid beta A4 precursor protein-binding family B member 1-interacting protein OS=Mus musculus OX=10090 GN=Apbb1ip PE=1 SV=2	0.048923	0.691008	0.160517	not significant	17.403	17.3775	17.5336	17.5641	17.7473	18.172	17.7436	17.7352	17.7077	17.5309
O35493;P22518	sp|O35493|CLK4_MOUSE Dual specificity protein kinase CLK4 OS=Mus musculus OX=10090 GN=Clk4 PE=1 SV=1;sp|P22518|CLK1_MOUSE Dual specificity protein kinase CLK1 OS=Mus musculus OX=10090 GN=Clk1 PE=1 SV=2	0.0487652	0.703966	0.152448	not significant	14.4198	14.4347	14.3357	13.9798	14.2954	14.9512	14.784	14.5698	14.3582	14.5015
Q9Z1T6;Q9Z1T6-1;Q9Z1T6-3	sp|Q9Z1T6|FYV1_MOUSE 1-phosphatidylinositol 3-phosphate 5-kinase OS=Mus musculus OX=10090 GN=Pikfyve PE=1 SV=3;sp|Q9Z1T6-1|FYV1_MOUSE Isoform 2 of 1-phosphatidylinositol 3-phosphate 5-kinase OS=Mus musculus OX=10090 GN=Pikfyve	0.0486735	0.673115	0.171911	not significant	18.9147	19.2602	19.3197	19.037	19.2549	19.3599	19.4301	19.3292	19.1799	19.3564
P28063	sp|P28063|PSB8_MOUSE Proteasome subunit beta type-8 OS=Mus musculus OX=10090 GN=Psmb8 PE=1 SV=2	0.048664	0.69619	0.157272	not significant	21.6013	21.5013	21.7001	21.8467	21.9021	22.3118	22.0631	22.0303	21.8841	21.7039
Q9CQD4	sp|Q9CQD4|CH1B2_MOUSE Charged multivesicular body protein 1b-2 OS=Mus musculus OX=10090 GN=Chmp1b2 PE=2 SV=2	0.0484391	0.670345	0.173702	not significant	16.9645	17.1323	17.1168	17.0412	17.3318	17.431	17.2743	17.2201	17.0641	17.1692
Q9DBN4;Q9DBN4-3;Q9DBN4-2	sp|Q9DBN4|P33MX_MOUSE Putative monooxygenase p33MONOX OS=Mus musculus OX=10090 GN=P33monox PE=1 SV=1;sp|Q9DBN4-3|P33MX_MOUSE Isoform 3 of Putative monooxygenase p33MONOX OS=Mus musculus OX=10090 GN=P33monox;sp|Q9DBN4-2|P33MX_MOUSE Isoform 2 of Putative mon	0.0484371	0.674886	0.170769	not significant	17.8001	18.2572	18.2475	18.1112	18.1248	18.2899	18.35	18.2737	18.2031	18.0357
O70579	sp|O70579|PM34_MOUSE Peroxisomal membrane protein PMP34 OS=Mus musculus OX=10090 GN=Slc25a17 PE=1 SV=1	0.0482258	0.680904	0.166914	not significant	19.4158	19.8412	19.8244	19.5015	19.6562	19.8423	19.8391	19.9135	19.9567	19.8348
Q64523;Q6GSS7	sp|Q64523|H2A2C_MOUSE Histone H2A type 2-C OS=Mus musculus OX=10090 GN=H2ac20 PE=1 SV=3;sp|Q6GSS7|H2A2A_MOUSE Histone H2A type 2-A OS=Mus musculus OX=10090 GN=Hist2h2aa1 PE=1 SV=3	0.0480884	0.690374	0.160916	not significant	26.4772	26.6396	26.7227	26.2898	26.7376	26.8251	26.8297	26.9584	26.3977	26.6926
Q64524	sp|Q64524|H2B2E_MOUSE Histone H2B type 2-E OS=Mus musculus OX=10090 GN=H2bc21 PE=1 SV=3	0.0480299	0.678734	0.1683	not significant	19.6315	19.7656	19.661	19.7727	20.0334	20.0847	20.065	19.9273	19.7521	19.8327
Q8CGC6	sp|Q8CGC6|RBM28_MOUSE RNA-binding protein 28 OS=Mus musculus OX=10090 GN=Rbm28 PE=1 SV=4	0.0479961	0.675223	0.170553	not significant	20.9548	21.2069	21.2515	21.0505	21.2115	21.3364	21.3989	21.406	21.0791	21.136
Q9WTK5	sp|Q9WTK5|NFKB2_MOUSE Nuclear factor NF-kappa-B p100 subunit OS=Mus musculus OX=10090 GN=Nfkb2 PE=1 SV=1	0.0478638	0.729725	0.136841	not significant	19.9737	19.6112	19.8449	20.0018	20.2279	20.7848	20.3854	20.2354	19.8675	19.9054
Q9DAM5	sp|Q9DAM5|TPC_MOUSE Mitochondrial thiamine pyrophosphate carrier OS=Mus musculus OX=10090 GN=Slc25a19 PE=1 SV=1	0.0477857	0.677275	0.169235	not significant	16.9685	17.0991	17.2448	17.2236	17.3555	17.3696	17.4407	17.3857	17.0758	17.2461
P37172	sp|P37172|ACVR1_MOUSE Activin receptor type-1 OS=Mus musculus OX=10090 GN=Acvr1 PE=2 SV=2	0.0475909	0.709107	0.149288	not significant	15.5801	16.0002	16.1797	15.8165	15.8803	16.248	16.4556	16.1226	15.741	15.8874
Q6ZPJ0	sp|Q6ZPJ0|TEX2_MOUSE Testis-expressed protein 2 OS=Mus musculus OX=10090 GN=Tex2 PE=1 SV=2	0.0475719	0.721749	0.141614	not significant	22.0673	21.8652	22.4134	22.4968	22.5413	22.3941	22.5431	22.6033	21.7489	22.1923
Q9ERI6	sp|Q9ERI6|RDH14_MOUSE Retinol dehydrogenase 14 OS=Mus musculus OX=10090 GN=Rdh14 PE=1 SV=1	0.0475348	0.679925	0.167539	not significant	20.3287	20.6499	20.7381	20.4429	20.6594	20.8187	20.791	20.7067	20.4934	20.6301
Q8VIG3	sp|Q8VIG3|RSPH1_MOUSE Radial spoke head 1 homolog OS=Mus musculus OX=10090 GN=Rsph1 PE=1 SV=2	0.0475124	0.69433	0.158434	not significant	20.2834	20.9612	20.7555	20.2706	20.3876	20.4645	20.5451	20.5874	20.6288	20.5543
Q8BU03	sp|Q8BU03|PWP2_MOUSE Periodic tryptophan protein 2 homolog OS=Mus musculus OX=10090 GN=Pwp2 PE=1 SV=1	0.0474143	0.691105	0.160456	not significant	17.306	17.6015	17.7006	17.3897	17.6217	17.9015	17.8945	17.7151	17.4496	17.6017
Q5XG71	sp|Q5XG71|UTP20_MOUSE Small subunit processome component 20 homolog OS=Mus musculus OX=10090 GN=Utp20 PE=1 SV=2	0.0473396	0.682784	0.165717	not significant	17.819	18.0195	18.1356	17.8875	18.104	18.3638	18.2171	18.1922	17.9585	18.0078
Q8R5A6;Q8R5A6-2	sp|Q8R5A6|TB22A_MOUSE TBC1 domain family member 22A OS=Mus musculus OX=10090 GN=Tbc1d22a PE=1 SV=3;sp|Q8R5A6-2|TB22A_MOUSE Isoform 2 of TBC1 domain family member 22A OS=Mus musculus OX=10090 GN=Tbc1d22a	0.0472796	0.678249	0.168611	not significant	18.1409	18.3423	18.4873	18.4345	18.4328	18.6078	18.6122	18.5442	18.3555	18.3361
A2A8L5	sp|A2A8L5|PTPRF_MOUSE Receptor-type tyrosine-protein phosphatase F OS=Mus musculus OX=10090 GN=Ptprf PE=1 SV=1	0.0471787	0.695215	0.157881	not significant	21.0799	21.206	21.3116	21.0149	21.411	21.6051	21.5605	21.435	21.1031	21.441
P45481;B2RWS6	sp|P45481|CBP_MOUSE Histone lysine acetyltransferase CREBBP OS=Mus musculus OX=10090 GN=Crebbp PE=1 SV=3	0.0467964	0.689573	0.16142	not significant	16.5092	16.7728	16.855	16.8118	16.8728	16.9256	17.0259	16.9334	16.5425	16.596
Q8BKX1-3;Q8BKX1-2;Q8BKX1;Q8BKX1-4	sp|Q8BKX1-3|BAIP2_MOUSE Isoform 3 of Brain-specific angiogenesis inhibitor 1-associated protein 2 OS=Mus musculus OX=10090 GN=Baiap2;sp|Q8BKX1-2|BAIP2_MOUSE Isoform 2 of Brain-specific angiogenesis inhibitor 1-associated protein 2 OS=Mus musculus OX=10090	0.0467623	0.683483	0.165273	not significant	20.1729	20.5168	20.4934	20.1157	20.3729	20.5751	20.5069	20.4375	20.3129	20.4477
Q63ZW7;Q63ZW7-2;Q63ZW7-4;Q63ZW7-3;Q63ZW7-6;Q63ZW7-5	sp|Q63ZW7|INADL_MOUSE InaD-like protein OS=Mus musculus OX=10090 GN=Patj PE=1 SV=2;sp|Q63ZW7-2|INADL_MOUSE Isoform 2 of InaD-like protein OS=Mus musculus OX=10090 GN=Patj;sp|Q63ZW7-4|INADL_MOUSE Isoform 4 of InaD-like protein OS=Mus musculus OX=10090 GN=Pa	0.0465196	0.686631	0.163277	not significant	17.6992	17.5964	17.6433	17.7101	17.8922	17.9782	17.9899	17.9339	17.5727	17.8112
Q9R1C6	sp|Q9R1C6|DGKE_MOUSE Diacylglycerol kinase epsilon OS=Mus musculus OX=10090 GN=Dgke PE=1 SV=1	0.0465093	0.725746	0.139215	not significant	14.5352	15.3635	15.4113	15.1206	15.2087	15.3586	15.5605	15.1757	14.9829	14.9127
Q8JZV7	sp|Q8JZV7|NAGA_MOUSE N-acetylglucosamine-6-phosphate deacetylase OS=Mus musculus OX=10090 GN=Amdhd2 PE=1 SV=1	0.0463553	0.686766	0.163191	not significant	20.8953	21.0873	21.2437	21.0027	21.1776	21.2416	21.3233	21.3986	21.0221	21.1636
Q9R1S3-2;Q9R1S3-3;Q9R1S3	sp|Q9R1S3-2|PIGN_MOUSE Isoform 2 of GPI ethanolamine phosphate transferase 1 OS=Mus musculus OX=10090 GN=Pign;sp|Q9R1S3-3|PIGN_MOUSE Isoform 3 of GPI ethanolamine phosphate transferase 1 OS=Mus musculus OX=10090 GN=Pign;sp|Q9R1S3|PIGN_MOUSE GPI ethanolamin	0.0463096	0.707744	0.150124	not significant	16.2318	16.4385	16.756	16.0519	16.3819	16.7177	16.4728	16.7624	16.3389	16.4426
E9Q634	sp|E9Q634|MYO1E_MOUSE Unconventional myosin-Ie OS=Mus musculus OX=10090 GN=Myo1e PE=1 SV=1	0.0462055	0.691297	0.160335	not significant	22.5901	22.5721	22.5536	22.6917	22.8	23.0234	22.9946	22.8764	22.6876	22.6934
Q9CQ19	sp|Q9CQ19|MYL9_MOUSE Myosin regulatory light polypeptide 9 OS=Mus musculus OX=10090 GN=Myl9 PE=1 SV=3	0.0460424	0.686092	0.163618	not significant	22.0071	22.2433	22.3305	22.2932	22.4154	22.5199	22.4801	22.35	22.2499	22.3068
A2AL36;A2AL36-2	sp|A2AL36|CNTRL_MOUSE Centriolin OS=Mus musculus OX=10090 GN=Cntrl PE=1 SV=2	0.0459417	0.73057	0.136338	not significant	16.8432	17.7545	17.7211	16.9298	17.2435	17.499	17.5554	17.4323	17.4484	17.4256
Q9Z2E2-5;Q9Z2E2-3;Q9Z2E2-4;Q9Z2E2-2;Q9Z2E2	sp|Q9Z2E2-5|MBD1_MOUSE Isoform 5 of Methyl-CpG-binding domain protein 1 OS=Mus musculus OX=10090 GN=Mbd1;sp|Q9Z2E2-3|MBD1_MOUSE Isoform 3 of Methyl-CpG-binding domain protein 1 OS=Mus musculus OX=10090 GN=Mbd1;sp|Q9Z2E2-4|MBD1_MOUSE Isoform 4 of Methyl-CpG	0.045844	0.715909	0.145142	not significant	15.8276	15.9609	15.8548	15.9533	16.2127	16.6243	16.3651	16.1873	16.209	15.9726
A6PWD2-2;A6PWD2-4;A6PWD2;A6PWD2-5	sp|A6PWD2-2|FHAD1_MOUSE Isoform 2 of Forkhead-associated domain-containing protein 1 OS=Mus musculus OX=10090 GN=Fhad1;sp|A6PWD2-4|FHAD1_MOUSE Isoform 4 of Forkhead-associated domain-containing protein 1 OS=Mus musculus OX=10090 GN=Fhad1;sp|A6PWD2|FHAD1_MO	0.0456777	0.685389	0.164063	not significant	19.6474	19.8252	19.7301	19.9241	19.9553	19.9915	19.8649	19.6841	19.6817	19.6829
Q6ZQE4	sp|Q6ZQE4|NEMP1_MOUSE Nuclear envelope integral membrane protein 1 OS=Mus musculus OX=10090 GN=Nemp1 PE=1 SV=2	0.0456671	0.695421	0.157752	not significant	16.647	16.9744	16.9379	16.7367	17.1302	17.1263	17.139	17.1094	16.8813	17.0168
P28076	sp|P28076|PSB9_MOUSE Proteasome subunit beta type-9 OS=Mus musculus OX=10090 GN=Psmb9 PE=1 SV=1	0.0454915	0.691512	0.160201	not significant	19.2587	19.3336	19.488	19.5411	19.551	19.807	19.5131	19.5347	19.6498	19.4715
Q60520;Q60520-1	sp|Q60520|SIN3A_MOUSE Paired amphipathic helix protein Sin3a OS=Mus musculus OX=10090 GN=Sin3a PE=1 SV=3;sp|Q60520-1|SIN3A_MOUSE Isoform 2 of Paired amphipathic helix protein Sin3a OS=Mus musculus OX=10090 GN=Sin3a	0.0454356	0.693066	0.159225	not significant	19.5009	19.6669	19.7261	19.4814	19.7264	19.9812	19.8195	19.8365	19.5852	19.6193
Q9CRA4	sp|Q9CRA4|MSMO1_MOUSE Methylsterol monooxygenase 1 OS=Mus musculus OX=10090 GN=Msmo1 PE=1 SV=1	0.04536	0.698029	0.156127	not significant	20.5363	20.7399	20.8909	20.6514	20.8334	20.8613	20.8704	21.1076	21.0207	21.0183
Q5SUC9	sp|Q5SUC9|SCO1_MOUSE Protein SCO1 homolog, mitochondrial OS=Mus musculus OX=10090 GN=Sco1 PE=1 SV=1	0.0450843	0.708075	0.149921	not significant	19.0606	19.4384	19.6296	19.3574	19.5402	19.7003	19.7892	19.6591	19.4611	19.5509
O70152	sp|O70152|DPM1_MOUSE Dolichol-phosphate mannosyltransferase subunit 1 OS=Mus musculus OX=10090 GN=Dpm1 PE=1 SV=1	0.0450837	0.686587	0.163305	not significant	20.2042	20.5289	20.4914	20.4476	20.4028	20.5913	20.6114	20.4733	20.5088	20.403
Q99JP7	sp|Q99JP7|GGT7_MOUSE Glutathione hydrolase 7 OS=Mus musculus OX=10090 GN=Ggt7 PE=1 SV=2	0.0449067	0.697688	0.156339	not significant	15.4998	15.933	15.9547	15.726	15.7162	15.9071	16.0634	15.9578	15.8723	15.8071
Q91V83	sp|Q91V83|TTI1_MOUSE TELO2-interacting protein 1 homolog OS=Mus musculus OX=10090 GN=Tti1 PE=1 SV=2	0.0448915	0.693447	0.158987	not significant	15.1545	15.2699	15.2086	15.1514	15.2297	15.5516	15.5063	15.3715	15.2169	15.1959
Q91VJ2	sp|Q91VJ2|CAVN3_MOUSE Caveolae-associated protein 3 OS=Mus musculus OX=10090 GN=Cavin3 PE=1 SV=1	0.0446921	0.704677	0.15201	not significant	20.2951	20.2914	20.3135	20.5379	20.6096	20.7226	20.7823	20.5919	20.3297	20.4098
P51569	sp|P51569|AGAL_MOUSE Alpha-galactosidase A OS=Mus musculus OX=10090 GN=Gla PE=1 SV=1	0.0446491	0.735532	0.133398	not significant	19.7465	20.3099	20.8477	19.9859	20.0893	20.3076	20.2461	20.4029	20.0311	20.1776
Q8K3E5;Q8K3E5-2	sp|Q8K3E5|AHI1_MOUSE Jouberin OS=Mus musculus OX=10090 GN=Ahi1 PE=1 SV=2;sp|Q8K3E5-2|AHI1_MOUSE Isoform 2 of Jouberin OS=Mus musculus OX=10090 GN=Ahi1	0.0445492	0.694992	0.15802	not significant	16.3659	16.7345	16.6266	16.4159	16.5991	16.7237	16.7847	16.7353	16.5717	16.5612
Q6ZWR6-4;Q6ZWR6;Q6ZWR6-3;Q6ZWR6-2;Q6ZWR6-5	sp|Q6ZWR6-4|SYNE1_MOUSE Isoform 4 of Nesprin-1 OS=Mus musculus OX=10090 GN=Syne1;sp|Q6ZWR6|SYNE1_MOUSE Nesprin-1 OS=Mus musculus OX=10090 GN=Syne1 PE=1 SV=2	0.0444653	0.703957	0.152454	not significant	22.214	22.6898	22.7278	22.3963	22.3949	22.7641	22.6168	22.4926	22.5901	22.4232
P58466	sp|P58466|CTDS1_MOUSE Carboxy-terminal domain RNA polymerase II polypeptide A small phosphatase 1 OS=Mus musculus OX=10090 GN=Ctdsp1 PE=1 SV=1	0.0444278	0.695123	0.157939	not significant	17.1518	16.8978	17.0081	16.9617	16.9569	17.3359	16.8638	16.9884	16.9666	16.9855
A2AJT4	sp|A2AJT4|PNISR_MOUSE Arginine/serine-rich protein PNISR OS=Mus musculus OX=10090 GN=Pnisr PE=1 SV=1	0.0443566	0.733802	0.134421	not significant	17.6726	17.9366	18.4423	18.3131	18.2984	18.4395	18.5434	18.487	18.0629	18.0652
P18242	sp|P18242|CATD_MOUSE Cathepsin D OS=Mus musculus OX=10090 GN=Ctsd PE=1 SV=1	0.0442016	0.713701	0.146484	not significant	24.8599	25.1111	25.3886	25.1602	25.1696	25.2974	25.5153	25.4287	24.9597	25.1168
Q8VE95	sp|Q8VE95|CH082_MOUSE UPF0598 protein C8orf82 homolog OS=Mus musculus OX=10090 PE=1 SV=1	0.0441773	0.715611	0.145323	not significant	18.4411	18.5453	18.8001	18.6532	18.842	18.9675	19.0605	19.109	18.7552	18.8447
Q8K4L0	sp|Q8K4L0|DDX54_MOUSE ATP-dependent RNA helicase DDX54 OS=Mus musculus OX=10090 GN=Ddx54 PE=1 SV=1	0.0441321	0.731912	0.135541	not significant	15.6396	15.5793	15.8198	15.4862	15.9017	16.366	15.8784	15.5743	15.5617	16.0161
P59708	sp|P59708|SF3B6_MOUSE Splicing factor 3B subunit 6 OS=Mus musculus OX=10090 GN=Sf3b6 PE=1 SV=1	0.0441048	0.704918	0.151861	not significant	20.9533	21.1016	21.2628	21.0895	21.2772	21.3805	21.4669	21.4145	21.0462	21.2409
Q9EQI8	sp|Q9EQI8|RM46_MOUSE 39S ribosomal protein L46, mitochondrial OS=Mus musculus OX=10090 GN=Mrpl46 PE=1 SV=1	0.0440191	0.70906	0.149317	not significant	18.6685	18.946	19.168	18.9416	19.0707	19.1849	19.2951	19.2592	18.9814	19.072
Q9Z2G9;Q9Z2G9-2	sp|Q9Z2G9|HTAI2_MOUSE Oxidoreductase HTATIP2 OS=Mus musculus OX=10090 GN=Htatip2 PE=1 SV=3	0.0440132	0.729587	0.136923	not significant	16.788	17.2633	17.6164	17.1882	16.9973	17.1737	17.0881	17.5203	17.3351	16.8995
Q7TQK4	sp|Q7TQK4|EXOS3_MOUSE Exosome complex component RRP40 OS=Mus musculus OX=10090 GN=Exosc3 PE=1 SV=3	0.0439558	0.702051	0.153631	not significant	17.7151	18.0349	18.0301	17.8135	18.0571	18.1571	18.2021	18.1212	17.8869	17.9844
Q80Y75	sp|Q80Y75|DJB13_MOUSE DnaJ homolog subfamily B member 13 OS=Mus musculus OX=10090 GN=Dnajb13 PE=1 SV=1	0.0439	0.721612	0.141696	not significant	18.7676	19.3317	18.8328	18.4112	18.78	18.9532	18.8707	18.9569	18.977	18.7946
Q9DB43	sp|Q9DB43|ZFPL1_MOUSE Zinc finger protein-like 1 OS=Mus musculus OX=10090 GN=Zfpl1 PE=1 SV=1	0.0438781	0.708985	0.149363	not significant	18.597	19.0775	19.2412	19.0166	19.141	19.1183	19.1984	19.1262	18.9494	19.0079
Q62165	sp|Q62165|DAG1_MOUSE Dystroglycan OS=Mus musculus OX=10090 GN=Dag1 PE=1 SV=4	0.0438531	0.707133	0.150499	not significant	22.8815	23.0826	23.2123	22.9225	23.1798	23.3637	23.3498	23.3551	23.0535	23.1722
O08528	sp|O08528|HXK2_MOUSE Hexokinase-2 OS=Mus musculus OX=10090 GN=Hk2 PE=1 SV=1	0.0437984	0.727158	0.138371	not significant	21.9821	21.7998	21.9844	22.358	22.2608	22.5844	22.4913	22.3044	22.157	22.048
F6SEU4	sp|F6SEU4|SYGP1_MOUSE Ras/Rap GTPase-activating protein SynGAP OS=Mus musculus OX=10090 GN=Syngap1 PE=1 SV=2	0.0436882	0.698042	0.156118	not significant	14.4204	14.7524	14.8663	14.6596	14.5754	14.7394	14.642	14.5252	14.6837	14.7296
Q9CQU3	sp|Q9CQU3|RER1_MOUSE Protein RER1 OS=Mus musculus OX=10090 GN=Rer1 PE=1 SV=1	0.0434935	0.708959	0.149379	not significant	22.2824	22.6219	22.827	22.5352	22.62	22.7512	22.8152	22.8125	22.5301	22.5714
Q9CR88	sp|Q9CR88|RT14_MOUSE 28S ribosomal protein S14, mitochondrial OS=Mus musculus OX=10090 GN=Mrps14 PE=1 SV=1	0.043446	0.710074	0.148696	not significant	16.5596	16.8332	17.0476	16.829	16.7832	16.9843	17.0688	17.0429	16.7097	16.6967
O35215	sp|O35215|DOPD_MOUSE D-dopachrome decarboxylase OS=Mus musculus OX=10090 GN=Ddt PE=1 SV=3	0.0434443	0.714505	0.145995	not significant	21.0037	21.3565	21.3563	21.1007	21.4113	21.4864	21.5679	21.6042	21.2516	21.2602
Q6PAR0-3;Q6PAR0-2;Q6PAR0	sp|Q6PAR0-3|KLD10_MOUSE Isoform 3 of Kelch domain-containing protein 10 OS=Mus musculus OX=10090 GN=Klhdc10;sp|Q6PAR0-2|KLD10_MOUSE Isoform 2 of Kelch domain-containing protein 10 OS=Mus musculus OX=10090 GN=Klhdc10;sp|Q6PAR0|KLD10_MOUSE Kelch domain-conta	0.0432983	0.724624	0.139887	not significant	13.6487	13.578	13.581	13.6946	13.9262	14.0715	13.8901	13.9741	13.4658	13.4101
O54724	sp|O54724|CAVN1_MOUSE Caveolae-associated protein 1 OS=Mus musculus OX=10090 GN=Cavin1 PE=1 SV=1	0.0432836	0.708198	0.149845	not significant	23.3598	23.4418	23.5088	23.6191	23.6888	23.7813	23.8535	23.7446	23.4821	23.5228
Q9QZR0	sp|Q9QZR0|RNF25_MOUSE E3 ubiquitin-protein ligase RNF25 OS=Mus musculus OX=10090 GN=Rnf25 PE=1 SV=2	0.0432019	0.707777	0.150103	not significant	16.5991	16.7407	16.6877	16.5893	16.8065	17.0518	17.0267	16.8836	16.7589	16.8296
Q8K2G4;Q8K2G4-2;Q8K2G4-3	sp|Q8K2G4|BBS7_MOUSE Bardet-Biedl syndrome 7 protein homolog OS=Mus musculus OX=10090 GN=Bbs7 PE=1 SV=1;sp|Q8K2G4-2|BBS7_MOUSE Isoform 2 of Bardet-Biedl syndrome 7 protein homolog OS=Mus musculus OX=10090 GN=Bbs7	0.0431257	0.705869	0.151276	not significant	19.8253	20.2886	20.244	19.9488	20.1215	20.2397	20.2341	20.2171	20.152	20.0983
Q9D6J1	sp|Q9D6J1|CERS4_MOUSE Ceramide synthase 4 OS=Mus musculus OX=10090 GN=Cers4 PE=1 SV=1	0.043068	0.725156	0.139569	not significant	18.7417	18.8643	18.8312	18.9832	19.1611	19.3523	19.4112	19.2425	19.1172	19.0353
Q9CX83	sp|Q9CX83|ARMX1_MOUSE Armadillo repeat-containing X-linked protein 1 OS=Mus musculus OX=10090 GN=Armcx1 PE=1 SV=1	0.0428941	0.725699	0.139243	not significant	16.0874	15.858	15.851	15.8964	16.2769	16.5033	16.2877	16.2393	15.9207	16.1412
Q9CQW9	sp|Q9CQW9|IFM3_MOUSE Interferon-induced transmembrane protein 3 OS=Mus musculus OX=10090 GN=Ifitm3 PE=1 SV=1	0.0427582	0.739887	0.130834	not significant	20.889	20.9072	21.2499	20.794	21.119	21.5942	21.3734	21.4863	20.9892	21.0525
Q91VN1	sp|Q91VN1|ZNF24_MOUSE Zinc finger protein 24 OS=Mus musculus OX=10090 GN=Znf24 PE=1 SV=1	0.0427546	0.720206	0.142543	not significant	16.1674	16.4719	16.3353	16.2664	16.6413	16.7157	16.7819	16.5788	16.4718	16.5786
P49135	sp|P49135|ERCC3_MOUSE General transcription and DNA repair factor IIH helicase subunit XPB OS=Mus musculus OX=10090 GN=Ercc3 PE=2 SV=1	0.0427439	0.713873	0.146379	not significant	15.6424	15.7791	15.9531	15.6	15.9399	16.0953	15.7903	16.0733	15.7428	15.7346
Q99MB7	sp|Q99MB7|RN141_MOUSE RING finger protein 141 OS=Mus musculus OX=10090 GN=Rnf141 PE=1 SV=2	0.0427197	0.712464	0.147237	not significant	15.2766	15.5295	15.6022	15.5146	15.831	15.6163	15.7338	15.7052	15.4103	15.702
Q8C0S4;Q8C0S4-2	sp|Q8C0S4|TT21A_MOUSE Tetratricopeptide repeat protein 21A OS=Mus musculus OX=10090 GN=Ttc21a PE=1 SV=2;sp|Q8C0S4-2|TT21A_MOUSE Isoform 2 of Tetratricopeptide repeat protein 21A OS=Mus musculus OX=10090 GN=Ttc21a	0.0426335	0.718424	0.143619	not significant	21.1055	21.6826	21.5547	21.0779	21.3276	21.4282	21.4568	21.3919	21.4341	21.5111
P13597-2;P13597	sp|P13597-2|ICAM1_MOUSE Isoform 2 of Intercellular adhesion molecule 1 OS=Mus musculus OX=10090 GN=Icam1;sp|P13597|ICAM1_MOUSE Intercellular adhesion molecule 1 OS=Mus musculus OX=10090 GN=Icam1 PE=1 SV=1	0.0423022	0.780902	0.107404	not significant	19.6274	19.082	19.4248	19.5623	19.9654	20.536	19.9831	19.9614	19.4195	19.49
Q9CZ57-2;Q9CZ57	sp|Q9CZ57-2|NSUN4_MOUSE Isoform 2 of 5-methylcytosine rRNA methyltransferase NSUN4 OS=Mus musculus OX=10090 GN=Nsun4;sp|Q9CZ57|NSUN4_MOUSE 5-methylcytosine rRNA methyltransferase NSUN4 OS=Mus musculus OX=10090 GN=Nsun4 PE=1 SV=1	0.0422503	0.702361	0.153439	not significant	15.8423	15.8649	15.9027	15.8793	16.0447	16.0883	16.0408	16.0789	15.883	16.0133
Q9DBH5	sp|Q9DBH5|LMAN2_MOUSE Vesicular integral-membrane protein VIP36 OS=Mus musculus OX=10090 GN=Lman2 PE=1 SV=2	0.0420891	0.708936	0.149393	not significant	22.6661	22.9031	23.0588	22.849	22.943	23.0351	22.9767	23.0945	22.8521	22.8256
Q8CG73	sp|Q8CG73|FTM_MOUSE Protein fantom OS=Mus musculus OX=10090 GN=Rpgrip1l PE=1 SV=2	0.0420837	0.709397	0.149111	not significant	17.6046	17.9182	17.8978	17.6308	17.804	17.7241	17.8775	17.967	17.6347	17.7888
Q8BU88	sp|Q8BU88|RM22_MOUSE 39S ribosomal protein L22, mitochondrial OS=Mus musculus OX=10090 GN=Mrpl22 PE=1 SV=1	0.0420739	0.705538	0.15148	not significant	18.9411	19.0119	19.0887	19.0074	19.1678	19.1802	19.1457	19.2407	18.9101	19.0235
P58391;P58390;Q9EQR3-4;Q9EQR3-9	sp|P58391|KCNN3_MOUSE Small conductance calcium-activated potassium channel protein 3 OS=Mus musculus OX=10090 GN=Kcnn3 PE=1 SV=2	0.0420728	0.714322	0.146106	not significant	18.5867	19.053	19.059	18.7081	18.8932	18.8789	19.0161	18.996	18.8458	18.9751
Q6PHU5;Q6PHU5-2	sp|Q6PHU5|SORT_MOUSE Sortilin OS=Mus musculus OX=10090 GN=Sort1 PE=1 SV=1;sp|Q6PHU5-2|SORT_MOUSE Isoform 2 of Sortilin OS=Mus musculus OX=10090 GN=Sort1	0.0420358	0.721302	0.141883	not significant	20.7448	21.2818	21.398	20.9914	21.0475	21.1015	21.2603	21.2537	21.0855	21.1178
Q91W92	sp|Q91W92|BORG5_MOUSE Cdc42 effector protein 1 OS=Mus musculus OX=10090 GN=Cdc42ep1 PE=1 SV=1	0.0418985	0.734325	0.134112	not significant	20.1728	20.1405	20.3115	20.1614	20.4527	20.7972	20.6247	20.4756	20.0943	20.2909
Q9D328	sp|Q9D328|TM35A_MOUSE Transmembrane protein 35A OS=Mus musculus OX=10090 GN=Tmem35a PE=1 SV=1	0.041832	0.72688	0.138537	not significant	18.1555	18.2929	18.293	18.5426	18.6244	18.4583	18.6132	18.589	18.1401	18.1526
P39428	sp|P39428|TRAF1_MOUSE TNF receptor-associated factor 1 OS=Mus musculus OX=10090 GN=Traf1 PE=1 SV=2	0.041606	0.713444	0.14664	not significant	19.6956	20.0352	20.0105	19.8424	19.9559	19.8896	20.0433	20.055	20.0757	20.1667
Q8CI03-3;Q8CI03;Q8CI03-2	sp|Q8CI03-3|FWCH1_MOUSE Isoform 3 of FLYWCH-type zinc finger-containing protein 1 OS=Mus musculus OX=10090 GN=Flywch1;sp|Q8CI03|FWCH1_MOUSE FLYWCH-type zinc finger-containing protein 1 OS=Mus musculus OX=10090 GN=Flywch1 PE=1 SV=2;sp|Q8CI03-2|FWCH1_MOUSE I	0.0414464	0.735359	0.1335	not significant	16.83	17.2995	17.3734	17.0693	17.3774	17.4238	17.6025	17.5031	17.1548	17.2496
Q8BYI6;Q8BYI6-2;Q8BYI6-3	sp|Q8BYI6|PCAT2_MOUSE Lysophosphatidylcholine acyltransferase 2 OS=Mus musculus OX=10090 GN=Lpcat2 PE=1 SV=1;sp|Q8BYI6-2|PCAT2_MOUSE Isoform 2 of Lysophosphatidylcholine acyltransferase 2 OS=Mus musculus OX=10090 GN=Lpcat2	0.0414402	0.748564	0.125771	not significant	18.9505	18.9906	18.4971	18.8973	18.6757	19.322	18.9088	18.6381	19.3111	18.7025
B8ZXI1;B8ZXI1-2	sp|B8ZXI1|QTRT2_MOUSE Queuine tRNA-ribosyltransferase accessory subunit 2 OS=Mus musculus OX=10090 GN=Qtrt2 PE=1 SV=2;sp|B8ZXI1-2|QTRT2_MOUSE Isoform 2 of Queuine tRNA-ribosyltransferase accessory subunit 2 OS=Mus musculus OX=10090 GN=Qtrt2	0.0412487	0.717422	0.144225	not significant	18.5014	18.7937	18.6962	18.5307	18.7086	18.9089	18.94	18.8142	18.7951	18.8
Q9D8T7;Q9D8T7-2	sp|Q9D8T7|SLIRP_MOUSE SRA stem-loop-interacting RNA-binding protein, mitochondrial OS=Mus musculus OX=10090 GN=Slirp PE=1 SV=2;sp|Q9D8T7-2|SLIRP_MOUSE Isoform 2 of SRA stem-loop-interacting RNA-binding protein, mitochondrial OS=Mus musculus OX=10090 GN=Sli	0.041225	0.727316	0.138277	not significant	18.9054	19.3762	19.4755	19.3343	19.3928	19.4626	19.5811	19.5143	19.3797	19.2533
A2ARV4	sp|A2ARV4|LRP2_MOUSE Low-density lipoprotein receptor-related protein 2 OS=Mus musculus OX=10090 GN=Lrp2 PE=1 SV=1	0.0412071	0.714674	0.145892	not significant	22.6974	22.8694	22.8537	22.6612	22.8505	22.9208	23.0527	22.9565	22.7522	23.0044
Q810V0	sp|Q810V0|MPP10_MOUSE U3 small nucleolar ribonucleoprotein protein MPP10 OS=Mus musculus OX=10090 GN=Mphosph10 PE=1 SV=2	0.0411862	0.732983	0.134906	not significant	16.7156	17.0101	17.145	16.965	17.1271	17.3531	17.4671	17.2142	17.0142	17.1325
Q64337-2;Q64337	sp|Q64337-2|SQSTM_MOUSE Isoform 2 of Sequestosome-1 OS=Mus musculus OX=10090 GN=Sqstm1;sp|Q64337|SQSTM_MOUSE Sequestosome-1 OS=Mus musculus OX=10090 GN=Sqstm1 PE=1 SV=1	0.0411731	0.735705	0.133296	not significant	18.8593	19.1497	19.3516	19.0775	19.3171	19.565	19.4797	19.4566	19.1403	19.105
Q9CZN8	sp|Q9CZN8|GATA_MOUSE Glutamyl-tRNA(Gln) amidotransferase subunit A, mitochondrial OS=Mus musculus OX=10090 GN=Qrsl1 PE=1 SV=1	0.0410579	0.732556	0.135159	not significant	17.9519	18.0807	18.2671	17.9761	18.3098	18.275	18.4298	18.5809	18.0361	18.2874
Q9CQ26	sp|Q9CQ26|STABP_MOUSE STAM-binding protein OS=Mus musculus OX=10090 GN=Stambp PE=1 SV=1	0.0410077	0.722896	0.140924	not significant	18.7863	19.0359	19.1504	18.8279	19.0528	19.2655	19.215	19.1825	18.9237	19.0216
Q8QZY9	sp|Q8QZY9|SF3B4_MOUSE Splicing factor 3B subunit 4 OS=Mus musculus OX=10090 GN=Sf3b4 PE=1 SV=1	0.0409553	0.726321	0.138871	not significant	19.9809	19.8834	19.8237	19.6084	19.9723	20.1486	20.0938	20.1423	19.8287	20.1214
Q8BPG6	sp|Q8BPG6|SUMF2_MOUSE Inactive C-alpha-formylglycine-generating enzyme 2 OS=Mus musculus OX=10090 GN=Sumf2 PE=1 SV=2	0.0408681	0.726467	0.138784	not significant	18.6543	18.8818	19.0487	18.7169	18.8442	19.0296	19.1568	19.1431	18.7802	18.9174
Q8VEK0;Q8BHG3	sp|Q8VEK0|CC50A_MOUSE Cell cycle control protein 50A OS=Mus musculus OX=10090 GN=Tmem30a PE=1 SV=1	0.0404186	0.720144	0.142581	not significant	19.9668	20.0885	20.2244	20.1288	20.1562	20.3119	20.3222	20.3487	20.0641	20.0579
Q69ZN7;Q69ZN7-4;Q69ZN7-2;Q69ZN7-3;REV__Q8QZT1	sp|Q69ZN7|MYOF_MOUSE Myoferlin OS=Mus musculus OX=10090 GN=Myof PE=1 SV=2;sp|Q69ZN7-4|MYOF_MOUSE Isoform 4 of Myoferlin OS=Mus musculus OX=10090 GN=Myof	0.0403816	0.726246	0.138916	not significant	23.7769	23.8976	24.1489	24.2452	23.9888	24.2062	24.209	24.1622	24.1146	23.9289
Q5NBU8-3;Q5NBU8	sp|Q5NBU8-3|XAF1_MOUSE Isoform 2 of XIAP-associated factor 1 OS=Mus musculus OX=10090 GN=Xaf1;sp|Q5NBU8|XAF1_MOUSE XIAP-associated factor 1 OS=Mus musculus OX=10090 GN=Xaf1 PE=1 SV=3	0.0403244	0.765881	0.115838	not significant	15.7915	16.0775	16.1526	15.6006	15.8868	16.5991	15.9798	16.3154	16.1846	15.6043
Q7TPE5	sp|Q7TPE5|S7A6O_MOUSE Probable RNA polymerase II nuclear localization protein SLC7A6OS OS=Mus musculus OX=10090 GN=Slc7a6os PE=1 SV=1	0.040236	0.727758	0.138013	not significant	15.2203	15.5109	15.6616	15.5503	15.6385	15.6511	15.7302	15.6325	15.3373	15.4443
Q99JH8;Q9CQM2;Q8R1L4	sp|Q99JH8|ERD21_MOUSE ER lumen protein-retaining receptor 1 OS=Mus musculus OX=10090 GN=Kdelr1 PE=1 SV=1	0.0400989	0.730648	0.136292	not significant	19.9765	19.9312	20.2147	19.97	20.0299	20.1752	20.212	20.35	20.23	20.4371
O35126	sp|O35126|ATN1_MOUSE Atrophin-1 OS=Mus musculus OX=10090 GN=Atn1 PE=1 SV=1	0.0399844	0.728228	0.137733	not significant	16.3414	16.6829	16.7379	16.3857	16.6278	16.7771	16.7383	16.6327	16.4314	16.5983
Q8BGA5	sp|Q8BGA5|KRR1_MOUSE KRR1 small subunit processome component homolog OS=Mus musculus OX=10090 GN=Krr1 PE=2 SV=1	0.0399833	0.748437	0.125845	not significant	15.9335	16.1229	16.4209	16.2133	16.6257	16.5402	16.5658	16.5933	16.1174	16.3937
O35601-2;O35601	sp|O35601-2|FYB1_MOUSE Isoform FYB-120 of FYN-binding protein 1 OS=Mus musculus OX=10090 GN=Fyb1;sp|O35601|FYB1_MOUSE FYN-binding protein 1 OS=Mus musculus OX=10090 GN=Fyb1 PE=1 SV=2	0.039916	0.784197	0.105575	not significant	18.0477	17.7806	18.3254	18.4172	18.4581	19.1175	18.8062	18.5584	18.2588	18.2219
Q6ZWM4	sp|Q6ZWM4|LSM8_MOUSE U6 snRNA-associated Sm-like protein LSm8 OS=Mus musculus OX=10090 GN=Lsm8 PE=1 SV=3	0.0398361	0.73427	0.134144	not significant	19.6086	19.4143	19.5108	19.2172	19.4903	19.7495	19.6447	19.8028	19.3795	19.6494
O35609	sp|O35609|SCAM3_MOUSE Secretory carrier-associated membrane protein 3 OS=Mus musculus OX=10090 GN=Scamp3 PE=1 SV=3	0.0397144	0.729207	0.137149	not significant	20.3952	20.6609	20.8806	20.6036	20.6468	20.7594	20.838	20.8477	20.5443	20.632
O35566	sp|O35566|CD151_MOUSE CD151 antigen OS=Mus musculus OX=10090 GN=Cd151 PE=1 SV=2	0.0394523	0.731936	0.135527	not significant	19.5254	19.4487	19.6539	19.5392	19.6228	19.7838	19.7232	19.8837	19.8278	19.8951
Q8K215	sp|Q8K215|LYRM4_MOUSE LYR motif-containing protein 4 OS=Mus musculus OX=10090 GN=Lyrm4 PE=1 SV=1	0.0393187	0.732227	0.135354	not significant	20.5414	20.8094	20.8614	20.6885	20.9009	21.0137	21.0579	20.9697	20.7842	20.8611
Q00262	sp|Q00262|STX2_MOUSE Syntaxin-2 OS=Mus musculus OX=10090 GN=Stx2 PE=1 SV=1	0.0392811	0.732192	0.135375	not significant	17.5033	17.7035	17.5473	17.5955	17.8709	17.8708	17.9213	17.8183	17.5867	17.6379
Q9EST4-3;Q9EST4	sp|Q9EST4-3|PSMG2_MOUSE Isoform 3 of Proteasome assembly chaperone 2 OS=Mus musculus OX=10090 GN=Psmg2;sp|Q9EST4|PSMG2_MOUSE Proteasome assembly chaperone 2 OS=Mus musculus OX=10090 GN=Psmg2 PE=1 SV=1	0.0389346	0.731345	0.135877	not significant	19.1666	19.1988	19.1898	19.0201	19.2943	19.414	19.3998	19.3865	19.2174	19.4429
Q9D5Y1	sp|Q9D5Y1|CCD39_MOUSE Coiled-coil domain-containing protein 39 OS=Mus musculus OX=10090 GN=Ccdc39 PE=1 SV=1	0.0388267	0.743403	0.128775	not significant	21.4236	21.9874	21.7847	21.2916	21.5641	21.6355	21.6645	21.716	21.6969	21.6975
Q9JKC7	sp|Q9JKC7|AP4M1_MOUSE AP-4 complex subunit mu-1 OS=Mus musculus OX=10090 GN=Ap4m1 PE=1 SV=1	0.0386402	0.741847	0.129686	not significant	14.7585	15.0719	15.153	14.9346	15.2235	15.274	15.1754	15.1688	14.8404	14.8948
Q80WR5	sp|Q80WR5|CA174_MOUSE UPF0688 protein C1orf174 homolog OS=Mus musculus OX=10090 PE=1 SV=1	0.0384449	0.749962	0.124961	not significant	17.1574	17.465	17.6862	17.3462	17.6335	17.6844	17.7958	17.8297	17.4701	17.6098
Q8R0W0	sp|Q8R0W0|EPIPL_MOUSE Epiplakin OS=Mus musculus OX=10090 GN=Eppk1 PE=1 SV=2	0.0383758	0.740804	0.130297	not significant	16.8199	16.985	17.0175	16.8506	17.0119	17.16	17.2971	17.2481	16.8611	16.9555
Q9DBT5	sp|Q9DBT5|AMPD2_MOUSE AMP deaminase 2 OS=Mus musculus OX=10090 GN=Ampd2 PE=1 SV=1	0.0377953	0.738018	0.131933	not significant	21.9285	22.044	22.1142	22.0834	22.2343	22.2919	22.3241	22.2747	22.0196	22.1157
Q9JLB2;Q64264	sp|Q9JLB2|MPP5_MOUSE MAGUK p55 subfamily member 5 OS=Mus musculus OX=10090 GN=Mpp5 PE=1 SV=1	0.0377189	0.747174	0.126578	not significant	23.5806	23.6924	23.5298	23.4081	23.7582	23.9265	23.9363	23.7395	23.4963	23.7233
Q80W00-2;Q80W00	sp|Q80W00-2|PP1RA_MOUSE Isoform 2 of Serine/threonine-protein phosphatase 1 regulatory subunit 10 OS=Mus musculus OX=10090 GN=Ppp1r10;sp|Q80W00|PP1RA_MOUSE Serine/threonine-protein phosphatase 1 regulatory subunit 10 OS=Mus musculus OX=10090 GN=Ppp1r10 PE=	0.0373361	0.765105	0.116279	not significant	18.9144	19.3428	19.4309	18.8715	19.3684	19.3986	19.5415	19.5529	19.1045	19.3804
Q62219-7;Q62219-10;Q62219-9;Q62219-5;Q62219-4;Q62219-2;Q62219;Q62219-3	sp|Q62219-7|TGFI1_MOUSE Isoform 7 of Transforming growth factor beta-1-induced transcript 1 protein OS=Mus musculus OX=10090 GN=Tgfb1i1;sp|Q62219-10|TGFI1_MOUSE Isoform 10 of Transforming growth factor beta-1-induced transcript 1 protein OS=Mus musculus OX	0.0371456	0.743958	0.128452	not significant	16.9714	16.8694	17.1063	16.8529	16.8296	17.207	17.0133	17.0215	16.7379	16.8934
Q9CSV6	sp|Q9CSV6|SFT2C_MOUSE Vesicle transport protein SFT2C OS=Mus musculus OX=10090 GN=Sft2d3 PE=1 SV=3	0.0371031	0.748464	0.125829	not significant	18.3442	18.5756	18.5696	18.4275	18.6041	18.8115	18.8257	18.6863	18.4366	18.4648
P59110	sp|P59110|SENP1_MOUSE Sentrin-specific protease 1 OS=Mus musculus OX=10090 GN=Senp1 PE=1 SV=1	0.0369942	0.743831	0.128526	not significant	15.0737	15.2409	15.3066	15.0014	15.3317	15.4516	15.2516	15.358	15.1588	15.2554
P08103-2;P08103	sp|P08103-2|HCK_MOUSE Isoform 2 of Tyrosine-protein kinase HCK OS=Mus musculus OX=10090 GN=Hck;sp|P08103|HCK_MOUSE Tyrosine-protein kinase HCK OS=Mus musculus OX=10090 GN=Hck PE=1 SV=4	0.0369486	0.816285	0.0881584	not significant	15.375	14.5863	14.8045	15.4309	15.45	16.2261	15.7026	15.3524	15.3071	15.2284
P62746	sp|P62746|RHOB_MOUSE Rho-related GTP-binding protein RhoB OS=Mus musculus OX=10090 GN=Rhob PE=1 SV=1	0.0369476	0.74894	0.125553	not significant	20.3284	20.426	20.4201	20.4049	20.5835	20.6179	20.8273	20.668	20.4901	20.7172
Q6KAU7-2;Q6KAU7;Q6KAU7-3	sp|Q6KAU7-2|PKHG2_MOUSE Isoform 2 of Pleckstrin homology domain-containing family G member 2 OS=Mus musculus OX=10090 GN=Plekhg2;sp|Q6KAU7|PKHG2_MOUSE Pleckstrin homology domain-containing family G member 2 OS=Mus musculus OX=10090 GN=Plekhg2 PE=2 SV=2;sp|	0.0368946	0.750393	0.124711	not significant	18.1134	18.3066	18.3478	18.3342	18.515	18.6576	18.6515	18.5119	18.4127	18.4148
P70424;Q61527-3;Q61527-2;Q61527;Q66L42;Q8VDG6	sp|P70424|ERBB2_MOUSE Receptor tyrosine-protein kinase erbB-2 OS=Mus musculus OX=10090 GN=Erbb2 PE=1 SV=3	0.0366495	0.747337	0.126484	not significant	18.2048	18.4916	18.4868	18.3269	18.4603	18.6938	18.6644	18.4884	18.4883	18.4872
Q7TSH6-3;Q7TSH6;Q7TSH6-2	sp|Q7TSH6-3|SCAF4_MOUSE Isoform 3 of SR-related and CTD-associated factor 4 OS=Mus musculus OX=10090 GN=Scaf4;sp|Q7TSH6|SCAF4_MOUSE SR-related and CTD-associated factor 4 OS=Mus musculus OX=10090 GN=Scaf4 PE=1 SV=1;sp|Q7TSH6-2|SCAF4_MOUSE Isoform 2 of SR-r	0.036584	0.756344	0.12128	not significant	18.3062	18.4262	18.5164	18.1189	18.4102	18.7127	18.6633	18.6717	18.3832	18.5327
O54990-6;O54990-3;O54990-2;O54990;O54990-4;O54990-5	sp|O54990-6|PROM1_MOUSE Isoform 6 of Prominin-1 OS=Mus musculus OX=10090 GN=Prom1;sp|O54990-3|PROM1_MOUSE Isoform 3 of Prominin-1 OS=Mus musculus OX=10090 GN=Prom1;sp|O54990-2|PROM1_MOUSE Isoform 2 of Prominin-1 OS=Mus musculus OX=10090 GN=Prom1;sp|O54990|	0.0364519	0.748486	0.125816	not significant	19.9669	19.9107	20.0965	19.9529	20.0605	20.123	20.1607	20.1824	19.7139	20.0117
Q9Z1G4-3;Q9Z1G4-2;Q9Z1G4;Q920R6	sp|Q9Z1G4-3|VPP1_MOUSE Isoform A1-III of V-type proton ATPase 116 kDa subunit a1 OS=Mus musculus OX=10090 GN=Atp6v0a1;sp|Q9Z1G4-2|VPP1_MOUSE Isoform A1-I of V-type proton ATPase 116 kDa subunit a1 OS=Mus musculus OX=10090 GN=Atp6v0a1;sp|Q9Z1G4|VPP1_MOUSE V	0.0362355	0.749904	0.124994	not significant	22.433	22.5935	22.7817	22.4855	22.601	22.7681	22.7632	22.8822	22.6381	22.6688
Q8R2N2	sp|Q8R2N2|UTP4_MOUSE U3 small nucleolar RNA-associated protein 4 homolog OS=Mus musculus OX=10090 GN=Utp4 PE=2 SV=3	0.0362078	0.753738	0.12278	not significant	17.7365	17.7612	17.9143	17.7645	17.9561	18.2003	18.1132	18.0616	17.8236	17.9374
Q9D6M3	sp|Q9D6M3|GHC1_MOUSE Mitochondrial glutamate carrier 1 OS=Mus musculus OX=10090 GN=Slc25a22 PE=1 SV=1	0.036108	0.751132	0.124284	not significant	20.4237	20.7754	20.8338	20.6819	20.7516	20.8516	20.9152	20.8982	20.7957	20.6934
Q6NZF1	sp|Q6NZF1|ZC11A_MOUSE Zinc finger CCCH domain-containing protein 11A OS=Mus musculus OX=10090 GN=Zc3h11a PE=1 SV=1	0.0360739	0.761287	0.118451	not significant	18.2103	18.3635	18.4364	18.1796	18.556	18.7387	18.6781	18.6499	18.3579	18.4874
Q9R1P0	sp|Q9R1P0|PSA4_MOUSE Proteasome subunit alpha type-4 OS=Mus musculus OX=10090 GN=Psma4 PE=1 SV=1	0.0360082	0.75098	0.124372	not significant	23.7453	23.9853	24.0547	23.8291	23.9348	24.0976	24.1926	24.0976	23.8696	23.9673
Q9D9V4	sp|Q9D9V4|RSPH9_MOUSE Radial spoke head protein 9 homolog OS=Mus musculus OX=10090 GN=Rsph9 PE=1 SV=1	0.0358071	0.778551	0.108713	not significant	20.8507	21.6114	21.4231	20.7185	21.0847	21.1004	21.2889	21.2833	21.1271	21.2399
Q91X88-3;Q91X88-2;Q91X88	sp|Q91X88-3|PMGT1_MOUSE Isoform 3 of Protein O-linked-mannose beta-1,2-N-acetylglucosaminyltransferase 1 OS=Mus musculus OX=10090 GN=Pomgnt1;sp|Q91X88-2|PMGT1_MOUSE Isoform 2 of Protein O-linked-mannose beta-1,2-N-acetylglucosaminyltransferase 1 OS=Mus mus	0.0357577	0.758756	0.119898	not significant	13.611	13.7936	13.8517	13.9079	13.8213	14.1245	14.073	13.9666	13.8649	13.608
Q8BT14-2;Q8BT14;Q8BT14-3	sp|Q8BT14-2|CNOT4_MOUSE Isoform 2 of CCR4-NOT transcription complex subunit 4 OS=Mus musculus OX=10090 GN=Cnot4;sp|Q8BT14|CNOT4_MOUSE CCR4-NOT transcription complex subunit 4 OS=Mus musculus OX=10090 GN=Cnot4 PE=1 SV=2;sp|Q8BT14-3|CNOT4_MOUSE Isoform 3 of	0.0357384	0.751689	0.123962	not significant	18.782	18.8296	18.8306	18.7546	18.7531	19.0592	19.0366	19.0467	18.8328	18.7238
P97467	sp|P97467|AMD_MOUSE Peptidyl-glycine alpha-amidating monooxygenase OS=Mus musculus OX=10090 GN=Pam PE=1 SV=2	0.0357083	0.753303	0.12303	not significant	16.6239	16.8119	16.9687	16.9615	17.0481	17.0206	16.9962	17.0248	16.7979	16.7946
Q99KN2	sp|Q99KN2|CIAO1_MOUSE Probable cytosolic iron-sulfur protein assembly protein CIAO1 OS=Mus musculus OX=10090 GN=Ciao1 PE=1 SV=1	0.0356599	0.76526	0.116191	not significant	16.6749	16.8027	16.7586	16.716	17.0507	17.1478	17.2366	16.9883	16.8724	17.1169
Q8R1K1	sp|Q8R1K1|UBAC2_MOUSE Ubiquitin-associated domain-containing protein 2 OS=Mus musculus OX=10090 GN=Ubac2 PE=1 SV=1	0.0354722	0.755619	0.121697	not significant	19.4095	19.5851	19.5756	19.392	19.6371	19.7416	19.8006	19.7854	19.5032	19.5993
Q00420-3;Q00420;Q00420-4;Q00420-2	sp|Q00420-3|GABP1_MOUSE Isoform 3 of GA-binding protein subunit beta-1 OS=Mus musculus OX=10090 GN=Gabpb1;sp|Q00420|GABP1_MOUSE GA-binding protein subunit beta-1 OS=Mus musculus OX=10090 GN=Gabpb1 PE=1 SV=2;sp|Q00420-4|GABP1_MOUSE Isoform 4 of GA-binding p	0.0354327	0.765053	0.116308	not significant	16.131	16.2751	16.2044	16.0215	16.3808	16.4281	16.6117	16.559	16.2682	16.4895
Q9QX96	sp|Q9QX96|SALL2_MOUSE Sal-like protein 2 OS=Mus musculus OX=10090 GN=Sall2 PE=1 SV=2	0.0354157	0.760274	0.11903	not significant	17.0227	17.1819	17.3808	17.2085	17.4013	17.4963	17.4835	17.3398	17.0521	17.291
Q8BZS9;Q8BZS9-2	sp|Q8BZS9|DHX32_MOUSE Putative pre-mRNA-splicing factor ATP-dependent RNA helicase DHX32 OS=Mus musculus OX=10090 GN=Dhx32 PE=1 SV=2;sp|Q8BZS9-2|DHX32_MOUSE Isoform 2 of Putative pre-mRNA-splicing factor ATP-dependent RNA helicase DHX32 OS=Mus musculus OX=	0.0354082	0.753199	0.12309	not significant	19.7257	20.1084	20.0576	19.8738	20.0608	20.0979	20.1498	20.0386	19.953	20.0053
Q9DBN5;Q9DBN5-2;Q9DBN5-3;REV__A8C756	sp|Q9DBN5|LONP2_MOUSE Lon protease homolog 2, peroxisomal OS=Mus musculus OX=10090 GN=Lonp2 PE=1 SV=1;sp|Q9DBN5-2|LONP2_MOUSE Isoform 2 of Lon protease homolog 2, peroxisomal OS=Mus musculus OX=10090 GN=Lonp2;sp|Q9DBN5-3|LONP2_MOUSE Isoform 3 of Lon protea	0.0352712	0.781977	0.106806	not significant	23.5049	23.7882	24.18	23.6791	23.8486	23.9738	24.2136	24.2595	23.6168	23.8398
Q8K135;Q8K135-2	sp|Q8K135|K319L_MOUSE Dyslexia-associated protein KIAA0319-like protein OS=Mus musculus OX=10090 GN=Kiaa0319l PE=1 SV=1;sp|Q8K135-2|K319L_MOUSE Isoform 2 of Dyslexia-associated protein KIAA0319-like protein OS=Mus musculus OX=10090 GN=Kiaa0319l	0.0352154	0.764322	0.116724	not significant	17.0962	17.4135	17.6407	17.4733	17.5761	17.6598	17.6372	17.5944	17.3551	17.3403
Q80V26	sp|Q80V26|IMPA3_MOUSE Golgi-resident adenosine 3,5-bisphosphate 3-phosphatase OS=Mus musculus OX=10090 GN=Bpnt2 PE=1 SV=1	0.0351831	0.766813	0.115311	not significant	19.6148	19.9998	20.0973	19.8891	20.113	20.1841	20.224	20.2162	19.9436	19.8794
Q9EPB5	sp|Q9EPB5|SERHL_MOUSE Serine hydrolase-like protein OS=Mus musculus OX=10090 GN=Serhl PE=1 SV=1	0.035064	0.758805	0.11987	not significant	20.4969	20.8727	20.9549	20.7488	20.7983	20.9057	21.0033	20.9057	20.7403	20.736
Q60575-3	sp|Q60575-3|KIF1B_MOUSE Isoform 3 of Kinesin-like protein KIF1B OS=Mus musculus OX=10090 GN=Kif1b	0.0350176	0.785983	0.104587	not significant	15.3027	15.6225	15.9042	15.3578	15.6969	16.0129	16.0467	15.9243	15.4331	15.6413
Q61334	sp|Q61334|BAP29_MOUSE B-cell receptor-associated protein 29 OS=Mus musculus OX=10090 GN=Bcap29 PE=1 SV=1	0.0349308	0.754528	0.122325	not significant	21.2928	21.5324	21.6471	21.4163	21.4885	21.6468	21.6072	21.5667	21.4136	21.4617
P98086	sp|P98086|C1QA_MOUSE Complement C1q subcomponent subunit A OS=Mus musculus OX=10090 GN=C1qa PE=1 SV=2	0.0348613	0.768196	0.114528	not significant	18.1736	18.1325	18.4179	18.4257	18.2618	18.6449	18.5799	18.4694	18.2021	18.1371
Q8BGI5-2;Q8BGI5	sp|Q8BGI5-2|PEX26_MOUSE Isoform 2 of Peroxisome assembly protein 26 OS=Mus musculus OX=10090 GN=Pex26;sp|Q8BGI5|PEX26_MOUSE Peroxisome assembly protein 26 OS=Mus musculus OX=10090 GN=Pex26 PE=1 SV=2	0.034794	0.766284	0.11561	not significant	15.5645	15.7897	15.8172	15.7066	15.9894	16.0254	16.1127	16.0001	15.6776	15.8135
Q920L1	sp|Q920L1|FADS1_MOUSE Acyl-CoA (8-3)-desaturase OS=Mus musculus OX=10090 GN=Fads1 PE=1 SV=1	0.0347167	0.76586	0.11585	not significant	21.5531	22.044	22.0791	22.0316	21.9936	21.9133	22.087	22.1121	22.0063	21.7917
Q99LR1;Q99LR1-2	sp|Q99LR1|ABD12_MOUSE Lysophosphatidylserine lipase ABHD12 OS=Mus musculus OX=10090 GN=Abhd12 PE=1 SV=2;sp|Q99LR1-2|ABD12_MOUSE Isoform 2 of Lysophosphatidylserine lipase ABHD12 OS=Mus musculus OX=10090 GN=Abhd12	0.0346143	0.763556	0.117159	not significant	21.9624	22.0501	22.3231	22.1931	22.0924	22.3862	22.3685	22.3316	22.09	22.0486
Q3UFF7	sp|Q3UFF7|LYPL1_MOUSE Lysophospholipase-like protein 1 OS=Mus musculus OX=10090 GN=Lyplal1 PE=1 SV=3	0.0345094	0.770956	0.112971	not significant	18.6543	18.9691	19.1891	18.9673	18.9631	19.1785	19.3294	19.2254	19.0285	18.9966
P83870	sp|P83870|PHF5A_MOUSE PHD finger-like domain-containing protein 5A OS=Mus musculus OX=10090 GN=Phf5a PE=1 SV=1	0.0345015	0.818568	0.0869453	not significant	20.9216	21.0759	21.1604	20.8799	21.4634	22.2784	21.3748	21.1779	21.3715	21.0521
Q3TNA1	sp|Q3TNA1|XYLB_MOUSE Xylulose kinase OS=Mus musculus OX=10090 GN=Xylb PE=1 SV=1	0.0344755	0.771475	0.112678	not significant	18.4475	18.7892	18.643	18.1006	18.5025	18.6944	18.5929	18.5373	18.4106	18.6473
Q8VI84	sp|Q8VI84|NOC3L_MOUSE Nucleolar complex protein 3 homolog OS=Mus musculus OX=10090 GN=Noc3l PE=2 SV=2	0.0343517	0.788226	0.103349	not significant	16.369	16.1073	16.3372	16.5549	16.7349	16.9181	16.7547	16.9099	16.5459	16.4232
P68373;Q9JJZ2	sp|P68373|TBA1C_MOUSE Tubulin alpha-1C chain OS=Mus musculus OX=10090 GN=Tuba1c PE=1 SV=1;sp|Q9JJZ2|TBA8_MOUSE Tubulin alpha-8 chain OS=Mus musculus OX=10090 GN=Tuba8 PE=1 SV=1	0.0343018	0.775396	0.110476	not significant	17.4364	17.3349	17.7692	17.9261	17.7086	17.9223	17.9413	17.8457	17.7136	17.7116
Q8VE18	sp|Q8VE18|SMG8_MOUSE Protein SMG8 OS=Mus musculus OX=10090 GN=Smg8 PE=1 SV=1	0.0338066	0.771292	0.112781	not significant	15.8991	16.134	16.1311	16.0314	16.214	16.3883	16.4349	16.2801	16.0412	16.0554
Q8K1A6	sp|Q8K1A6|C2D1A_MOUSE Coiled-coil and C2 domain-containing protein 1A OS=Mus musculus OX=10090 GN=Cc2d1a PE=1 SV=2	0.033777	0.77719	0.109473	not significant	20.5627	20.8337	20.9355	20.7928	20.9365	21.1074	21.2603	21.06	20.7676	20.8375
Q9D2D9	sp|Q9D2D9|KLD8B_MOUSE Kelch domain-containing protein 8B OS=Mus musculus OX=10090 GN=Klhdc8b PE=2 SV=1	0.033757	0.773526	0.111525	not significant	16.4491	16.6825	16.576	16.5784	16.8812	16.8264	16.9744	16.8671	16.5157	16.6108
Q8VDV8	sp|Q8VDV8|MITD1_MOUSE MIT domain-containing protein 1 OS=Mus musculus OX=10090 GN=Mitd1 PE=1 SV=1	0.0336049	0.770681	0.113125	not significant	15.9719	16.3501	16.2217	16.185	16.5192	16.4338	16.4659	16.3135	16.2567	16.3211
O08738	sp|O08738|CASP6_MOUSE Caspase-6 OS=Mus musculus OX=10090 GN=Casp6 PE=1 SV=1	0.0335836	0.767989	0.114645	not significant	20.3427	20.5125	20.5193	20.3647	20.6177	20.7396	20.7355	20.7172	20.5233	20.5725
Q3U284	sp|Q3U284|TM231_MOUSE Transmembrane protein 231 OS=Mus musculus OX=10090 GN=Tmem231 PE=1 SV=1	0.0333499	0.772535	0.112082	not significant	17.6783	18.2364	18.0873	17.8037	17.9532	18.0513	18.0114	17.9542	18.1275	17.9789
Q3TIX9	sp|Q3TIX9|SNUT2_MOUSE U4/U6.U5 tri-snRNP-associated protein 2 OS=Mus musculus OX=10090 GN=Usp39 PE=1 SV=2	0.0332966	0.767505	0.114919	not significant	20.324	20.3601	20.423	20.3111	20.471	20.6781	20.5769	20.539	20.3037	20.3768
Q80Z38;Q80Z38-2;Q80Z38-3	sp|Q80Z38|SHAN2_MOUSE SH3 and multiple ankyrin repeat domains protein 2 OS=Mus musculus OX=10090 GN=Shank2 PE=1 SV=2;sp|Q80Z38-2|SHAN2_MOUSE Isoform 2 of SH3 and multiple ankyrin repeat domains protein 2 OS=Mus musculus OX=10090 GN=Shank2;sp|Q80Z38-3|SHAN2	0.0331628	0.778998	0.108464	not significant	17.3917	17.7222	17.6099	17.2123	17.5611	17.8081	17.6645	17.7758	17.7618	17.6364
P09925	sp|P09925|SURF1_MOUSE Surfeit locus protein 1 OS=Mus musculus OX=10090 GN=Surf1 PE=1 SV=3	0.0329538	0.774319	0.11108	not significant	19.4246	19.677	19.6641	19.632	19.7766	19.8424	19.8863	19.8515	19.5902	19.5037
Q99ML0	sp|Q99ML0|ZMY10_MOUSE Zinc finger MYND domain-containing protein 10 OS=Mus musculus OX=10090 GN=Zmynd10 PE=1 SV=2	0.0328015	0.795864	0.0991613	not significant	16.9642	17.6365	17.5315	16.9354	16.9717	17.0264	17.2765	17.4427	17.3846	17.2516
Q6A078;Q6A078-2	sp|Q6A078|CE290_MOUSE Centrosomal protein of 290 kDa OS=Mus musculus OX=10090 GN=Cep290 PE=1 SV=2	0.0327788	0.782044	0.106769	not significant	23.3178	23.5116	23.7348	23.4261	23.6947	23.779	23.8579	23.8824	23.5019	23.672
Q9EQ32;Q9EQ32-2;Q9EQ32-3	sp|Q9EQ32|BCAP_MOUSE Phosphoinositide 3-kinase adapter protein 1 OS=Mus musculus OX=10090 GN=Pik3ap1 PE=1 SV=1;sp|Q9EQ32-2|BCAP_MOUSE Isoform 2 of Phosphoinositide 3-kinase adapter protein 1 OS=Mus musculus OX=10090 GN=Pik3ap1;sp|Q9EQ32-3|BCAP_MOUSE Isofor	0.0327554	0.840977	0.075216	not significant	17.6482	17.231	17.7797	17.7326	17.9404	19.0179	17.9094	17.9261	17.9207	17.4546
Q7TQ48;Q7TQ48-1	sp|Q7TQ48|SRCA_MOUSE Sarcalumenin OS=Mus musculus OX=10090 GN=Srl PE=1 SV=2;sp|Q7TQ48-1|SRCA_MOUSE Isoform 2 of Sarcalumenin OS=Mus musculus OX=10090 GN=Srl	0.0327542	0.791271	0.101675	not significant	17.973	18.4725	18.3323	17.7661	17.9697	17.787	18.024	18.0606	17.8621	18.2386
Q9R008	sp|Q9R008|KIME_MOUSE Mevalonate kinase OS=Mus musculus OX=10090 GN=Mvk PE=1 SV=1	0.0327292	0.769192	0.113965	not significant	18.8195	18.7055	18.6505	18.615	18.6208	18.9523	18.7691	18.7652	18.629	18.6146
O08638-2;O08638	sp|O08638-2|MYH11_MOUSE Isoform 2 of Myosin-11 OS=Mus musculus OX=10090 GN=Myh11;sp|O08638|MYH11_MOUSE Myosin-11 OS=Mus musculus OX=10090 GN=Myh11 PE=1 SV=1	0.0326362	0.774145	0.111178	not significant	22.9734	23.1811	22.8924	22.8769	23.1832	23.1426	23.0478	22.9478	22.7804	22.892
Q9CR60	sp|Q9CR60|GOT1B_MOUSE Vesicle transport protein GOT1B OS=Mus musculus OX=10090 GN=Golt1b PE=1 SV=1	0.0325197	0.796319	0.0989128	not significant	18.7654	19.1965	19.5397	19.1498	19.293	19.4184	19.6335	19.5401	19.2206	19.3099
Q80W21	sp|Q80W21|GSTM7_MOUSE Glutathione S-transferase Mu 7 OS=Mus musculus OX=10090 GN=Gstm7 PE=1 SV=1	0.0324929	0.777824	0.109118	not significant	19.8994	20.0057	19.8082	19.9565	20.1535	20.2924	20.2841	20.0921	20.0328	19.9938
Q8BHS6	sp|Q8BHS6|ARMX3_MOUSE Armadillo repeat-containing X-linked protein 3 OS=Mus musculus OX=10090 GN=Armcx3 PE=1 SV=1	0.0324821	0.789876	0.102441	not significant	18.1725	18.1661	18.2019	18.1879	18.5119	18.6112	18.7158	18.5733	18.1449	18.3711
Q3UV17	sp|Q3UV17|K22O_MOUSE Keratin, type II cytoskeletal 2 oral OS=Mus musculus OX=10090 GN=Krt76 PE=1 SV=1	0.03238	0.838325	0.0765875	not significant	21.5959	21.6872	21.4308	21.5392	20.5589	21.9282	21.4585	20.7565	21.6632	20.9581
Q9R123	sp|Q9R123|NAA80_MOUSE N-alpha-acetyltransferase 80 OS=Mus musculus OX=10090 GN=Naa80 PE=2 SV=1	0.0322957	0.781825	0.10689	not significant	15.6908	16.0952	15.907	15.7525	15.9334	16.046	16.2378	16.0458	15.8169	15.8078
Q5DU14-3;Q5DU14-2;Q5DU14	sp|Q5DU14-3|MYO16_MOUSE Isoform 3 of Unconventional myosin-XVI OS=Mus musculus OX=10090 GN=Myo16;sp|Q5DU14-2|MYO16_MOUSE Isoform 2 of Unconventional myosin-XVI OS=Mus musculus OX=10090 GN=Myo16;sp|Q5DU14|MYO16_MOUSE Unconventional myosin-XVI OS=Mus musculu	0.0321306	0.781581	0.107026	not significant	18.4289	18.5002	18.5982	18.2652	18.5732	18.6828	18.739	18.7458	18.475	18.7809
Q91YN9	sp|Q91YN9|BAG2_MOUSE BAG family molecular chaperone regulator 2 OS=Mus musculus OX=10090 GN=Bag2 PE=1 SV=1	0.0320715	0.778986	0.108471	not significant	20.9984	21.417	21.2858	21.0138	21.1964	21.3216	21.4406	21.2876	21.2294	21.2709
Q6PHZ2-2;Q6PHZ2-4;Q6PHZ2;Q6PHZ2-5	sp|Q6PHZ2-2|KCC2D_MOUSE Isoform 2 of Calcium/calmodulin-dependent protein kinase type II subunit delta OS=Mus musculus OX=10090 GN=Camk2d;sp|Q6PHZ2-4|KCC2D_MOUSE Isoform 3 of Calcium/calmodulin-dependent protein kinase type II subunit delta OS=Mus musculus	0.0320373	0.781817	0.106895	not significant	22.9136	23.1943	23.2016	23.0281	23.2238	23.3876	23.4228	23.245	23.019	23.0859
A8Y5H7;A8Y5H7-2;A8Y5H7-3	sp|A8Y5H7|S14L1_MOUSE SEC14-like protein 1 OS=Mus musculus OX=10090 GN=Sec14l1 PE=1 SV=1;sp|A8Y5H7-2|S14L1_MOUSE Isoform 2 of SEC14-like protein 1 OS=Mus musculus OX=10090 GN=Sec14l1;sp|A8Y5H7-3|S14L1_MOUSE Isoform 3 of SEC14-like protein 1 OS=Mus musculus	0.0320059	0.78475	0.105269	not significant	15.0076	15.0917	14.822	14.8968	15.3534	15.3668	15.1789	15.1333	14.9996	15.0328
Q9DBN9;Q9DBN9-2	sp|Q9DBN9|DDX59_MOUSE Probable ATP-dependent RNA helicase DDX59 OS=Mus musculus OX=10090 GN=Ddx59 PE=1 SV=1;sp|Q9DBN9-2|DDX59_MOUSE Isoform 2 of Probable ATP-dependent RNA helicase DDX59 OS=Mus musculus OX=10090 GN=Ddx59	0.0320042	0.784425	0.105448	not significant	14.7991	14.8885	14.8137	14.464	14.9988	15.0303	14.8783	15.0799	14.7715	14.9587
P61406	sp|P61406|EST1A_MOUSE Telomerase-binding protein EST1A OS=Mus musculus OX=10090 GN=Smg6 PE=1 SV=1	0.0320017	0.77834	0.108831	not significant	16.6844	16.622	16.7848	16.7507	16.8144	17.0287	16.9852	16.8714	16.6081	16.7641
Q8BIG7	sp|Q8BIG7|CMTD1_MOUSE Catechol O-methyltransferase domain-containing protein 1 OS=Mus musculus OX=10090 GN=Comtd1 PE=1 SV=1	0.031958	0.783351	0.106044	not significant	18.3406	18.481	18.6537	18.6511	18.7325	18.816	18.9129	18.7936	18.573	18.6308
Q80TE4-2;Q80TE4	sp|Q80TE4-2|SI1L2_MOUSE Isoform 2 of Signal-induced proliferation-associated 1-like protein 2 OS=Mus musculus OX=10090 GN=Sipa1l2;sp|Q80TE4|SI1L2_MOUSE Signal-induced proliferation-associated 1-like protein 2 OS=Mus musculus OX=10090 GN=Sipa1l2 PE=1 SV=3	0.0317886	0.786356	0.104381	not significant	18.4583	18.7198	18.821	18.7	18.7635	18.8786	19.0142	19.0432	18.7208	18.5953
Q8VDQ8-2;Q8VDQ8;Q8VDQ8-4;Q8VDQ8-3	sp|Q8VDQ8-2|SIR2_MOUSE Isoform 2 of NAD-dependent protein deacetylase sirtuin-2 OS=Mus musculus OX=10090 GN=Sirt2;sp|Q8VDQ8|SIR2_MOUSE NAD-dependent protein deacetylase sirtuin-2 OS=Mus musculus OX=10090 GN=Sirt2 PE=1 SV=2;sp|Q8VDQ8-4|SIR2_MOUSE Isoform 4	0.0317397	0.784296	0.10552	not significant	22.1033	22.4916	22.5694	22.2783	22.3911	22.583	22.6628	22.5359	22.3925	22.3888
Q91V01	sp|Q91V01|MBOA5_MOUSE Lysophospholipid acyltransferase 5 OS=Mus musculus OX=10090 GN=Lpcat3 PE=1 SV=1	0.0317378	0.776202	0.110025	not significant	21.4694	21.6124	21.8303	21.5823	21.5299	21.736	21.7382	21.7633	21.6004	21.6328
Q9DBE9	sp|Q9DBE9|SPB1_MOUSE pre-rRNA 2-O-ribose RNA methyltransferase FTSJ3 OS=Mus musculus OX=10090 GN=Ftsj3 PE=1 SV=1	0.0316958	0.785638	0.104777	not significant	17.8895	17.9745	18.1648	17.9405	18.2602	18.4348	18.2219	18.2086	17.9864	18.1228
Q9R0P5	sp|Q9R0P5|DEST_MOUSE Destrin OS=Mus musculus OX=10090 GN=Dstn PE=1 SV=3	0.0316303	0.783521	0.105949	not significant	23.8102	23.8465	23.886	23.856	24.0625	24.09	24.2435	24.2058	23.9058	24.0678
O35098;O35098-2	sp|O35098|DPYL4_MOUSE Dihydropyrimidinase-related protein 4 OS=Mus musculus OX=10090 GN=Dpysl4 PE=1 SV=1;sp|O35098-2|DPYL4_MOUSE Isoform 2 of Dihydropyrimidinase-related protein 4 OS=Mus musculus OX=10090 GN=Dpysl4	0.0313877	0.789815	0.102475	not significant	23.2681	23.2925	23.3741	23.2024	23.4361	23.7313	23.7056	23.54	23.2846	23.4593
Q8BH24	sp|Q8BH24|TM9S4_MOUSE Transmembrane 9 superfamily member 4 OS=Mus musculus OX=10090 GN=Tm9sf4 PE=1 SV=1	0.0313253	0.787978	0.103486	not significant	21.9038	22.1995	22.3948	21.9968	22.226	22.3583	22.364	22.3718	22.0841	22.2029
P56213	sp|P56213|ALR_MOUSE FAD-linked sulfhydryl oxidase ALR OS=Mus musculus OX=10090 GN=Gfer PE=1 SV=2	0.0313194	0.785912	0.104626	not significant	18.1615	18.1878	18.373	18.0137	17.8813	18.3629	18.1238	18.1487	18.0114	17.9944
P70295	sp|P70295|AUP1_MOUSE Lipid droplet-regulating VLDL assembly factor AUP1 OS=Mus musculus OX=10090 GN=Aup1 PE=1 SV=1	0.0313194	0.784276	0.105531	not significant	19.6791	19.4485	19.5339	19.4595	19.3847	19.7937	19.6309	19.5308	19.2903	19.443
P15208;Q9WTL4	sp|P15208|INSR_MOUSE Insulin receptor OS=Mus musculus OX=10090 GN=Insr PE=1 SV=2	0.0313097	0.784347	0.105492	not significant	18.5365	18.7444	18.8194	18.8079	18.9027	19.0331	19.0282	18.922	18.7975	18.7335
Q9D0R4	sp|Q9D0R4|DDX56_MOUSE Probable ATP-dependent RNA helicase DDX56 OS=Mus musculus OX=10090 GN=Ddx56 PE=2 SV=1	0.0312861	0.798179	0.0978995	not significant	17.2342	17.5561	17.7223	17.4046	17.6747	17.8364	17.9202	17.8112	17.4016	17.5011
Q05909	sp|Q05909|PTPRG_MOUSE Receptor-type tyrosine-protein phosphatase gamma OS=Mus musculus OX=10090 GN=Ptprg PE=1 SV=1	0.0312398	0.790831	0.101916	not significant	17.7294	17.8974	17.7908	17.7564	17.8861	18.3142	18.0965	17.9355	17.9984	17.754
Q9QZU9;REV__Q8K245	sp|Q9QZU9|UB2L6_MOUSE Ubiquitin/ISG15-conjugating enzyme E2 L6 OS=Mus musculus OX=10090 GN=Ube2l6 PE=1 SV=3;sp|Q8K245|UVRAG_MOUSE UV radiation resistance-associated protein OS=Mus musculus OX=10090 GN=Uvrag PE=1 SV=2	0.031213	0.80952	0.0917722	not significant	17.2957	17.028	17.0613	17.0563	17.487	17.8578	17.5856	17.6146	17.2856	17.3146
P58742	sp|P58742|AAAS_MOUSE Aladin OS=Mus musculus OX=10090 GN=Aaas PE=1 SV=1	0.0310545	0.787432	0.103787	not significant	19.0042	19.2839	19.35	19.1293	19.3481	19.4301	19.4881	19.4819	19.2047	19.2252
Q8R1F6-2;Q8R1F6	sp|Q8R1F6-2|HID1_MOUSE Isoform 2 of Protein HID1 OS=Mus musculus OX=10090 GN=Hid1;sp|Q8R1F6|HID1_MOUSE Protein HID1 OS=Mus musculus OX=10090 GN=Hid1 PE=1 SV=1	0.0310259	0.807754	0.0927207	not significant	16.2912	16.8193	17.0559	16.5676	16.6542	16.9576	17.1777	16.9514	16.664	16.7023
P58501;P58501-2	sp|P58501|PAXB1_MOUSE PAX3- and PAX7-binding protein 1 OS=Mus musculus OX=10090 GN=Paxbp1 PE=1 SV=3	0.0309892	0.789057	0.102892	not significant	16.4486	16.6026	16.7311	16.4366	16.6191	16.8568	16.8812	16.8189	16.5064	16.6264
Q8CIV8	sp|Q8CIV8|TBCE_MOUSE Tubulin-specific chaperone E OS=Mus musculus OX=10090 GN=Tbce PE=1 SV=1	0.0307782	0.79221	0.10116	not significant	19.0889	19.4431	19.4998	19.2697	19.3625	19.5948	19.715	19.511	19.374	19.3754
Q8BTJ4-2;Q8BTJ4	sp|Q8BTJ4-2|ENPP4_MOUSE Isoform 2 of Bis(5-adenosyl)-triphosphatase enpp4 OS=Mus musculus OX=10090 GN=Enpp4;sp|Q8BTJ4|ENPP4_MOUSE Bis(5-adenosyl)-triphosphatase enpp4 OS=Mus musculus OX=10090 GN=Enpp4 PE=1 SV=1	0.030689	0.797731	0.0981437	not significant	20.2029	20.4093	20.1915	20.1533	20.5853	20.6893	20.6987	20.547	20.4213	20.4542
Q6DFV5-2;Q6DFV5;Q6DFV5-3	sp|Q6DFV5-2|HELZ_MOUSE Isoform 2 of Probable helicase with zinc finger domain OS=Mus musculus OX=10090 GN=Helz;sp|Q6DFV5|HELZ_MOUSE Probable helicase with zinc finger domain OS=Mus musculus OX=10090 GN=Helz PE=1 SV=2;sp|Q6DFV5-3|HELZ_MOUSE Isoform 3 of Pro	0.0305888	0.800598	0.0965853	not significant	16.0006	16.4382	16.5679	16.1954	16.3599	16.4306	16.6323	16.5022	16.0695	16.2167
P22725-2;P22725	sp|P22725-2|WNT5A_MOUSE Isoform 2 of Protein Wnt-5a OS=Mus musculus OX=10090 GN=Wnt5a;sp|P22725|WNT5A_MOUSE Protein Wnt-5a OS=Mus musculus OX=10090 GN=Wnt5a PE=1 SV=2	0.0305662	0.782036	0.106773	not significant	14.1955	14.3786	14.5116	14.2755	14.3697	14.4967	14.3559	14.4318	14.4184	14.4212
P62320	sp|P62320|SMD3_MOUSE Small nuclear ribonucleoprotein Sm D3 OS=Mus musculus OX=10090 GN=Snrpd3 PE=1 SV=1	0.0305523	0.78814	0.103397	not significant	20.7522	20.862	20.8432	20.6325	20.8574	21.0748	21.0707	21.0022	20.7926	20.8975
P97348	sp|P97348|RHOD_MOUSE Rho-related GTP-binding protein RhoD OS=Mus musculus OX=10090 GN=Rhod PE=1 SV=1	0.0305459	0.789407	0.102699	not significant	18.063	18.1754	18.3495	18.1896	18.3801	18.4438	18.4686	18.5331	18.2414	18.3134
Q8VHZ7	sp|Q8VHZ7|IMP4_MOUSE U3 small nucleolar ribonucleoprotein protein IMP4 OS=Mus musculus OX=10090 GN=Imp4 PE=2 SV=1	0.0303888	0.812828	0.0900012	not significant	14.7366	15.0437	15.2655	14.6581	14.6891	15.1374	15.3963	15.297	14.8503	14.9535
Q60710;Q60710-2	sp|Q60710|SAMH1_MOUSE Deoxynucleoside triphosphate triphosphohydrolase SAMHD1 OS=Mus musculus OX=10090 GN=Samhd1 PE=1 SV=3;sp|Q60710-2|SAMH1_MOUSE Isoform 2 of Deoxynucleoside triphosphate triphosphohydrolase SAMHD1 OS=Mus musculus OX=10090 GN=Samhd1	0.0302696	0.801158	0.0962816	not significant	23.3335	23.3582	23.4353	23.3557	23.6221	23.8745	23.8347	23.6951	23.3868	23.4803
Q9EQF6	sp|Q9EQF6|DPYL5_MOUSE Dihydropyrimidinase-related protein 5 OS=Mus musculus OX=10090 GN=Dpysl5 PE=1 SV=1	0.0302637	0.794511	0.0999001	not significant	24.6235	24.8672	24.8873	24.7603	24.9781	25.1059	25.2038	25.012	24.828	24.9266
P60710;Q8BFZ3	sp|P60710|ACTB_MOUSE Actin, cytoplasmic 1 OS=Mus musculus OX=10090 GN=Actb PE=1 SV=1	0.0302578	0.796384	0.0988777	not significant	29.9724	30.1783	30.2772	30.3007	30.304	30.4222	30.6088	30.4637	30.2127	30.1613
Q91WM2	sp|Q91WM2|HDHD5_MOUSE Haloacid dehalogenase-like hydrolase domain-containing 5 OS=Mus musculus OX=10090 GN=Hdhd5 PE=1 SV=1	0.0300976	0.807396	0.0929137	not significant	19.088	19.4399	19.6548	19.511	19.5077	19.7424	19.8832	19.6551	19.3662	19.302
P58242	sp|P58242|ASM3B_MOUSE Acid sphingomyelinase-like phosphodiesterase 3b OS=Mus musculus OX=10090 GN=Smpdl3b PE=1 SV=1	0.0300021	0.801108	0.096309	not significant	19.6657	19.6775	19.6572	19.5229	19.8548	20.0825	19.9815	19.9222	19.5249	19.6289
P49769;P49769-2	sp|P49769|PSN1_MOUSE Presenilin-1 OS=Mus musculus OX=10090 GN=Psen1 PE=1 SV=1	0.0299459	0.794108	0.100121	not significant	16.5616	16.6259	16.6507	16.5493	16.7959	16.9598	16.9548	16.7779	16.6151	16.815
P16546;REV__Q6NZJ6-2;REV__Q6NZJ6;P08032	sp|P16546|SPTN1_MOUSE Spectrin alpha chain, non-erythrocytic 1 OS=Mus musculus OX=10090 GN=Sptan1 PE=1 SV=4	0.029885	0.789503	0.102646	not significant	18.7085	19.0866	19.0123	18.8007	18.797	18.8513	18.9255	18.8919	18.7952	18.7573
Q9D937	sp|Q9D937|CK098_MOUSE Uncharacterized protein C11orf98 homolog OS=Mus musculus OX=10090 PE=1 SV=1	0.0297834	0.796608	0.0987552	not significant	19.9645	20.2979	20.3719	20.1474	20.3406	20.4546	20.4725	20.3056	20.1048	20.1976
Q8C650-2;Q8C650;Q9DA97	sp|Q8C650-2|SEP10_MOUSE Isoform 2 of Septin-10 OS=Mus musculus OX=10090 GN=Septin10;sp|Q8C650|SEP10_MOUSE Septin-10 OS=Mus musculus OX=10090 GN=Septin10 PE=1 SV=1	0.0292025	0.803638	0.0949395	not significant	21.7867	21.9742	22.0941	21.7259	21.9681	22.1586	22.2477	22.1697	21.7866	22.0007
Q3U0B3	sp|Q3U0B3|DHR11_MOUSE Dehydrogenase/reductase SDR family member 11 OS=Mus musculus OX=10090 GN=Dhrs11 PE=1 SV=1	0.0291377	0.798762	0.0975825	not significant	17.4587	17.5632	17.7241	17.635	17.6802	17.8596	17.9621	17.8271	17.6613	17.747
Q8K0L9;Q8K0L9-2;Q52KG4	sp|Q8K0L9|ZBT20_MOUSE Zinc finger and BTB domain-containing protein 20 OS=Mus musculus OX=10090 GN=Zbtb20 PE=1 SV=1;sp|Q8K0L9-2|ZBT20_MOUSE Isoform 2 of Zinc finger and BTB domain-containing protein 20 OS=Mus musculus OX=10090 GN=Zbtb20	0.0291049	0.802469	0.095572	not significant	20.3121	20.6829	20.5798	20.4245	20.6584	20.811	20.8867	20.6511	20.5448	20.5578
Q80W37	sp|Q80W37|SPN1_MOUSE Snurportin-1 OS=Mus musculus OX=10090 GN=Snupn PE=2 SV=1	0.0290992	0.810148	0.0914358	not significant	16.6629	16.8213	17.0165	16.8246	17.2023	17.2246	17.139	17.3013	17.1713	17.1658
Q8C7K6	sp|Q8C7K6|PCYXL_MOUSE Prenylcysteine oxidase-like OS=Mus musculus OX=10090 GN=Pcyox1l PE=1 SV=1	0.0290954	0.797288	0.0983846	not significant	20.8174	20.9462	21.1008	21.0439	21.0995	21.1767	21.2714	21.194	20.9519	21.0256
Q9QZX7;Q9QZX7-2;Q9QZX7-3	sp|Q9QZX7|SRR_MOUSE Serine racemase OS=Mus musculus OX=10090 GN=Srr PE=1 SV=1;sp|Q9QZX7-2|SRR_MOUSE Isoform 2 of Serine racemase OS=Mus musculus OX=10090 GN=Srr;sp|Q9QZX7-3|SRR_MOUSE Isoform 3 of Serine racemase OS=Mus musculus OX=10090 GN=Srr	0.0289785	0.803052	0.0952566	not significant	21.586	21.8087	21.8378	21.5638	21.8361	21.9915	22.0735	21.8956	21.6428	21.8615
Q64343	sp|Q64343|ABCG1_MOUSE ATP-binding cassette sub-family G member 1 OS=Mus musculus OX=10090 GN=Abcg1 PE=1 SV=1	0.0287596	0.816561	0.0880112	not significant	17.0107	16.9605	17.0778	16.9704	17.3466	17.4897	17.3976	17.2445	16.7311	17.0425
Q9CZQ9	sp|Q9CZQ9|BBS5_MOUSE Bardet-Biedl syndrome 5 protein homolog OS=Mus musculus OX=10090 GN=Bbs5 PE=1 SV=1	0.0287211	0.79749	0.098275	not significant	19.4875	19.7456	19.7071	19.393	19.4778	19.7134	19.677	19.6516	19.5997	19.5891
Q6NVF4	sp|Q6NVF4|HELB_MOUSE DNA helicase B OS=Mus musculus OX=10090 GN=Helb PE=1 SV=2	0.0286458	0.810261	0.091375	not significant	17.2737	17.2498	17.4397	17.3584	17.6088	17.6934	17.7388	17.7744	17.3296	17.4577
Q8CGF1;Q8CGF1-2	sp|Q8CGF1|RHG29_MOUSE Rho GTPase-activating protein 29 OS=Mus musculus OX=10090 GN=Arhgap29 PE=1 SV=1	0.028563	0.80688	0.0931909	not significant	16.6059	16.7341	16.885	16.6111	16.9187	17.1065	17.0475	16.9407	16.7148	16.9224
P63139	sp|P63139|NFYB_MOUSE Nuclear transcription factor Y subunit beta OS=Mus musculus OX=10090 GN=Nfyb PE=1 SV=1	0.0285525	0.814667	0.0890197	not significant	17.8173	18.1129	18.1914	17.7418	18.2203	18.415	18.3232	18.1925	17.9035	18.1364
A2AKQ0-2;A2AKQ0	sp|A2AKQ0-2|S35D1_MOUSE Isoform 2 of UDP-glucuronic acid/UDP-N-acetylgalactosamine transporter OS=Mus musculus OX=10090 GN=Slc35d1;sp|A2AKQ0|S35D1_MOUSE UDP-glucuronic acid/UDP-N-acetylgalactosamine transporter OS=Mus musculus OX=10090 GN=Slc35d1 PE=2 SV=2	0.0285382	0.805988	0.0936716	not significant	18.3258	18.3865	18.2818	17.975	18.2338	18.4118	18.4387	18.5417	18.4342	18.5421
Q9CWF6	sp|Q9CWF6|BBS2_MOUSE Bardet-Biedl syndrome 2 protein homolog OS=Mus musculus OX=10090 GN=Bbs2 PE=1 SV=1	0.0284638	0.79936	0.0972577	not significant	19.7092	20.0058	19.9919	19.816	19.9215	20.0204	20.1253	20.0362	19.9183	19.9301
Q9CXK9;Q9CXK9-2	sp|Q9CXK9|RBM33_MOUSE RNA-binding protein 33 OS=Mus musculus OX=10090 GN=Rbm33 PE=1 SV=2	0.028405	0.811845	0.0905268	not significant	18.4692	18.6621	18.6841	18.5751	18.8637	18.7821	19.0726	19.0484	18.6056	18.7696
Q8VEG4-2;Q8VEG4	sp|Q8VEG4-2|EXD2_MOUSE Isoform 2 of Exonuclease 3-5 domain-containing protein 2 OS=Mus musculus OX=10090 GN=Exd2;sp|Q8VEG4|EXD2_MOUSE Exonuclease 3-5 domain-containing protein 2 OS=Mus musculus OX=10090 GN=Exd2 PE=1 SV=2	0.0283319	0.798778	0.0975738	not significant	18.4405	18.4999	18.5461	18.3653	18.5714	18.6537	18.6189	18.7319	18.5477	18.6154
Q8VE62	sp|Q8VE62|PAIP1_MOUSE Polyadenylate-binding protein-interacting protein 1 OS=Mus musculus OX=10090 GN=Paip1 PE=1 SV=1	0.027984	0.8166	0.0879907	not significant	20.7161	20.9362	21.0303	20.7984	21.1551	21.2636	21.3701	21.1691	20.9095	21.1537
Q8BIX3;Q8BIX3-2	sp|Q8BIX3|AL14E_MOUSE ARL14 effector protein OS=Mus musculus OX=10090 GN=Arl14ep PE=1 SV=1	0.027977	0.809554	0.0917539	not significant	16.6107	16.782	16.9159	16.5922	16.8432	17.0766	17.0267	16.9504	16.6862	16.8213
Q9R1A8	sp|Q9R1A8|COP1_MOUSE E3 ubiquitin-protein ligase COP1 OS=Mus musculus OX=10090 GN=Cop1 PE=1 SV=2	0.027965	0.815262	0.0887029	not significant	16.7893	17.0864	17.1893	17.007	17.2054	17.4936	17.3785	17.0991	17.0127	17.029
Q8R5J9	sp|Q8R5J9|PRAF3_MOUSE PRA1 family protein 3 OS=Mus musculus OX=10090 GN=Arl6ip5 PE=1 SV=2	0.0276835	0.80685	0.0932074	not significant	22.6971	22.6489	22.7338	22.7292	22.7914	23.0015	22.9579	22.9386	22.6611	22.6616
P62956	sp|P62956|CCG7_MOUSE Voltage-dependent calcium channel gamma-7 subunit OS=Mus musculus OX=10090 GN=Cacng7 PE=1 SV=1	0.0276616	0.807664	0.0927695	not significant	16.7287	16.6607	16.6952	16.7055	16.8673	16.8259	16.9992	17.0744	16.7474	16.9096
Q9D4V7	sp|Q9D4V7|RABL3_MOUSE Rab-like protein 3 OS=Mus musculus OX=10090 GN=Rabl3 PE=1 SV=1	0.027602	0.809476	0.0917961	not significant	16.5949	16.6978	16.8414	16.701	16.8607	16.9884	17.0118	16.9451	16.6313	16.7458
Q8BR76	sp|Q8BR76|MKS3_MOUSE Meckelin OS=Mus musculus OX=10090 GN=Tmem67 PE=1 SV=2	0.0275799	0.808173	0.0924954	not significant	19.9893	20.3605	20.2681	19.9758	20.2532	20.2823	20.3313	20.3163	20.284	20.3289
Q9DC63-3;Q9DC63-2;Q9DC63	sp|Q9DC63-3|FBX3_MOUSE Isoform 3 of F-box only protein 3 OS=Mus musculus OX=10090 GN=Fbxo3;sp|Q9DC63-2|FBX3_MOUSE Isoform 2 of F-box only protein 3 OS=Mus musculus OX=10090 GN=Fbxo3;sp|Q9DC63|FBX3_MOUSE F-box only protein 3 OS=Mus musculus OX=10090 GN=Fbxo	0.0275297	0.806037	0.0936451	not significant	17.9541	18.1566	18.1215	18.1016	18.2486	18.2522	18.2969	18.3621	18.3043	18.1907
P62315	sp|P62315|SMD1_MOUSE Small nuclear ribonucleoprotein Sm D1 OS=Mus musculus OX=10090 GN=Snrpd1 PE=1 SV=1	0.0273456	0.812028	0.0904288	not significant	20.2862	20.4466	20.7046	20.46	20.5101	20.6563	20.7756	20.7468	20.5169	20.6203
Q8BQM4	sp|Q8BQM4|HEAT3_MOUSE HEAT repeat-containing protein 3 OS=Mus musculus OX=10090 GN=Heatr3 PE=1 SV=1	0.0273385	0.818018	0.087237	not significant	18.4363	18.6325	18.657	18.3972	18.6785	18.9643	18.9707	18.833	18.6239	18.6761
Q9D2V5	sp|Q9D2V5|AAR2_MOUSE Protein AAR2 homolog OS=Mus musculus OX=10090 GN=Aar2 PE=1 SV=3	0.0273059	0.811279	0.0908299	not significant	17.341	17.5742	17.5806	17.375	17.5439	17.793	17.7722	17.615	17.4763	17.4933
Q6PE01	sp|Q6PE01|SNR40_MOUSE U5 small nuclear ribonucleoprotein 40 kDa protein OS=Mus musculus OX=10090 GN=Snrnp40 PE=1 SV=1	0.0269818	0.81933	0.086541	not significant	21.4263	21.5263	21.6513	21.3938	21.7219	21.9002	21.8824	21.8148	21.4693	21.6509
Q8BZM0-2;Q8BZM0	sp|Q8BZM0-2|KLH12_MOUSE Isoform 2 of Kelch-like protein 12 OS=Mus musculus OX=10090 GN=Klhl12;sp|Q8BZM0|KLH12_MOUSE Kelch-like protein 12 OS=Mus musculus OX=10090 GN=Klhl12 PE=2 SV=1	0.0269179	0.82329	0.0844474	not significant	12.308	12.3851	12.8336	12.5849	12.6246	12.5697	12.8458	12.9348	12.5225	12.7947
Q8JZR0	sp|Q8JZR0|ACSL5_MOUSE Long-chain-fatty-acid--CoA ligase 5 OS=Mus musculus OX=10090 GN=Acsl5 PE=1 SV=1	0.0268526	0.835723	0.0779374	not significant	18.0886	17.9003	18.2968	18.2832	18.4379	18.8916	18.5707	18.5573	18.3396	18.2353
Q61316	sp|Q61316|HSP74_MOUSE Heat shock 70 kDa protein 4 OS=Mus musculus OX=10090 GN=Hspa4 PE=1 SV=1	0.0268449	0.812635	0.0901045	not significant	25.8718	25.9398	25.964	25.9415	26.0781	26.2047	26.2774	26.1568	25.9359	26.0186
Q9D662	sp|Q9D662|SC23B_MOUSE Protein transport protein Sec23B OS=Mus musculus OX=10090 GN=Sec23b PE=1 SV=1	0.0266473	0.81489	0.0889012	not significant	21.9995	22.2016	22.2967	21.9812	22.1983	22.3244	22.3489	22.3743	22.08	22.1752
Q64339	sp|Q64339|ISG15_MOUSE Ubiquitin-like protein ISG15 OS=Mus musculus OX=10090 GN=Isg15 PE=1 SV=4	0.0263073	0.857982	0.0665216	not significant	19.8456	20.3357	20.5376	20.1666	20.3323	20.7801	20.3329	20.9071	20.8099	19.8003
O88876-2;O88876	sp|O88876-2|DHRS3_MOUSE Isoform 2 of Short-chain dehydrogenase/reductase 3 OS=Mus musculus OX=10090 GN=Dhrs3;sp|O88876|DHRS3_MOUSE Short-chain dehydrogenase/reductase 3 OS=Mus musculus OX=10090 GN=Dhrs3 PE=1 SV=2	0.0262495	0.816851	0.0878571	not significant	18.0349	18.1244	18.1763	18.2505	18.0876	18.1408	18.2704	18.463	18.3023	18.024
P70662-2;P70662-3;P70662	sp|P70662-2|LDB1_MOUSE Isoform 2 of LIM domain-binding protein 1 OS=Mus musculus OX=10090 GN=Ldb1;sp|P70662-3|LDB1_MOUSE Isoform 3 of LIM domain-binding protein 1 OS=Mus musculus OX=10090 GN=Ldb1;sp|P70662|LDB1_MOUSE LIM domain-binding protein 1 OS=Mus mus	0.026147	0.824968	0.0835627	not significant	20.1568	20.3444	20.4789	20.1808	20.5616	20.5055	20.529	20.7988	20.4587	20.4863
Q8VD31	sp|Q8VD31|TPSNR_MOUSE Tapasin-related protein OS=Mus musculus OX=10090 GN=Tapbpl PE=1 SV=2	0.0260402	0.828244	0.081842	not significant	17.0678	17.0118	17.1354	16.8849	17.2498	17.5734	17.3347	17.4371	17.2117	17.2224
Q6NV83-3;Q6NV83-2;Q6NV83	sp|Q6NV83-3|SR140_MOUSE Isoform 3 of U2 snRNP-associated SURP motif-containing protein OS=Mus musculus OX=10090 GN=U2surp;sp|Q6NV83-2|SR140_MOUSE Isoform 2 of U2 snRNP-associated SURP motif-containing protein OS=Mus musculus OX=10090 GN=U2surp;sp|Q6NV83|SR	0.0260193	0.823021	0.0845891	not significant	21.5208	21.754	21.9629	21.6392	21.8473	22.0049	22.0007	21.9712	21.687	21.7792
A2BDX3	sp|A2BDX3|MOCS3_MOUSE Adenylyltransferase and sulfurtransferase MOCS3 OS=Mus musculus OX=10090 GN=Mocs3 PE=1 SV=1	0.0259717	0.82804	0.0819488	not significant	19.8372	19.917	19.9346	19.7214	20.1526	20.3229	20.2605	20.23	19.9382	20.0617
Q8C570	sp|Q8C570|RAE1L_MOUSE mRNA export factor OS=Mus musculus OX=10090 GN=Rae1 PE=1 SV=1	0.0258768	0.828153	0.0818896	not significant	21.9846	22.3347	22.462	22.1537	22.4159	22.5008	22.6293	22.53	22.2031	22.3052
Q9CYR0	sp|Q9CYR0|SSBP_MOUSE Single-stranded DNA-binding protein, mitochondrial OS=Mus musculus OX=10090 GN=Ssbp1 PE=1 SV=1	0.0258287	0.820173	0.0860946	not significant	21.7922	22.0286	22.1117	21.9459	22.0372	22.1894	22.256	22.1542	21.944	21.9522
Q3UIK4-2;Q3UIK4	sp|Q3UIK4-2|MET14_MOUSE Isoform 2 of N6-adenosine-methyltransferase non-catalytic subunit OS=Mus musculus OX=10090 GN=Mettl14;sp|Q3UIK4|MET14_MOUSE N6-adenosine-methyltransferase non-catalytic subunit OS=Mus musculus OX=10090 GN=Mettl14 PE=1 SV=1	0.0255012	0.829682	0.0810886	not significant	18.9766	19.1311	19.2596	18.9011	19.301	19.4306	19.4328	19.3541	19.0547	19.3354
Q3U5Q7	sp|Q3U5Q7|CMPK2_MOUSE UMP-CMP kinase 2, mitochondrial OS=Mus musculus OX=10090 GN=Cmpk2 PE=1 SV=2	0.0254401	0.829282	0.0812979	not significant	22.5878	22.7978	22.668	22.5821	22.8862	23.04	23.0383	23.0482	22.9866	22.8259
O88712;O88712-2;O88712-3	sp|O88712|CTBP1_MOUSE C-terminal-binding protein 1 OS=Mus musculus OX=10090 GN=Ctbp1 PE=1 SV=2;sp|O88712-2|CTBP1_MOUSE Isoform 2 of C-terminal-binding protein 1 OS=Mus musculus OX=10090 GN=Ctbp1;sp|O88712-3|CTBP1_MOUSE Isoform 3 of C-terminal-binding prote	0.0254082	0.823687	0.0842375	not significant	21.0486	21.2378	21.3295	21.0847	21.2832	21.4307	21.4436	21.4154	21.1371	21.2004
P14106	sp|P14106|C1QB_MOUSE Complement C1q subcomponent subunit B OS=Mus musculus OX=10090 GN=C1qb PE=1 SV=2	0.0253924	0.829255	0.0813121	not significant	19.3476	19.106	19.3439	19.4922	19.5235	19.7114	19.6295	19.6127	19.3138	19.363
Q8CC70	sp|Q8CC70|CF300_MOUSE Cilia- and flagella-associated protein 300 OS=Mus musculus OX=10090 GN=Cfap300 PE=2 SV=1	0.0253803	0.828623	0.081643	not significant	19.9682	20.4194	20.3919	19.9831	20.2782	20.3077	20.483	20.3595	20.2316	20.4101
Q61206	sp|Q61206|PA1B2_MOUSE Platelet-activating factor acetylhydrolase IB subunit alpha2 OS=Mus musculus OX=10090 GN=Pafah1b2 PE=1 SV=2	0.0253788	0.825256	0.0834113	not significant	21.1512	21.4105	21.4685	21.3671	21.5778	21.6259	21.697	21.5482	21.3992	21.4688
Q91WD0-2;Q91WD0	sp|Q91WD0-2|GP108_MOUSE Isoform 2 of Protein GPR108 OS=Mus musculus OX=10090 GN=Gpr108;sp|Q91WD0|GP108_MOUSE Protein GPR108 OS=Mus musculus OX=10090 GN=Gpr108 PE=1 SV=1	0.0253096	0.830938	0.0804313	not significant	16.2645	16.4423	16.4272	16.2563	16.5437	16.7904	16.7667	16.6492	16.3988	16.3892
O55026;O55026-2	sp|O55026|ENTP2_MOUSE Ectonucleoside triphosphate diphosphohydrolase 2 OS=Mus musculus OX=10090 GN=Entpd2 PE=1 SV=2	0.0252983	0.839242	0.0761127	not significant	18.7552	18.7496	18.875	18.9013	18.9417	19.4241	19.4369	19.0089	18.9865	19.0379
Q8R0X7	sp|Q8R0X7|SGPL1_MOUSE Sphingosine-1-phosphate lyase 1 OS=Mus musculus OX=10090 GN=Sgpl1 PE=1 SV=1	0.0252328	0.830266	0.0807828	not significant	24.1534	24.1871	24.382	24.2739	24.4512	24.6048	24.6458	24.6469	24.3072	24.353
Q8CEE7	sp|Q8CEE7|RDH13_MOUSE Retinol dehydrogenase 13 OS=Mus musculus OX=10090 GN=Rdh13 PE=1 SV=1	0.0251567	0.828321	0.0818014	not significant	18.378	18.517	18.6775	18.4373	18.6588	18.7964	18.8691	18.8039	18.5133	18.668
O35855	sp|O35855|BCAT2_MOUSE Branched-chain-amino-acid aminotransferase, mitochondrial OS=Mus musculus OX=10090 GN=Bcat2 PE=1 SV=2	0.0249763	0.834426	0.0786124	not significant	20.3183	20.2987	20.68	20.5097	20.5493	20.8688	20.7827	20.7291	20.4011	20.4501
Q99JP0	sp|Q99JP0|M4K3_MOUSE Mitogen-activated protein kinase kinase kinase kinase 3 OS=Mus musculus OX=10090 GN=Map4k3 PE=1 SV=4	0.0247754	0.830908	0.0804473	not significant	16.8245	17.0942	17.2385	17.1847	17.2413	17.4126	17.3782	17.2047	17.1611	17.0713
Q8BFR4	sp|Q8BFR4|GNS_MOUSE N-acetylglucosamine-6-sulfatase OS=Mus musculus OX=10090 GN=Gns PE=1 SV=1	0.0247236	0.849691	0.0707392	not significant	21.7004	22.3647	22.5058	21.6059	21.8533	22.0867	22.0203	22.0409	21.7944	21.8995
P62754	sp|P62754|RS6_MOUSE 40S ribosomal protein S6 OS=Mus musculus OX=10090 GN=Rps6 PE=1 SV=1	0.0246308	0.83755	0.076989	not significant	24.339	24.607	24.8349	24.4841	24.6943	24.8502	24.9882	24.9344	24.5969	24.7008
Q6NSU3;Q6NSU3-2	sp|Q6NSU3|GL8D1_MOUSE Glycosyltransferase 8 domain-containing protein 1 OS=Mus musculus OX=10090 GN=Glt8d1 PE=1 SV=1	0.0245372	0.824812	0.0836451	not significant	18.6012	18.817	18.8781	18.774	18.7537	18.9346	18.9126	18.8029	18.7535	18.6934
P97478	sp|P97478|COQ7_MOUSE 5-demethoxyubiquinone hydroxylase, mitochondrial OS=Mus musculus OX=10090 GN=Coq7 PE=1 SV=3	0.0244539	0.83148	0.0801481	not significant	17.9228	18.3459	18.2464	18.1612	18.1316	18.2672	18.3016	18.0548	18.0236	17.919
A2AJ88;A2AJ88-2;A2AJ88-3	sp|A2AJ88|PLPL7_MOUSE Patatin-like phospholipase domain-containing protein 7 OS=Mus musculus OX=10090 GN=Pnpla7 PE=1 SV=1;sp|A2AJ88-2|PLPL7_MOUSE Isoform 2 of Patatin-like phospholipase domain-containing protein 7 OS=Mus musculus OX=10090 GN=Pnpla7;sp|A2AJ	0.0244103	0.832351	0.0796936	not significant	19.3751	19.6755	19.702	19.4657	19.6658	19.8018	19.876	19.7962	19.5572	19.559
Q62192	sp|Q62192|CD180_MOUSE CD180 antigen OS=Mus musculus OX=10090 GN=Cd180 PE=1 SV=2	0.0243674	0.841782	0.0748004	not significant	19.1206	19.375	19.3715	19.5467	19.2554	19.7495	19.6183	19.29	19.7721	19.2984
Q3U1T3-2;Q3U1T3	sp|Q3U1T3-2|BRM1L_MOUSE Isoform 2 of Breast cancer metastasis-suppressor 1-like protein OS=Mus musculus OX=10090 GN=Brms1l;sp|Q3U1T3|BRM1L_MOUSE Breast cancer metastasis-suppressor 1-like protein OS=Mus musculus OX=10090 GN=Brms1l PE=2 SV=1	0.0243514	0.834369	0.078642	not significant	13.3978	13.6805	13.5028	13.3026	13.1645	13.5103	13.4136	13.5198	13.6986	13.286
Q8VBZ0	sp|Q8VBZ0|DHRSX_MOUSE Dehydrogenase/reductase SDR family member on chromosome X homolog OS=Mus musculus OX=10090 GN=Dhrsx PE=1 SV=2	0.0243173	0.829721	0.0810681	not significant	16.7495	16.8846	16.9948	16.8997	16.9791	17.1617	17.1687	17.0788	16.9108	16.8996
Q99LU0	sp|Q99LU0|CH1B1_MOUSE Charged multivesicular body protein 1b-1 OS=Mus musculus OX=10090 GN=Chmp1b1 PE=1 SV=1	0.0239272	0.836773	0.0773922	not significant	21.1625	21.3723	21.3728	21.3219	21.4429	21.6383	21.7404	21.5587	21.414	21.3612
E9Q9D5;E9Q9D5-1;E9Q9D5-3	sp|E9Q9D5|RBL2A_MOUSE Rab-like protein 2A OS=Mus musculus OX=10090 GN=Rabl2 PE=1 SV=1;sp|E9Q9D5-1|RBL2A_MOUSE Isoform 1 of Rab-like protein 2A OS=Mus musculus OX=10090 GN=Rabl2;sp|E9Q9D5-3|RBL2A_MOUSE Isoform 3 of Rab-like protein 2A OS=Mus musculus OX=100	0.0238687	0.836833	0.077361	not significant	17.7996	18.2668	18.2584	17.7997	17.9497	18.0987	18.1137	18.1277	18.0306	17.9786
Q99JY9	sp|Q99JY9|ARP3_MOUSE Actin-related protein 3 OS=Mus musculus OX=10090 GN=Actr3 PE=1 SV=3	0.0237011	0.838914	0.0762827	not significant	24.1694	24.2627	24.4389	24.4107	24.4738	24.6583	24.7231	24.6037	24.3975	24.3859
Q9CR56	sp|Q9CR56|KBRS2_MOUSE NF-kappa-B inhibitor-interacting Ras-like protein 2 OS=Mus musculus OX=10090 GN=Nkiras2 PE=1 SV=1	0.0236856	0.835176	0.0782218	not significant	17.0359	17.3409	17.3415	17.1028	17.4056	17.4551	17.3148	17.4469	17.3229	17.1934
Q6P5D8	sp|Q6P5D8|SMHD1_MOUSE Structural maintenance of chromosomes flexible hinge domain-containing protein 1 OS=Mus musculus OX=10090 GN=Smchd1 PE=1 SV=2	0.0236401	0.838775	0.0763548	not significant	21.6964	21.9779	21.9716	21.6305	22.0701	22.0768	22.0459	22.1293	21.8318	21.9196
Q2MV57;Q2MV57-2	sp|Q2MV57|TECT2_MOUSE Tectonic-2 OS=Mus musculus OX=10090 GN=Tctn2 PE=1 SV=2;sp|Q2MV57-2|TECT2_MOUSE Isoform 2 of Tectonic-2 OS=Mus musculus OX=10090 GN=Tctn2	0.0236264	0.841617	0.0748857	not significant	17.6301	18.248	18.1726	18.1039	18.0176	18.0663	18.2429	18.0651	18.2306	17.9287
Q03147	sp|Q03147|CDK7_MOUSE Cyclin-dependent kinase 7 OS=Mus musculus OX=10090 GN=Cdk7 PE=1 SV=2	0.0235655	0.839687	0.0758825	not significant	16.6934	16.935	17.068	16.7299	17.1064	17.0583	17.0976	17.2301	16.9462	17.0761
Q5U4F6	sp|Q5U4F6|DC2I2_MOUSE Cytoplasmic dynein 2 intermediate chain 2 OS=Mus musculus OX=10090 GN=Dync2i2 PE=1 SV=3	0.0235415	0.836116	0.0777337	not significant	19.0438	19.2976	19.1422	18.8863	19.169	19.2667	19.3628	19.3033	19.1318	19.2135
Q8BTW3	sp|Q8BTW3|EXOS6_MOUSE Exosome complex component MTR3 OS=Mus musculus OX=10090 GN=Exosc6 PE=1 SV=1	0.0234547	0.83837	0.0765645	not significant	18.0435	18.1127	18.143	17.9987	18.2429	18.2694	18.3777	18.3488	17.8999	18.0948
Q3UDW8-2;Q3UDW8	sp|Q3UDW8-2|HGNAT_MOUSE Isoform 2 of Heparan-alpha-glucosaminide N-acetyltransferase OS=Mus musculus OX=10090 GN=Hgsnat;sp|Q3UDW8|HGNAT_MOUSE Heparan-alpha-glucosaminide N-acetyltransferase OS=Mus musculus OX=10090 GN=Hgsnat PE=1 SV=2	0.0234523	0.866288	0.0623377	not significant	18.1692	17.9667	18.3881	17.7494	18.4667	18.7873	18.4938	18.7234	17.9816	18.3898
Q9CRA8	sp|Q9CRA8|EXOS5_MOUSE Exosome complex component RRP46 OS=Mus musculus OX=10090 GN=Exosc5 PE=1 SV=1	0.0234383	0.8418	0.0747913	not significant	19.0653	19.1906	19.3598	19.0185	19.2475	19.4396	19.5127	19.5339	19.1523	19.2721
Q3USS3	sp|Q3USS3|DRC1_MOUSE Dynein regulatory complex protein 1 OS=Mus musculus OX=10090 GN=Drc1 PE=1 SV=1	0.0234263	0.847203	0.0720125	not significant	16.3836	16.09	16.3038	16.0091	16.055	16.0629	15.8398	16.0807	15.607	16.0637
Q8BYW1-2;Q8BYW1-3;Q8BYW1	sp|Q8BYW1-2|RHG25_MOUSE Isoform 2 of Rho GTPase-activating protein 25 OS=Mus musculus OX=10090 GN=Arhgap25;sp|Q8BYW1-3|RHG25_MOUSE Isoform 3 of Rho GTPase-activating protein 25 OS=Mus musculus OX=10090 GN=Arhgap25;sp|Q8BYW1|RHG25_MOUSE Rho GTPase-activatin	0.0234041	0.848082	0.071562	not significant	18.5213	18.6142	19.0104	18.8219	18.9273	19.0457	19.188	19.131	18.7013	18.8525
Q3U0V2	sp|Q3U0V2|TRADD_MOUSE Tumor necrosis factor receptor type 1-associated DEATH domain protein OS=Mus musculus OX=10090 GN=Tradd PE=1 SV=1	0.0233441	0.834	0.078834	not significant	17.4056	17.3665	17.3102	17.4421	17.5135	17.6305	17.6282	17.4551	17.3465	17.4265
O70503;O70503-2	sp|O70503|DHB12_MOUSE Very-long-chain 3-oxoacyl-CoA reductase OS=Mus musculus OX=10090 GN=Hsd17b12 PE=1 SV=1	0.0233246	0.842993	0.0741761	not significant	23.3601	23.5218	23.7626	23.6339	23.7428	23.8243	23.9181	23.91	23.5527	23.563
Q9R059	sp|Q9R059|FHL3_MOUSE Four and a half LIM domains protein 3 OS=Mus musculus OX=10090 GN=Fhl3 PE=1 SV=2	0.0232437	0.83829	0.0766058	not significant	15.9796	16.0558	16.1295	15.9852	16.0896	16.3226	16.3934	16.2049	15.9895	16.1292
Q3TVW5-2;Q3TVW5	sp|Q3TVW5-2|TCHP_MOUSE Isoform 2 of Trichoplein keratin filament-binding protein OS=Mus musculus OX=10090 GN=Tchp;sp|Q3TVW5|TCHP_MOUSE Trichoplein keratin filament-binding protein OS=Mus musculus OX=10090 GN=Tchp PE=1 SV=2	0.0232287	0.847965	0.0716223	not significant	15.241	15.9534	15.7515	15.3187	15.4394	15.4758	15.4579	15.352	15.4825	15.3884
O35657	sp|O35657|NEUR1_MOUSE Sialidase-1 OS=Mus musculus OX=10090 GN=Neu1 PE=1 SV=1	0.0232248	0.859189	0.0659111	not significant	17.2043	17.8244	18.0695	17.1673	17.5662	17.8187	17.6619	17.7628	17.4427	17.4875
Q8R2U0-2;Q8R2U0	sp|Q8R2U0-2|SEH1_MOUSE Isoform 2 of Nucleoporin SEH1 OS=Mus musculus OX=10090 GN=Seh1l;sp|Q8R2U0|SEH1_MOUSE Nucleoporin SEH1 OS=Mus musculus OX=10090 GN=Seh1l PE=2 SV=1	0.0232119	0.839456	0.0760022	not significant	21.0499	21.1169	21.279	21.0263	21.2506	21.3666	21.4225	21.4209	21.0929	21.2803
O89001	sp|O89001|CBPD_MOUSE Carboxypeptidase D OS=Mus musculus OX=10090 GN=Cpd PE=1 SV=2	0.0231943	0.839898	0.0757736	not significant	21.2821	21.5961	21.602	21.254	21.5082	21.7281	21.6127	21.5978	21.4686	21.4134
Q9JHJ3	sp|Q9JHJ3|GLMP_MOUSE Glycosylated lysosomal membrane protein OS=Mus musculus OX=10090 GN=Glmp PE=1 SV=1	0.0230953	0.854295	0.0683919	not significant	16.2147	16.788	16.9349	16.5483	16.7424	16.6593	17.0961	16.7708	16.4491	16.7863
O54824-2;O54824	sp|O54824-2|IL16_MOUSE Isoform 2 of Pro-interleukin-16 OS=Mus musculus OX=10090 GN=Il16;sp|O54824|IL16_MOUSE Pro-interleukin-16 OS=Mus musculus OX=10090 GN=Il16 PE=1 SV=3	0.0230252	0.841936	0.0747209	not significant	18.6276	18.6287	18.5003	18.5339	18.7753	18.7989	18.886	18.8612	18.4475	18.5291
Q922Q4;Q922W5	sp|Q922Q4|P5CR2_MOUSE Pyrroline-5-carboxylate reductase 2 OS=Mus musculus OX=10090 GN=Pycr2 PE=1 SV=1	0.022995	0.840328	0.0755513	not significant	22.307	22.545	22.6413	22.4919	22.5786	22.6921	22.8016	22.7633	22.5477	22.4988
Q8VHG2-2;Q8VHG2	sp|Q8VHG2-2|AMOT_MOUSE Isoform 2 of Angiomotin OS=Mus musculus OX=10090 GN=Amot;sp|Q8VHG2|AMOT_MOUSE Angiomotin OS=Mus musculus OX=10090 GN=Amot PE=1 SV=3	0.0229761	0.856384	0.0673317	not significant	20.2892	20.6904	20.6944	20.2389	20.3169	20.8083	21.054	20.7408	20.6543	20.6454
Q7TMC8;Q7TMC8-2	sp|Q7TMC8|FCSK_MOUSE L-fucose kinase OS=Mus musculus OX=10090 GN=Fcsk PE=1 SV=1;sp|Q7TMC8-2|FCSK_MOUSE Isoform 2 of L-fucose kinase OS=Mus musculus OX=10090 GN=Fcsk	0.0229527	0.842877	0.0742359	not significant	20.3914	20.6946	20.7275	20.4981	20.7814	20.7783	20.8782	20.8557	20.5253	20.5918
Q3UYV8	sp|Q3UYV8|DAAF3_MOUSE Dynein assembly factor 3, axonemal OS=Mus musculus OX=10090 GN=Dnaaf3 PE=1 SV=1	0.0228532	0.842735	0.0743088	not significant	19.7333	20.2296	20.1494	19.8727	20.1278	20.1391	20.2215	20.0845	19.9982	20.0186
Q08652	sp|Q08652|RET2_MOUSE Retinol-binding protein 2 OS=Mus musculus OX=10090 GN=Rbp2 PE=2 SV=2	0.0227727	0.840928	0.075241	not significant	18.1989	18.2583	18.0449	18.1752	18.2727	18.4117	18.5265	18.2981	18.1602	18.1737
Q8R323	sp|Q8R323|RFC3_MOUSE Replication factor C subunit 3 OS=Mus musculus OX=10090 GN=Rfc3 PE=1 SV=1	0.0227639	0.84584	0.072712	not significant	16.9707	17.1514	17.2431	16.8762	17.2415	17.3047	17.2788	17.4371	16.989	17.0677
Q8C407;Q8C407-2	sp|Q8C407|YIPF4_MOUSE Protein YIPF4 OS=Mus musculus OX=10090 GN=Yipf4 PE=1 SV=1;sp|Q8C407-2|YIPF4_MOUSE Isoform 2 of Protein YIPF4 OS=Mus musculus OX=10090 GN=Yipf4	0.0227087	0.843512	0.0739089	not significant	18.2138	18.3519	18.6199	18.3486	18.4983	18.5857	18.5924	18.6657	18.3031	18.3892
Q8C3Q9	sp|Q8C3Q9|CASP9_MOUSE Caspase-9 OS=Mus musculus OX=10090 GN=Casp9 PE=1 SV=1	0.0225831	0.853383	0.0688558	not significant	17.8259	17.6789	18.0256	17.9088	17.4543	18.1566	18.2191	17.9501	17.9218	17.8651
P25318-2;P25318	sp|P25318-2|CO8A2_MOUSE Isoform 2 of Collagen alpha-2(VIII) chain OS=Mus musculus OX=10090 GN=Col8a2;sp|P25318|CO8A2_MOUSE Collagen alpha-2(VIII) chain OS=Mus musculus OX=10090 GN=Col8a2 PE=2 SV=2	0.0225436	0.862776	0.064102	not significant	13.7141	14.3695	14.623	14.0113	14.3805	14.5811	14.5702	14.2463	14.2063	14.3986
Q3UCV8	sp|Q3UCV8|OTUL_MOUSE Ubiquitin thioesterase otulin OS=Mus musculus OX=10090 GN=Otulin PE=1 SV=1	0.0223669	0.847694	0.071761	not significant	20.1683	20.2028	20.3582	20.2534	20.4451	20.5915	20.6453	20.5522	20.2438	20.3726
Q9JME5	sp|Q9JME5|AP3B2_MOUSE AP-3 complex subunit beta-2 OS=Mus musculus OX=10090 GN=Ap3b2 PE=1 SV=2	0.0223259	0.843473	0.0739291	not significant	20.3069	20.4711	20.5859	20.4793	20.6072	20.7113	20.7301	20.7152	20.5591	20.5238
Q8K1C9	sp|Q8K1C9|LRC41_MOUSE Leucine-rich repeat-containing protein 41 OS=Mus musculus OX=10090 GN=Lrrc41 PE=1 SV=3	0.0221911	0.850568	0.0702908	not significant	17.8643	17.9229	17.892	17.723	18.0987	18.2838	18.2504	18.0923	17.999	18.1933
Q8BLH7	sp|Q8BLH7|HIRP3_MOUSE HIRA-interacting protein 3 OS=Mus musculus OX=10090 GN=Hirip3 PE=1 SV=1	0.0221492	0.850182	0.0704882	not significant	17.6675	18.0731	17.8437	17.5381	17.978	18.0044	18.0968	17.9716	17.8336	17.9431
Q8R3P7	sp|Q8R3P7|CLUA1_MOUSE Clusterin-associated protein 1 OS=Mus musculus OX=10090 GN=Cluap1 PE=1 SV=1	0.0219236	0.847974	0.0716176	not significant	19.5783	20.0238	19.9777	19.6057	19.8617	19.8488	19.9406	19.9282	19.8277	19.8892
Q924A2;Q924A2-2	sp|Q924A2|CIC_MOUSE Protein capicua homolog OS=Mus musculus OX=10090 GN=Cic PE=1 SV=2;sp|Q924A2-2|CIC_MOUSE Isoform 2 of Protein capicua homolog OS=Mus musculus OX=10090 GN=Cic	0.0218078	0.851256	0.0699399	not significant	16.6226	16.6423	16.9566	16.8149	16.9209	16.9166	16.9669	17.0797	16.6003	16.7228
Q9CR86	sp|Q9CR86|CHSP1_MOUSE Calcium-regulated heat stable protein 1 OS=Mus musculus OX=10090 GN=Carhsp1 PE=1 SV=1	0.0217736	0.844848	0.0732215	not significant	21.0145	21.2305	21.1975	21.0614	21.1494	21.2725	21.3686	21.2564	21.1037	21.1219
P38532-2;P38532	sp|P38532-2|HSF1_MOUSE Isoform 1 of Heat shock factor protein 1 OS=Mus musculus OX=10090 GN=Hsf1;sp|P38532|HSF1_MOUSE Heat shock factor protein 1 OS=Mus musculus OX=10090 GN=Hsf1 PE=1 SV=2	0.0217462	0.850816	0.0701644	not significant	15.2935	15.316	15.6184	15.482	15.5699	15.5529	15.5817	15.6384	15.1727	15.3558
Q9JMA2	sp|Q9JMA2|TGT_MOUSE Queuine tRNA-ribosyltransferase catalytic subunit 1 OS=Mus musculus OX=10090 GN=Qtrt1 PE=1 SV=2	0.0217371	0.849916	0.0706241	not significant	18.2751	18.4656	18.4164	18.3315	18.6001	18.6161	18.7699	18.638	18.4049	18.5238
Q80YR5	sp|Q80YR5|SAFB2_MOUSE Scaffold attachment factor B2 OS=Mus musculus OX=10090 GN=Safb2 PE=1 SV=2	0.0217244	0.848743	0.0712239	not significant	20.922	20.7711	20.8255	20.6885	20.8103	21.0963	20.9462	20.7988	20.5748	20.8326
Q9EPK6	sp|Q9EPK6|SIL1_MOUSE Nucleotide exchange factor SIL1 OS=Mus musculus OX=10090 GN=Sil1 PE=1 SV=2	0.0216953	0.845563	0.0728538	not significant	18.7558	19.0224	19.1509	18.9394	18.9828	19.1102	19.0712	19.0374	19.066	19.0259
P58058	sp|P58058|NADK_MOUSE NAD kinase OS=Mus musculus OX=10090 GN=Nadk PE=1 SV=2	0.0216611	0.869588	0.0606864	not significant	18.2051	18.368	18.6697	18.3166	18.7043	19.1504	18.9256	18.8173	18.5532	18.5139
Q8BWY7-3;Q8BWY7;Q8BWY7-2	sp|Q8BWY7-3|S39AB_MOUSE Isoform 3 of Zinc transporter ZIP11 OS=Mus musculus OX=10090 GN=Slc39a11;sp|Q8BWY7|S39AB_MOUSE Zinc transporter ZIP11 OS=Mus musculus OX=10090 GN=Slc39a11 PE=1 SV=1;sp|Q8BWY7-2|S39AB_MOUSE Isoform 2 of Zinc transporter ZIP11 OS=Mus	0.0215327	0.848937	0.0711247	not significant	16.4966	16.4895	16.6676	16.3694	16.3668	16.7288	16.5803	16.7289	16.5773	16.4796
Q8K4F5	sp|Q8K4F5|ABHDB_MOUSE Protein ABHD11 OS=Mus musculus OX=10090 GN=Abhd11 PE=1 SV=1	0.0214594	0.847978	0.0716152	not significant	19.557	19.7589	19.8528	19.6323	19.7349	19.9204	19.898	19.7658	19.6482	19.7209
Q99ME9	sp|Q99ME9|NOG1_MOUSE Nucleolar GTP-binding protein 1 OS=Mus musculus OX=10090 GN=Gtpbp4 PE=1 SV=3	0.0212895	0.852022	0.0695492	not significant	19.7797	19.7794	19.8832	19.7045	19.9217	20.2	20.0296	19.972	19.8056	19.8703
Q61730;Q61730-3;Q61730-2	sp|Q61730|IL1AP_MOUSE Interleukin-1 receptor accessory protein OS=Mus musculus OX=10090 GN=Il1rap PE=1 SV=1;sp|Q61730-3|IL1AP_MOUSE Isoform 3 of Interleukin-1 receptor accessory protein OS=Mus musculus OX=10090 GN=Il1rap;sp|Q61730-2|IL1AP_MOUSE Isoform 2 o	0.0212458	0.851321	0.0699067	not significant	17.7771	17.8564	17.8388	17.7659	17.8289	18.1143	18.0447	17.9038	17.7279	17.6833
Q91VN6	sp|Q91VN6|DDX41_MOUSE Probable ATP-dependent RNA helicase DDX41 OS=Mus musculus OX=10090 GN=Ddx41 PE=1 SV=2	0.0212443	0.85062	0.0702646	not significant	18.8337	19.0877	19.1986	18.9853	19.179	19.2264	19.1722	19.2472	19.077	19.0201
Q9D0T2	sp|Q9D0T2|DUS12_MOUSE Dual specificity protein phosphatase 12 OS=Mus musculus OX=10090 GN=Dusp12 PE=2 SV=1	0.0212269	0.860925	0.0650346	not significant	15.657	15.6938	15.6593	15.2767	15.7246	16.017	15.9281	15.9313	15.7585	15.9148
Q80X82	sp|Q80X82|SYMPK_MOUSE Symplekin OS=Mus musculus OX=10090 GN=Sympk PE=1 SV=2	0.0211436	0.852861	0.0691219	not significant	19.9472	20.1526	20.2701	19.9472	20.215	20.3622	20.296	20.3206	20.1642	20.2157
Q641P0;Q641P0-2	sp|Q641P0|ARP3B_MOUSE Actin-related protein 3B OS=Mus musculus OX=10090 GN=Actr3b PE=1 SV=1;sp|Q641P0-2|ARP3B_MOUSE Isoform 2 of Actin-related protein 3B OS=Mus musculus OX=10090 GN=Actr3b	0.0210491	0.859762	0.065622	not significant	16.2419	16.6348	16.6111	16.8906	16.7379	16.7095	16.8938	16.5793	16.6697	16.4455
Q80U38	sp|Q80U38|KHNYN_MOUSE Protein KHNYN OS=Mus musculus OX=10090 GN=Khnyn PE=2 SV=2	0.021031	0.857605	0.0667126	not significant	15.5607	15.8321	15.9711	15.7285	15.8729	16.0818	16.1795	15.8876	15.7512	15.9107
Q6PD26	sp|Q6PD26|PIGS_MOUSE GPI transamidase component PIG-S OS=Mus musculus OX=10090 GN=Pigs PE=1 SV=3	0.0210248	0.85969	0.0656579	not significant	20.3104	20.5996	20.8111	20.4768	20.6731	20.8303	20.9431	20.8508	20.5601	20.6454
Q8C3J5	sp|Q8C3J5|DOCK2_MOUSE Dedicator of cytokinesis protein 2 OS=Mus musculus OX=10090 GN=Dock2 PE=1 SV=3	0.0209575	0.873005	0.0589835	not significant	21.7295	21.3315	21.5432	21.9413	21.9685	22.2747	22.1693	22.0234	21.7675	21.7118
O35134	sp|O35134|RPA1_MOUSE DNA-directed RNA polymerase I subunit RPA1 OS=Mus musculus OX=10090 GN=Polr1a PE=1 SV=2	0.0207743	0.856804	0.0671184	not significant	16.6989	16.8349	16.8032	16.7653	16.9669	17.0989	17.201	16.9592	16.8044	16.92
Q99NH0;Q99NH0-2;Q99NH0-3	sp|Q99NH0|ANR17_MOUSE Ankyrin repeat domain-containing protein 17 OS=Mus musculus OX=10090 GN=Ankrd17 PE=1 SV=2;sp|Q99NH0-2|ANR17_MOUSE Isoform 2 of Ankyrin repeat domain-containing protein 17 OS=Mus musculus OX=10090 GN=Ankrd17;sp|Q99NH0-3|ANR17_MOUSE Iso	0.0205466	0.857898	0.0665642	not significant	20.2653	20.4325	20.5821	20.2559	20.3593	20.6475	20.6684	20.6085	20.4097	20.4431
Q62191	sp|Q62191|RO52_MOUSE E3 ubiquitin-protein ligase TRIM21 OS=Mus musculus OX=10090 GN=Trim21 PE=1 SV=1	0.0205444	0.86061	0.0651938	not significant	19.0904	19.0637	19.2086	18.996	19.1598	19.5865	19.2447	19.3698	19.2811	19.0713
Q9CSU0;Q9CSU0-2;Q9CSU0-3	sp|Q9CSU0|RPR1B_MOUSE Regulation of nuclear pre-mRNA domain-containing protein 1B OS=Mus musculus OX=10090 GN=Rprd1b PE=1 SV=2;sp|Q9CSU0-2|RPR1B_MOUSE Isoform 2 of Regulation of nuclear pre-mRNA domain-containing protein 1B OS=Mus musculus OX=10090 GN=Rprd	0.0204685	0.861292	0.0648497	not significant	20.3647	20.5289	20.5307	20.313	20.6867	20.8269	20.8151	20.6783	20.4338	20.5864
Q91ZW3	sp|Q91ZW3|SMCA5_MOUSE SWI/SNF-related matrix-associated actin-dependent regulator of chromatin subfamily A member 5 OS=Mus musculus OX=10090 GN=Smarca5 PE=1 SV=1	0.0202784	0.860419	0.0652902	not significant	23.0875	23.2414	23.3889	23.1443	23.4011	23.5491	23.5194	23.4717	23.2219	23.3137
Q3UQI9;Q3UQI9-2	sp|Q3UQI9|MINY4_MOUSE Probable ubiquitin carboxyl-terminal hydrolase MINDY-4 OS=Mus musculus OX=10090 GN=Mindy4 PE=1 SV=1;sp|Q3UQI9-2|MINY4_MOUSE Isoform 2 of Probable ubiquitin carboxyl-terminal hydrolase MINDY-4 OS=Mus musculus OX=10090 GN=Mindy4	0.0202032	0.859952	0.065526	not significant	18.7967	19.0803	19.0292	18.6624	18.9736	19.0702	19.1342	19.0982	18.905	19.0285
Q5DU05-3;Q5DU05-2;Q5DU05	sp|Q5DU05-3|CE164_MOUSE Isoform 3 of Centrosomal protein of 164 kDa OS=Mus musculus OX=10090 GN=Cep164;sp|Q5DU05-2|CE164_MOUSE Isoform 2 of Centrosomal protein of 164 kDa OS=Mus musculus OX=10090 GN=Cep164;sp|Q5DU05|CE164_MOUSE Centrosomal protein of 164 k	0.0201833	0.872228	0.0593702	not significant	17.372	17.4955	17.6883	17.7751	17.9844	17.8602	17.88	18.1858	17.7956	17.5045
Q9Z108	sp|Q9Z108|STAU1_MOUSE Double-stranded RNA-binding protein Staufen homolog 1 OS=Mus musculus OX=10090 GN=Stau1 PE=1 SV=1	0.0201277	0.859625	0.0656911	not significant	21.231	21.0847	21.1502	21.1058	21.123	21.4543	21.2931	21.1995	20.9637	21.0173
O35326	sp|O35326|SRSF5_MOUSE Serine/arginine-rich splicing factor 5 OS=Mus musculus OX=10090 GN=Srsf5 PE=1 SV=2	0.0200409	0.864696	0.0631367	not significant	22.1863	22.4587	22.5432	22.3395	22.6435	22.6812	22.7615	22.6939	22.4001	22.4615
Q921Q7	sp|Q921Q7|RIN1_MOUSE Ras and Rab interactor 1 OS=Mus musculus OX=10090 GN=Rin1 PE=1 SV=1	0.0200086	0.859915	0.0655446	not significant	18.5338	18.6741	18.7899	18.9348	18.8802	18.9122	18.8451	18.8868	18.9282	18.6694
Q9CWU6;Q9CWU6-2	sp|Q9CWU6|UQCC1_MOUSE Ubiquinol-cytochrome-c reductase complex assembly factor 1 OS=Mus musculus OX=10090 GN=Uqcc1 PE=1 SV=1;sp|Q9CWU6-2|UQCC1_MOUSE Isoform 2 of Ubiquinol-cytochrome-c reductase complex assembly factor 1 OS=Mus musculus OX=10090 GN=Uqcc1	0.0198624	0.866994	0.0619839	not significant	18.2223	18.2952	18.3187	18.1048	18.5092	18.608	18.6235	18.632	18.2258	18.3588
P15655	sp|P15655|FGF2_MOUSE Fibroblast growth factor 2 OS=Mus musculus OX=10090 GN=Fgf2 PE=1 SV=1	0.0197176	0.867626	0.0616672	not significant	18.3648	18.5048	18.7241	18.771	18.8086	18.7584	18.8912	18.8294	18.4541	18.4779
Q8BVR6;Q8BVR6-2;Q8BVR6-3	sp|Q8BVR6|RSPRY_MOUSE RING finger and SPRY domain-containing protein 1 OS=Mus musculus OX=10090 GN=Rspry1 PE=1 SV=1;sp|Q8BVR6-2|RSPRY_MOUSE Isoform 2 of RING finger and SPRY domain-containing protein 1 OS=Mus musculus OX=10090 GN=Rspry1;sp|Q8BVR6-3|RSPRY_M	0.0196296	0.862602	0.0641897	not significant	16.1531	16.2995	16.335	16.2956	16.3359	16.5077	16.5427	16.4272	16.21	16.1448
Q62504-3;Q62504-2;Q62504	sp|Q62504-3|MINT_MOUSE Isoform 3 of Msx2-interacting protein OS=Mus musculus OX=10090 GN=Spen;sp|Q62504-2|MINT_MOUSE Isoform 2 of Msx2-interacting protein OS=Mus musculus OX=10090 GN=Spen;sp|Q62504|MINT_MOUSE Msx2-interacting protein OS=Mus musculus OX=100	0.0196109	0.876676	0.0571607	not significant	18.2304	18.417	18.7837	18.5316	18.9349	18.7913	18.7278	18.9471	18.3539	18.4416
Q925E7	sp|Q925E7|2ABD_MOUSE Serine/threonine-protein phosphatase 2A 55 kDa regulatory subunit B delta isoform OS=Mus musculus OX=10090 GN=Ppp2r2d PE=1 SV=1	0.0195542	0.862757	0.0641116	not significant	19.3753	19.5137	19.5292	19.4355	19.651	19.7169	19.7794	19.7371	19.5427	19.5722
Q9CY27	sp|Q9CY27|TECR_MOUSE Very-long-chain enoyl-CoA reductase OS=Mus musculus OX=10090 GN=Tecr PE=1 SV=1	0.0194568	0.864479	0.0632453	not significant	23.8252	23.977	24.0867	23.9438	24.1434	24.1555	24.2666	24.2811	23.9999	24.0617
O70362	sp|O70362|PHLD_MOUSE Phosphatidylinositol-glycan-specific phospholipase D OS=Mus musculus OX=10090 GN=Gpld1 PE=1 SV=1	0.0194011	0.883903	0.0535954	not significant	16.2868	16.1499	16.243	15.3998	15.6967	16.166	15.9376	16.13	15.6198	16.0351
O08579	sp|O08579|EMD_MOUSE Emerin OS=Mus musculus OX=10090 GN=Emd PE=1 SV=1	0.0193356	0.864796	0.0630862	not significant	21.1022	21.3359	21.4269	21.3473	21.4954	21.5212	21.5008	21.4748	21.2818	21.2246
Q9WV85	sp|Q9WV85|NDK3_MOUSE Nucleoside diphosphate kinase 3 OS=Mus musculus OX=10090 GN=Nme3 PE=1 SV=3	0.0191767	0.868107	0.0614267	not significant	20.7078	20.9817	21.1351	20.9314	21.0083	21.1542	21.2595	21.1328	20.9112	20.9177
Q99PN3;Q99PN3-2	sp|Q99PN3|TRI26_MOUSE Tripartite motif-containing protein 26 OS=Mus musculus OX=10090 GN=Trim26 PE=2 SV=3;sp|Q99PN3-2|TRI26_MOUSE Isoform Beta of Tripartite motif-containing protein 26 OS=Mus musculus OX=10090 GN=Trim26	0.0190526	0.870292	0.0603352	not significant	16.6858	16.8856	17.016	16.855	17.1506	17.2233	17.2197	17.054	16.9372	17.0866
Q8BRG8-3;Q8BRG8;Q8BRG8-2	sp|Q8BRG8-3|TM209_MOUSE Isoform 3 of Transmembrane protein 209 OS=Mus musculus OX=10090 GN=Tmem209;sp|Q8BRG8|TM209_MOUSE Transmembrane protein 209 OS=Mus musculus OX=10090 GN=Tmem209 PE=2 SV=1;sp|Q8BRG8-2|TM209_MOUSE Isoform 2 of Transmembrane protein 209	0.0190464	0.866003	0.0624807	not significant	19.7573	19.9314	19.9425	19.7402	19.9492	20.1015	20.1121	20.0491	19.8491	19.8831
Q8VI63;Q8VI63-2	sp|Q8VI63|MOB2_MOUSE MOB kinase activator 2 OS=Mus musculus OX=10090 GN=Mob2 PE=1 SV=1	0.0189764	0.866636	0.0621631	not significant	19.8757	20.0084	20.0057	19.8558	20.1106	20.2314	20.216	20.1783	19.9981	20.027
O54879	sp|O54879|HMGB3_MOUSE High mobility group protein B3 OS=Mus musculus OX=10090 GN=Hmgb3 PE=1 SV=3	0.0189204	0.867606	0.0616775	not significant	22.1726	22.4101	22.3626	22.2134	22.5252	22.5714	22.5614	22.4576	22.313	22.3769
P05622;P05622-2	sp|P05622|PGFRB_MOUSE Platelet-derived growth factor receptor beta OS=Mus musculus OX=10090 GN=Pdgfrb PE=1 SV=2;sp|P05622-2|PGFRB_MOUSE Isoform 2 of Platelet-derived growth factor receptor beta OS=Mus musculus OX=10090 GN=Pdgfrb	0.0188174	0.873786	0.0585949	not significant	24.1572	24.3855	24.5293	24.2839	24.481	24.5046	24.6489	24.7061	24.2099	24.2404
Q9DCI3	sp|Q9DCI3|STR3N_MOUSE STARD3 N-terminal-like protein OS=Mus musculus OX=10090 GN=Stard3nl PE=1 SV=2	0.0187331	0.870742	0.0601107	not significant	16.8094	17.1562	17.2065	16.9054	17.1979	17.2414	17.2197	17.2604	17.039	17.0027
Q9CWW7	sp|Q9CWW7|CXXC1_MOUSE CXXC-type zinc finger protein 1 OS=Mus musculus OX=10090 GN=Cxxc1 PE=1 SV=1	0.0187135	0.872656	0.0591567	not significant	15.9035	15.9628	16.1234	15.948	16.1236	16.4621	16.1746	16.2097	16.0663	15.9022
Q9DBS8;Q9DBS8-2	sp|Q9DBS8|POC5_MOUSE Centrosomal protein POC5 OS=Mus musculus OX=10090 GN=Poc5 PE=2 SV=1;sp|Q9DBS8-2|POC5_MOUSE Isoform 2 of Centrosomal protein POC5 OS=Mus musculus OX=10090 GN=Poc5	0.0187116	0.879845	0.0555936	not significant	16.8766	17.439	17.435	16.8435	16.9866	17.2958	17.3225	17.3662	17.4336	17.2033
Q8BN21-2;Q8BN21	sp|Q8BN21-2|VRK2_MOUSE Isoform 2 of Serine/threonine-protein kinase VRK2 OS=Mus musculus OX=10090 GN=Vrk2;sp|Q8BN21|VRK2_MOUSE Serine/threonine-protein kinase VRK2 OS=Mus musculus OX=10090 GN=Vrk2 PE=1 SV=2	0.0186934	0.868852	0.061054	not significant	16.1247	16.3018	16.494	16.3275	16.4683	16.5916	16.4693	16.4698	16.3442	16.3033
Q5IRJ6;Q5IRJ6-2	sp|Q5IRJ6|ZNT9_MOUSE Zinc transporter 9 OS=Mus musculus OX=10090 GN=Slc30a9 PE=1 SV=2;sp|Q5IRJ6-2|ZNT9_MOUSE Isoform 2 of Zinc transporter 9 OS=Mus musculus OX=10090 GN=Slc30a9	0.0186877	0.869275	0.0608427	not significant	19.4141	19.5585	19.7435	19.6047	19.6479	19.7379	19.8832	19.7941	19.5338	19.6206
P84096	sp|P84096|RHOG_MOUSE Rho-related GTP-binding protein RhoG OS=Mus musculus OX=10090 GN=Rhog PE=1 SV=1	0.0186263	0.874305	0.058337	not significant	22.8555	22.8616	22.9865	23.0149	23.1834	23.3439	23.353	23.1946	22.9537	23.0101
Q5DU57;Q5DU57-2	sp|Q5DU57|SPT13_MOUSE Spermatogenesis-associated protein 13 OS=Mus musculus OX=10090 GN=Spata13 PE=1 SV=2;sp|Q5DU57-2|SPT13_MOUSE Isoform 2 of Spermatogenesis-associated protein 13 OS=Mus musculus OX=10090 GN=Spata13	0.0186046	0.880816	0.0551147	not significant	18.1994	18.1441	18.2539	18.4667	18.6765	18.7447	18.8024	18.6233	18.3401	18.3865
Q69Z38	sp|Q69Z38|PEAK1_MOUSE Inactive tyrosine-protein kinase PEAK1 OS=Mus musculus OX=10090 GN=Peak1 PE=1 SV=4	0.0185432	0.874362	0.0583087	not significant	19.3638	19.4644	19.6152	19.4139	19.6338	19.8463	19.8752	19.7826	19.52	19.5935
Q921H8;Q8VCH0	sp|Q921H8|THIKA_MOUSE 3-ketoacyl-CoA thiolase A, peroxisomal OS=Mus musculus OX=10090 GN=Acaa1a PE=1 SV=1;sp|Q8VCH0|THIKB_MOUSE 3-ketoacyl-CoA thiolase B, peroxisomal OS=Mus musculus OX=10090 GN=Acaa1b PE=1 SV=1	0.0185309	0.881019	0.0550145	not significant	22.644	22.6754	22.7797	22.6062	22.9574	23.1433	23.1667	23.0337	22.5197	22.7017
Q8C147;Q8C147-2	sp|Q8C147|DOCK8_MOUSE Dedicator of cytokinesis protein 8 OS=Mus musculus OX=10090 GN=Dock8 PE=1 SV=4	0.0184966	0.881391	0.0548312	not significant	17.7676	17.575	17.8076	17.971	18.0085	18.3897	18.213	18.0845	17.9411	17.81
Q9Z148-2;Q9Z148-3;Q9Z148	sp|Q9Z148-2|EHMT2_MOUSE Isoform 2 of Histone-lysine N-methyltransferase EHMT2 OS=Mus musculus OX=10090 GN=Ehmt2;sp|Q9Z148-3|EHMT2_MOUSE Isoform 3 of Histone-lysine N-methyltransferase EHMT2 OS=Mus musculus OX=10090 GN=Ehmt2;sp|Q9Z148|EHMT2_MOUSE Histone-ly	0.0184139	0.894619	0.0483619	not significant	17.9208	17.4612	17.6841	17.2323	17.3225	18.2376	17.3204	17.1975	17.3022	17.5135
Q5SUR0	sp|Q5SUR0|PUR4_MOUSE Phosphoribosylformylglycinamidine synthase OS=Mus musculus OX=10090 GN=Pfas PE=1 SV=1	0.018413	0.872036	0.0594654	not significant	22.0016	22.1341	22.1699	21.8719	22.1917	22.3129	22.309	22.2194	21.9552	22.1812
P30875;P30875-2	sp|P30875|SSR2_MOUSE Somatostatin receptor type 2 OS=Mus musculus OX=10090 GN=Sstr2 PE=2 SV=1	0.0183952	0.867206	0.0618778	not significant	18.0293	17.8824	17.9305	17.933	18.0216	18.14	18.0421	18.1402	18.0543	18.074
Q6PDM2;Q6PDM2-3;Q6PDM2-2	sp|Q6PDM2|SRSF1_MOUSE Serine/arginine-rich splicing factor 1 OS=Mus musculus OX=10090 GN=Srsf1 PE=1 SV=3;sp|Q6PDM2-3|SRSF1_MOUSE Isoform 3 of Serine/arginine-rich splicing factor 1 OS=Mus musculus OX=10090 GN=Srsf1;sp|Q6PDM2-2|SRSF1_MOUSE Isoform 2 of Seri	0.0182687	0.879073	0.0559751	not significant	23.9262	24.2616	24.3764	24.0303	24.3179	24.4808	24.5942	24.4232	24.1591	24.2694
P58681	sp|P58681|TLR7_MOUSE Toll-like receptor 7 OS=Mus musculus OX=10090 GN=Tlr7 PE=1 SV=1	0.0181746	0.887479	0.0518418	not significant	17.49	17.0929	17.5467	17.5305	17.7031	17.9246	17.8966	17.9388	17.3716	17.6119
P62281	sp|P62281|RS11_MOUSE 40S ribosomal protein S11 OS=Mus musculus OX=10090 GN=Rps11 PE=1 SV=3	0.0181264	0.875926	0.0575327	not significant	24.4546	24.605	24.7508	24.5095	24.7056	24.8274	24.9448	24.9078	24.5584	24.655
Q8K4X7	sp|Q8K4X7|PLCD_MOUSE 1-acyl-sn-glycerol-3-phosphate acyltransferase delta OS=Mus musculus OX=10090 GN=Agpat4 PE=1 SV=1	0.0180955	0.871004	0.0599799	not significant	21.0841	21.27	21.439	21.13	21.1958	21.3464	21.3238	21.3811	21.2693	21.275
Q3U3R4;Q3U3R4-2;Q3U3R4-4	sp|Q3U3R4|LMF1_MOUSE Lipase maturation factor 1 OS=Mus musculus OX=10090 GN=Lmf1 PE=1 SV=1;sp|Q3U3R4-2|LMF1_MOUSE Isoform 2 of Lipase maturation factor 1 OS=Mus musculus OX=10090 GN=Lmf1	0.0180675	0.871727	0.0596197	not significant	18.3539	18.6134	18.6801	18.5523	18.564	18.7524	18.7115	18.6447	18.6564	18.4936
O88425	sp|O88425|NDK6_MOUSE Nucleoside diphosphate kinase 6 OS=Mus musculus OX=10090 GN=Nme6 PE=1 SV=1	0.0180336	0.875828	0.0575812	not significant	17.2626	17.5053	17.5468	17.5764	17.7223	17.6899	17.8514	17.7146	17.5727	17.5598
Q9ES70	sp|Q9ES70|NEK6_MOUSE Serine/threonine-protein kinase Nek6 OS=Mus musculus OX=10090 GN=Nek6 PE=1 SV=1	0.0178442	0.882006	0.0545282	not significant	19.5434	19.5534	19.7091	19.7838	19.8297	20.0653	20.1176	19.8956	19.6197	19.6106
Q3TRM4-2;Q3TRM4-3;Q3TRM4;Q3TRM4-4	sp|Q3TRM4-2|PLPL6_MOUSE Isoform 2 of Patatin-like phospholipase domain-containing protein 6 OS=Mus musculus OX=10090 GN=Pnpla6;sp|Q3TRM4-3|PLPL6_MOUSE Isoform 3 of Patatin-like phospholipase domain-containing protein 6 OS=Mus musculus OX=10090 GN=Pnpla6;sp	0.0178213	0.876723	0.0571375	not significant	21.1762	21.394	21.4099	21.1528	21.4818	21.5639	21.6132	21.5002	21.3332	21.4925
Q9D8T0;P97805	sp|Q9D8T0|FAM3A_MOUSE Protein FAM3A OS=Mus musculus OX=10090 GN=Fam3a PE=2 SV=1	0.0177188	0.883402	0.0538419	not significant	16.9236	17.178	17.2563	17.1405	17.4272	17.5716	17.5545	17.4561	17.2243	17.1283
Q8K2Y7	sp|Q8K2Y7|RM47_MOUSE 39S ribosomal protein L47, mitochondrial OS=Mus musculus OX=10090 GN=Mrpl47 PE=1 SV=2	0.0177163	0.880415	0.0553125	not significant	18.2663	18.5578	18.7037	18.4685	18.7034	18.7111	18.8476	18.8988	18.6337	18.6071
Q8VDW0;Q8VDW0-2	sp|Q8VDW0|DX39A_MOUSE ATP-dependent RNA helicase DDX39A OS=Mus musculus OX=10090 GN=Ddx39a PE=1 SV=1;sp|Q8VDW0-2|DX39A_MOUSE Isoform 2 of ATP-dependent RNA helicase DDX39A OS=Mus musculus OX=10090 GN=Ddx39a	0.0174158	0.89304	0.0491293	not significant	18.8336	18.6932	18.9438	18.6225	19.1599	19.428	19.2866	19.29	18.8112	19.0886
Q9QX60-2;Q9QX60	sp|Q9QX60-2|DGUOK_MOUSE Isoform 2 of Deoxyguanosine kinase, mitochondrial OS=Mus musculus OX=10090 GN=Dguok;sp|Q9QX60|DGUOK_MOUSE Deoxyguanosine kinase, mitochondrial OS=Mus musculus OX=10090 GN=Dguok PE=1 SV=3	0.0173905	0.88146	0.0547973	not significant	18.9088	19.2619	19.3368	19.0765	19.1976	19.3742	19.5066	19.3884	19.2279	19.1636
Q3UDF0-2;Q3UDF0	sp|Q3UDF0-2|GTR6_MOUSE Isoform 2 of Solute carrier family 2, facilitated glucose transporter member 6 OS=Mus musculus OX=10090 GN=Slc2a6;sp|Q3UDF0|GTR6_MOUSE Solute carrier family 2, facilitated glucose transporter member 6 OS=Mus musculus OX=10090 GN=Slc2	0.0173463	0.890571	0.0503313	not significant	17.2048	17.0589	17.3173	17.355	17.5791	17.8135	17.7265	17.6231	17.2169	17.2808
Q8K2M0;Q8K2M0-2	sp|Q8K2M0|RM38_MOUSE 39S ribosomal protein L38, mitochondrial OS=Mus musculus OX=10090 GN=Mrpl38 PE=1 SV=2;sp|Q8K2M0-2|RM38_MOUSE Isoform 2 of 39S ribosomal protein L38, mitochondrial OS=Mus musculus OX=10090 GN=Mrpl38	0.017304	0.878596	0.0562107	not significant	18.8959	19.099	19.1453	18.9095	19.1237	19.2773	19.2697	19.1936	18.9961	19.0378
Q9EQJ9;Q9EQJ9-2	sp|Q9EQJ9|MAGI3_MOUSE Membrane-associated guanylate kinase, WW and PDZ domain-containing protein 3 OS=Mus musculus OX=10090 GN=Magi3 PE=1 SV=2;sp|Q9EQJ9-2|MAGI3_MOUSE Isoform 2 of Membrane-associated guanylate kinase, WW and PDZ domain-containing protein 3	0.0171319	0.884535	0.0532849	not significant	19.9462	20.2411	20.3808	20.257	20.3722	20.4647	20.6135	20.3317	20.1198	20.2238
Q3UL36-2;Q3UL36	sp|Q3UL36-2|ARGL1_MOUSE Isoform 2 of Arginine and glutamate-rich protein 1 OS=Mus musculus OX=10090 GN=Arglu1;sp|Q3UL36|ARGL1_MOUSE Arginine and glutamate-rich protein 1 OS=Mus musculus OX=10090 GN=Arglu1 PE=1 SV=2	0.0171205	0.881385	0.0548344	not significant	20.6793	20.8997	20.916	20.6528	20.9493	21.0725	21.067	20.9785	20.7253	20.819
E9PY46	sp|E9PY46|IF140_MOUSE Intraflagellar transport protein 140 homolog OS=Mus musculus OX=10090 GN=Ift140 PE=1 SV=1	0.017112	0.880763	0.0551407	not significant	22.397	22.732	22.6806	22.3168	22.606	22.7168	22.7393	22.6947	22.5927	22.6409
A3KMP2;A3KMP2-2	sp|A3KMP2|TTC38_MOUSE Tetratricopeptide repeat protein 38 OS=Mus musculus OX=10090 GN=Ttc38 PE=1 SV=2;sp|A3KMP2-2|TTC38_MOUSE Isoform 2 of Tetratricopeptide repeat protein 38 OS=Mus musculus OX=10090 GN=Ttc38	0.0171093	0.88353	0.0537786	not significant	19.7941	20.0364	20.3708	19.9675	19.9676	20.2137	20.2258	20.284	20.1217	20.0639
Q80US4;Q80US4-3	sp|Q80US4|ARP5_MOUSE Actin-related protein 5 OS=Mus musculus OX=10090 GN=Actr5 PE=1 SV=3;sp|Q80US4-3|ARP5_MOUSE Isoform 3 of Actin-related protein 5 OS=Mus musculus OX=10090 GN=Actr5	0.0170895	0.88374	0.0536756	not significant	13.7588	13.8377	14.0533	13.6989	14.115	13.9193	13.9077	14.2612	13.8023	14.0054
Q9DD03	sp|Q9DD03|RAB13_MOUSE Ras-related protein Rab-13 OS=Mus musculus OX=10090 GN=Rab13 PE=1 SV=1	0.0170238	0.883571	0.0537585	not significant	19.093	19.1705	19.4549	19.2947	19.3902	19.5394	19.5862	19.5778	19.3069	19.3339
Q7TNK1-4;Q7TNK1-3;Q7TNK1-2;Q7TNK1	sp|Q7TNK1-4|RFX4_MOUSE Isoform 4 of Transcription factor RFX4 OS=Mus musculus OX=10090 GN=Rfx4;sp|Q7TNK1-3|RFX4_MOUSE Isoform 3 of Transcription factor RFX4 OS=Mus musculus OX=10090 GN=Rfx4;sp|Q7TNK1-2|RFX4_MOUSE Isoform 2 of Transcription factor RFX4 OS=M	0.0170138	0.884111	0.0534935	not significant	15.4422	15.7779	15.8636	15.5763	15.675	15.6985	16.0249	15.9149	15.6019	15.725
P70704-2;P70704-3;P70704;P98200;Q148W0	sp|P70704-2|AT8A1_MOUSE Isoform 2 of Phospholipid-transporting ATPase IA OS=Mus musculus OX=10090 GN=Atp8a1;sp|P70704-3|AT8A1_MOUSE Isoform 3 of Phospholipid-transporting ATPase IA OS=Mus musculus OX=10090 GN=Atp8a1;sp|P70704|AT8A1_MOUSE Phospholipid-trans	0.0169647	0.88144	0.054807	not significant	21.2862	21.502	21.5976	21.2504	21.3796	21.5746	21.6496	21.6054	21.3791	21.4444
Q8BMS9	sp|Q8BMS9|RASF2_MOUSE Ras association domain-containing protein 2 OS=Mus musculus OX=10090 GN=Rassf2 PE=1 SV=1	0.0169578	0.893232	0.0490356	not significant	19.7766	20.1774	20.4653	20.1618	20.2135	20.3874	20.581	20.3041	19.9004	19.9908
Q3UGF1;Q3UGF1-2;Q3UGF1-3	sp|Q3UGF1|WDR19_MOUSE WD repeat-containing protein 19 OS=Mus musculus OX=10090 GN=Wdr19 PE=1 SV=1;sp|Q3UGF1-2|WDR19_MOUSE Isoform 2 of WD repeat-containing protein 19 OS=Mus musculus OX=10090 GN=Wdr19;sp|Q3UGF1-3|WDR19_MOUSE Isoform 3 of WD repeat-containi	0.0169507	0.881609	0.0547239	not significant	22.2867	22.5846	22.5542	22.2167	22.4828	22.5834	22.6541	22.5941	22.4767	22.5603
P59325	sp|P59325|IF5_MOUSE Eukaryotic translation initiation factor 5 OS=Mus musculus OX=10090 GN=Eif5 PE=1 SV=1	0.0169322	0.881307	0.0548726	not significant	21.4996	21.7014	21.7326	21.6317	21.729	21.9221	21.9686	21.7853	21.6853	21.6594
Q8BTX9	sp|Q8BTX9|HSDL1_MOUSE Inactive hydroxysteroid dehydrogenase-like protein 1 OS=Mus musculus OX=10090 GN=Hsdl1 PE=1 SV=1	0.0167959	0.883258	0.0539123	not significant	21.7682	22.0627	22.1319	21.8501	22.0271	22.1188	22.2461	22.1525	21.9147	21.9879
P30051;P70210;P48301	sp|P30051|TEAD1_MOUSE Transcriptional enhancer factor TEF-1 OS=Mus musculus OX=10090 GN=Tead1 PE=1 SV=2	0.0166244	0.885559	0.0527823	not significant	19.338	19.4818	19.6576	19.3738	19.6447	19.6914	19.7787	19.7476	19.4099	19.6174
Q9CWU2	sp|Q9CWU2|ZDH13_MOUSE Palmitoyltransferase ZDHHC13 OS=Mus musculus OX=10090 GN=Zdhhc13 PE=1 SV=2	0.0164633	0.881916	0.0545728	not significant	16.6204	16.6682	16.6694	16.5284	16.4797	16.807	16.6392	16.6911	16.7504	16.5467
Q3UTJ2;Q3UTJ2-4;Q3UTJ2-3;Q3UTJ2-7	sp|Q3UTJ2|SRBS2_MOUSE Sorbin and SH3 domain-containing protein 2 OS=Mus musculus OX=10090 GN=Sorbs2 PE=1 SV=2;sp|Q3UTJ2-4|SRBS2_MOUSE Isoform 4 of Sorbin and SH3 domain-containing protein 2 OS=Mus musculus OX=10090 GN=Sorbs2;sp|Q3UTJ2-3|SRBS2_MOUSE Isoform	0.0164235	0.885387	0.0528667	not significant	25.38	25.5873	25.637	25.5581	25.6515	25.8095	25.8798	25.6932	25.5529	25.5352
Q9R0P6	sp|Q9R0P6|SC11A_MOUSE Signal peptidase complex catalytic subunit SEC11A OS=Mus musculus OX=10090 GN=Sec11a PE=1 SV=1	0.0163163	0.891189	0.0500302	not significant	20.4425	20.8142	21.0599	20.7616	20.9033	20.9718	21.0901	21.0782	20.826	20.7777
Q99N28	sp|Q99N28|CADM3_MOUSE Cell adhesion molecule 3 OS=Mus musculus OX=10090 GN=Cadm3 PE=1 SV=1	0.0162837	0.893764	0.0487771	not significant	19.7953	19.8788	19.8425	19.6295	20.0687	20.2526	20.3059	20.0863	19.7595	20.0061
P20029	sp|P20029|BIP_MOUSE Endoplasmic reticulum chaperone BiP OS=Mus musculus OX=10090 GN=Hspa5 PE=1 SV=3	0.016206	0.890076	0.0505728	not significant	26.4525	26.6826	27.0371	26.6747	26.7153	26.8859	26.8939	26.9496	26.6476	26.6346
Q99J78;Q99J78-2	sp|Q99J78|DEFI8_MOUSE Differentially expressed in FDCP 8 OS=Mus musculus OX=10090 GN=Def8 PE=1 SV=1;sp|Q99J78-2|DEFI8_MOUSE Isoform 2 of Differentially expressed in FDCP 8 OS=Mus musculus OX=10090 GN=Def8	0.0161957	0.893756	0.0487812	not significant	17.0357	17.3297	17.5276	17.1603	17.5028	17.4635	17.6568	17.7197	17.2697	17.4004
O08600	sp|O08600|NUCG_MOUSE Endonuclease G, mitochondrial OS=Mus musculus OX=10090 GN=Endog PE=1 SV=1	0.0161517	0.890835	0.0502028	not significant	17.6336	18.2226	18.2539	17.8629	18.0126	17.9538	18.1439	18.1013	17.9999	17.9841
Q2EMV9;Q2EMV9-2	sp|Q2EMV9|PAR14_MOUSE Protein mono-ADP-ribosyltransferase PARP14 OS=Mus musculus OX=10090 GN=Parp14 PE=1 SV=3;sp|Q2EMV9-2|PAR14_MOUSE Isoform 2 of Protein mono-ADP-ribosyltransferase PARP14 OS=Mus musculus OX=10090 GN=Parp14	0.0161303	0.903576	0.0440352	not significant	19.5343	19.4155	19.6804	19.4319	19.8211	20.4031	19.9212	19.9654	19.7362	19.5578
Q8C5P5-3;Q8C5P5-2;Q8C5P5	sp|Q8C5P5-3|NT5D1_MOUSE Isoform 3 of 5-nucleotidase domain-containing protein 1 OS=Mus musculus OX=10090 GN=Nt5dc1;sp|Q8C5P5-2|NT5D1_MOUSE Isoform 2 of 5-nucleotidase domain-containing protein 1 OS=Mus musculus OX=10090 GN=Nt5dc1;sp|Q8C5P5|NT5D1_MOUSE 5	0.0160928	0.89179	0.0497375	not significant	15.3809	15.4832	15.688	15.4442	15.7789	15.8226	15.7082	15.9833	15.6382	15.5414
Q8K3W0;Q8K3W0-1;Q8K3W0-5;Q8K3W0-6;Q8K3W0-4	sp|Q8K3W0|BABA2_MOUSE BRISC and BRCA1-A complex member 2 OS=Mus musculus OX=10090 GN=Babam2 PE=1 SV=2;sp|Q8K3W0-1|BABA2_MOUSE Isoform 1 of BRISC and BRCA1-A complex member 2 OS=Mus musculus OX=10090 GN=Babam2;sp|Q8K3W0-5|BABA2_MOUSE Isoform 4 of BRISC and	0.0160826	0.889278	0.0509624	not significant	20.6164	20.7979	20.938	20.7056	20.8896	21.0447	21.0967	21.1016	20.9301	20.9015
Q9DCK3	sp|Q9DCK3|TSN4_MOUSE Tetraspanin-4 OS=Mus musculus OX=10090 GN=Tspan4 PE=1 SV=1	0.0160385	0.895243	0.048059	not significant	14.1401	14.1906	14.5549	14.1762	14.4234	14.6997	14.6679	14.5798	14.4566	14.6769
Q8BH47	sp|Q8BH47|SC22A_MOUSE Vesicle-trafficking protein SEC22a OS=Mus musculus OX=10090 GN=Sec22a PE=2 SV=1	0.0160189	0.891034	0.0501058	not significant	17.0981	17.3878	17.4659	17.1768	17.3635	17.6001	17.6374	17.527	17.3354	17.2886
P49070	sp|P49070|CAMLG_MOUSE Calcium signal-modulating cyclophilin ligand OS=Mus musculus OX=10090 GN=Camlg PE=1 SV=2	0.0160037	0.890567	0.0503332	not significant	19.8726	20.1582	20.275	19.9929	20.2426	20.3498	20.4206	20.3528	20.1566	20.1938
Q45VK7-2;Q45VK7;Q45VK7-3	sp|Q45VK7-2|DYHC2_MOUSE Isoform 2 of Cytoplasmic dynein 2 heavy chain 1 OS=Mus musculus OX=10090 GN=Dync2h1;sp|Q45VK7|DYHC2_MOUSE Cytoplasmic dynein 2 heavy chain 1 OS=Mus musculus OX=10090 GN=Dync2h1 PE=1 SV=1	0.015971	0.887707	0.0517305	not significant	23.8318	24.0731	24.0326	23.7379	24.0225	24.0662	24.1674	24.1011	23.9245	24.0804
Q9R0B9	sp|Q9R0B9|PLOD2_MOUSE Procollagen-lysine,2-oxoglutarate 5-dioxygenase 2 OS=Mus musculus OX=10090 GN=Plod2 PE=1 SV=2	0.0158862	0.892669	0.0493095	not significant	20.9629	20.8769	21.075	20.9348	21.2017	21.2722	21.2815	21.4604	21.0373	21.0935
P19096	sp|P19096|FAS_MOUSE Fatty acid synthase OS=Mus musculus OX=10090 GN=Fasn PE=1 SV=2	0.0157793	0.887176	0.0519901	not significant	26.6216	26.7591	26.8104	26.6523	26.7585	26.7995	26.9444	26.9483	26.7183	26.7729
Q80TJ7;Q80TJ7-2;Q80TJ7-3	sp|Q80TJ7|PHF8_MOUSE Histone lysine demethylase PHF8 OS=Mus musculus OX=10090 GN=Phf8 PE=1 SV=2;sp|Q80TJ7-2|PHF8_MOUSE Isoform 2 of Histone lysine demethylase PHF8 OS=Mus musculus OX=10090 GN=Phf8;sp|Q80TJ7-3|PHF8_MOUSE Isoform 3 of Histone lysine demethyl	0.0157635	0.89171	0.0497764	not significant	15.7395	15.9697	16.03	15.7453	16.0086	16.1976	16.1933	16.129	16.0831	16.0917
Q8BZ60	sp|Q8BZ60|STON2_MOUSE Stonin-2 OS=Mus musculus OX=10090 GN=Ston2 PE=1 SV=1	0.0157149	0.888934	0.0511306	not significant	21.4668	21.7516	21.7132	21.5106	21.7498	21.7754	21.8587	21.7419	21.5752	21.6629
P68040	sp|P68040|RACK1_MOUSE Receptor of activated protein C kinase 1 OS=Mus musculus OX=10090 GN=Rack1 PE=1 SV=3	0.0157116	0.892003	0.0496339	not significant	24.7084	24.8336	24.9792	24.7385	24.9885	25.0109	25.1194	25.1524	24.7221	24.8607
P60521;Q8R3R8	sp|P60521|GBRL2_MOUSE Gamma-aminobutyric acid receptor-associated protein-like 2 OS=Mus musculus OX=10090 GN=Gabarapl2 PE=1 SV=1	0.015597	0.891716	0.0497733	not significant	19.0036	19.2381	19.1724	19.0637	19.2598	19.2372	19.414	19.3079	18.9499	19.0308
F7BWT7;F7BWT7-2	sp|F7BWT7|TSN15_MOUSE Tetraspanin-15 OS=Mus musculus OX=10090 GN=Tspan15 PE=1 SV=2;sp|F7BWT7-2|TSN15_MOUSE Isoform 2 of Tetraspanin-15 OS=Mus musculus OX=10090 GN=Tspan15	0.0155846	0.891159	0.0500448	not significant	20.2497	20.4518	20.3551	20.1163	20.4623	20.5612	20.5459	20.5497	20.4378	20.4497
Q62426	sp|Q62426|CYTB_MOUSE Cystatin-B OS=Mus musculus OX=10090 GN=Cstb PE=1 SV=1	0.0155059	0.895065	0.0481453	not significant	23.8128	23.8546	24.0146	23.8261	23.9512	24.2322	24.3015	24.2178	23.9073	23.9343
Q9D338	sp|Q9D338|RM19_MOUSE 39S ribosomal protein L19, mitochondrial OS=Mus musculus OX=10090 GN=Mrpl19 PE=1 SV=1	0.0154958	0.893544	0.0488842	not significant	18.8695	18.9733	19.1302	18.9559	19.2046	19.3033	19.2991	19.2668	18.9456	19.0273
Q9JKP5;Q8R003	sp|Q9JKP5|MBNL1_MOUSE Muscleblind-like protein 1 OS=Mus musculus OX=10090 GN=Mbnl1 PE=1 SV=1	0.0154648	0.896105	0.0476413	not significant	19.3933	19.5654	19.8531	19.5938	19.7824	19.8865	19.938	19.9158	19.5432	19.6257
E2JF22	sp|E2JF22|PIEZ1_MOUSE Piezo-type mechanosensitive ion channel component 1 OS=Mus musculus OX=10090 GN=Piezo1 PE=1 SV=1	0.0153446	0.897873	0.0467851	not significant	17.8724	17.9689	18.2385	18.3359	18.2805	18.3846	18.5462	18.3784	18.2389	18.1855
Q9CPW4	sp|Q9CPW4|ARPC5_MOUSE Actin-related protein 2/3 complex subunit 5 OS=Mus musculus OX=10090 GN=Arpc5 PE=1 SV=3	0.0153026	0.899947	0.0457832	not significant	22.744	22.8907	23.1809	23.0907	23.1371	23.3576	23.4514	23.3369	23.0932	23.0072
Q2PFD7-3;Q2PFD7-4;Q2PFD7-5;Q2PFD7-2;Q2PFD7	sp|Q2PFD7-3|PSD3_MOUSE Isoform 3 of PH and SEC7 domain-containing protein 3 OS=Mus musculus OX=10090 GN=Psd3;sp|Q2PFD7-4|PSD3_MOUSE Isoform 4 of PH and SEC7 domain-containing protein 3 OS=Mus musculus OX=10090 GN=Psd3;sp|Q2PFD7-5|PSD3_MOUSE Isoform 5 of PH	0.0153004	0.896094	0.0476463	not significant	15.2974	15.5976	15.6149	15.4437	15.423	15.5678	15.8694	15.6974	15.3813	15.3561
P45591	sp|P45591|COF2_MOUSE Cofilin-2 OS=Mus musculus OX=10090 GN=Cfl2 PE=1 SV=1	0.0152304	0.892224	0.0495262	not significant	22.8522	22.9903	22.879	22.9156	22.9995	23.1237	23.2177	23.0985	22.9577	22.8542
Q0P5X1-2;Q0P5X1	sp|Q0P5X1-2|LRIQ1_MOUSE Isoform 2 of Leucine-rich repeat and IQ domain-containing protein 1 OS=Mus musculus OX=10090 GN=Lrriq1;sp|Q0P5X1|LRIQ1_MOUSE Leucine-rich repeat and IQ domain-containing protein 1 OS=Mus musculus OX=10090 GN=Lrriq1 PE=2 SV=2	0.0150146	0.893751	0.0487835	not significant	17.1813	17.0951	16.9474	16.9765	17.1823	17.2135	17.1793	17.0449	16.8342	17.0696
Q91WM1-2;Q91WM1	sp|Q91WM1-2|STRBP_MOUSE Isoform 2 of Spermatid perinuclear RNA-binding protein OS=Mus musculus OX=10090 GN=Strbp;sp|Q91WM1|STRBP_MOUSE Spermatid perinuclear RNA-binding protein OS=Mus musculus OX=10090 GN=Strbp PE=1 SV=1	0.0149451	0.897134	0.0471426	not significant	18.04	18.478	18.4646	18.0221	18.2645	18.4514	18.2586	18.211	18.3049	18.2449
Q6VN19	sp|Q6VN19|RBP10_MOUSE Ran-binding protein 10 OS=Mus musculus OX=10090 GN=Ranbp10 PE=1 SV=2	0.0149343	0.898491	0.0464861	not significant	17.0414	17.2704	17.4265	17.2147	17.4391	17.4922	17.5687	17.5121	17.1593	17.2204
Q3TDK6-3;Q3TDK6;Q3TDK6-2	sp|Q3TDK6-3|ROGDI_MOUSE Isoform 3 of Protein rogdi homolog OS=Mus musculus OX=10090 GN=Rogdi;sp|Q3TDK6|ROGDI_MOUSE Protein rogdi homolog OS=Mus musculus OX=10090 GN=Rogdi PE=1 SV=2;sp|Q3TDK6-2|ROGDI_MOUSE Isoform 2 of Protein rogdi homolog OS=Mus musculus	0.0146704	0.902661	0.0444753	not significant	15.3103	15.8114	15.8969	15.6661	15.8752	15.9229	15.9254	15.9301	15.8128	15.5633
Q99KQ4	sp|Q99KQ4|NAMPT_MOUSE Nicotinamide phosphoribosyltransferase OS=Mus musculus OX=10090 GN=Nampt PE=1 SV=1	0.01467	0.897773	0.0468335	not significant	22.6165	22.6549	22.7648	22.7007	22.8659	23.063	22.9796	22.9163	22.7652	22.7303
Q5SSK3	sp|Q5SSK3|TEFM_MOUSE Transcription elongation factor, mitochondrial OS=Mus musculus OX=10090 GN=Tefm PE=1 SV=1	0.014627	0.900067	0.0457252	not significant	16.8471	17.023	17.0763	16.844	17.1374	17.1807	17.3136	17.3501	17.004	17.0538
Q6NSR8	sp|Q6NSR8|PEPL1_MOUSE Probable aminopeptidase NPEPL1 OS=Mus musculus OX=10090 GN=Npepl1 PE=1 SV=1	0.0145058	0.899615	0.0459432	not significant	21.2421	21.5198	21.46	21.3028	21.4878	21.678	21.7506	21.5115	21.4024	21.4033
P97494	sp|P97494|GSH1_MOUSE Glutamate--cysteine ligase catalytic subunit OS=Mus musculus OX=10090 GN=Gclc PE=1 SV=4	0.0144724	0.901672	0.0449513	not significant	23.6278	23.7385	23.6775	23.5813	23.8865	24.0141	24.1067	23.8525	23.6114	23.7958
Q8BHS3	sp|Q8BHS3|RBM22_MOUSE Pre-mRNA-splicing factor RBM22 OS=Mus musculus OX=10090 GN=Rbm22 PE=1 SV=1	0.0144716	0.901716	0.0449302	not significant	19.9767	20.1536	20.2356	19.9606	20.3244	20.4352	20.4413	20.4283	20.1602	20.2329
Q9D3U0	sp|Q9D3U0|PUS10_MOUSE tRNA pseudouridine synthase Pus10 OS=Mus musculus OX=10090 GN=Pus10 PE=1 SV=1	0.0144171	0.901972	0.0448068	not significant	18.8344	18.8276	18.9222	18.6718	19.0924	19.0899	19.1368	19.2085	18.8263	19.0863
Q8VCM3	sp|Q8VCM3|ZFY21_MOUSE Zinc finger FYVE domain-containing protein 21 OS=Mus musculus OX=10090 GN=Zfyve21 PE=1 SV=2	0.0143689	0.904003	0.0438303	not significant	17.4744	17.7776	17.8285	17.5297	17.8529	17.9272	18.0885	18.0156	17.6889	17.755
P52480-2	sp|P52480-2|KPYM_MOUSE Isoform M1 of Pyruvate kinase PKM OS=Mus musculus OX=10090 GN=Pkm	0.0143662	0.9059	0.0429196	not significant	19.8392	19.8431	20.0637	20.0614	20.1357	20.419	20.437	20.3092	20.0443	19.959
P40338	sp|P40338|VHL_MOUSE von Hippel-Lindau disease tumor suppressor OS=Mus musculus OX=10090 GN=Vhl PE=1 SV=1	0.0142545	0.907087	0.0423508	not significant	18.6147	18.8667	18.9345	18.752	19.1625	19.266	19.2958	19.051	18.8459	18.9889
Q8BK67	sp|Q8BK67|RCC2_MOUSE Protein RCC2 OS=Mus musculus OX=10090 GN=Rcc2 PE=1 SV=1	0.0142208	0.905487	0.0431175	not significant	22.9826	23.1234	23.1295	22.8885	23.267	23.4716	23.5003	23.2989	23.0237	23.1919
Q9JM93	sp|Q9JM93|AR6P4_MOUSE ADP-ribosylation factor-like protein 6-interacting protein 4 OS=Mus musculus OX=10090 GN=Arl6ip4 PE=1 SV=1	0.0142155	0.90186	0.0448608	not significant	16.8945	17.1518	17.1343	17.025	17.2262	17.2918	17.3843	17.2011	16.9496	16.9903
Q91WA6;Q91WA6-2	sp|Q91WA6|SHRPN_MOUSE Sharpin OS=Mus musculus OX=10090 GN=Sharpin PE=1 SV=1;sp|Q91WA6-2|SHRPN_MOUSE Isoform 2 of Sharpin OS=Mus musculus OX=10090 GN=Sharpin	0.0141953	0.901979	0.0448037	not significant	17.1066	17.2863	17.3745	17.1083	17.2718	17.3668	17.5164	17.5799	17.4342	17.4331
P61226	sp|P61226|RAP2B_MOUSE Ras-related protein Rap-2b OS=Mus musculus OX=10090 GN=Rap2b PE=1 SV=1	0.0141741	0.902822	0.0443976	not significant	21.3553	21.4092	21.671	21.5792	21.5757	21.7623	21.8366	21.7375	21.4342	21.4554
Q9WUE4	sp|Q9WUE4|NPRL2_MOUSE GATOR complex protein NPRL2 OS=Mus musculus OX=10090 GN=Nprl2 PE=2 SV=1	0.0140784	0.905762	0.0429857	not significant	15.8333	15.6211	15.6787	15.5318	16.0118	15.9565	15.9014	15.9336	15.4788	15.9314
Q7M759	sp|Q7M759|AB17B_MOUSE Alpha/beta hydrolase domain-containing protein 17B OS=Mus musculus OX=10090 GN=Abhd17b PE=1 SV=1	0.014022	0.903739	0.0439569	not significant	16.3303	16.678	16.7389	16.5694	16.9165	16.8841	16.7803	16.7295	16.7102	16.6854
Q6GU68	sp|Q6GU68|ISLR_MOUSE Immunoglobulin superfamily containing leucine-rich repeat protein OS=Mus musculus OX=10090 GN=Islr PE=1 SV=1	0.0139803	0.906118	0.0428152	not significant	17.4708	17.9181	18.1103	17.9396	18.0617	17.9767	18.0824	18.0731	17.9106	17.7984
Q3TW96;Q3TW96-2	sp|Q3TW96|UAP1L_MOUSE UDP-N-acetylhexosamine pyrophosphorylase-like protein 1 OS=Mus musculus OX=10090 GN=Uap1l1 PE=1 SV=1;sp|Q3TW96-2|UAP1L_MOUSE Isoform 2 of UDP-N-acetylhexosamine pyrophosphorylase-like protein 1 OS=Mus musculus OX=10090 GN=Uap1l1	0.0139217	0.907516	0.0421455	not significant	22.4294	22.4225	22.834	22.6594	22.7136	22.9681	22.946	22.9309	22.6183	22.63
Q07797	sp|Q07797|LG3BP_MOUSE Galectin-3-binding protein OS=Mus musculus OX=10090 GN=Lgals3bp PE=1 SV=1	0.0138293	0.918549	0.0368975	not significant	20.6158	21.2352	21.5256	20.6993	20.9205	21.1368	20.9637	21.4736	21.2664	20.8162
Q6PDY2	sp|Q6PDY2|AEDO_MOUSE 2-aminoethanethiol dioxygenase OS=Mus musculus OX=10090 GN=Ado PE=1 SV=2	0.0138187	0.903422	0.0441092	not significant	18.667	18.8533	18.8052	18.7001	19.071	19.0773	19.0026	18.9702	18.8687	18.8826
Q99KW9	sp|Q99KW9|TIP_MOUSE T-cell immunomodulatory protein OS=Mus musculus OX=10090 GN=Itfg1 PE=1 SV=2	0.0137946	0.902639	0.0444857	not significant	19.229	19.3897	19.6039	19.3391	19.4103	19.5578	19.5937	19.5787	19.3632	19.4037
Q9WU56-4;Q9WU56-2;Q9WU56-3;Q9WU56	sp|Q9WU56-4|TRUA_MOUSE Isoform 4 of tRNA pseudouridine synthase A OS=Mus musculus OX=10090 GN=Pus1;sp|Q9WU56-2|TRUA_MOUSE Isoform 2 of tRNA pseudouridine synthase A OS=Mus musculus OX=10090 GN=Pus1;sp|Q9WU56-3|TRUA_MOUSE Isoform 3 of tRNA pseudouridine syn	0.0137928	0.909629	0.0411355	not significant	16.4226	16.6259	16.9468	16.3614	16.7443	17.0503	16.7932	16.8701	16.6614	16.7296
Q61466	sp|Q61466|SMRD1_MOUSE SWI/SNF-related matrix-associated actin-dependent regulator of chromatin subfamily D member 1 OS=Mus musculus OX=10090 GN=Smarcd1 PE=1 SV=3	0.0137582	0.901521	0.0450242	not significant	18.6319	18.7372	18.8319	18.6419	18.8326	18.9296	18.8624	18.8566	18.6551	18.7175
Q8K023-2;Q8K023;Q91WR5	sp|Q8K023-2|AKC1H_MOUSE Isoform 2 of Aldo-keto reductase family 1 member C18 OS=Mus musculus OX=10090 GN=Akr1c18;sp|Q8K023|AKC1H_MOUSE Aldo-keto reductase family 1 member C18 OS=Mus musculus OX=10090 GN=Akr1c18 PE=1 SV=2;sp|Q91WR5|AK1CL_MOUSE Aldo-keto red	0.0137483	0.919269	0.0365575	not significant	21.7272	21.6171	21.4179	22.0214	22.339	22.2836	22.3143	22.1393	22.1443	21.9498
O88531	sp|O88531|PPT1_MOUSE Palmitoyl-protein thioesterase 1 OS=Mus musculus OX=10090 GN=Ppt1 PE=1 SV=2	0.0135498	0.907667	0.0420736	not significant	22.9616	23.3627	23.4591	23.1335	23.2607	23.4343	23.5138	23.4664	23.3519	23.218
Q00780	sp|Q00780|CO8A1_MOUSE Collagen alpha-1(VIII) chain OS=Mus musculus OX=10090 GN=Col8a1 PE=1 SV=3	0.0135132	0.92515	0.0337876	not significant	19.3386	20.2541	20.5351	19.6295	19.6915	19.777	19.8506	20.1529	20.3215	19.9913
Q7TNM2;Q7TNM2-2	sp|Q7TNM2|TRI46_MOUSE Tripartite motif-containing protein 46 OS=Mus musculus OX=10090 GN=Trim46 PE=1 SV=1	0.0134846	0.912226	0.0398975	not significant	17.1595	16.947	16.8659	16.938	17.2354	17.4752	17.4071	17.2926	16.9051	16.9876
Q9Z1G3;Q99L60-3;Q99L60;Q99L60-2	sp|Q9Z1G3|VATC1_MOUSE V-type proton ATPase subunit C 1 OS=Mus musculus OX=10090 GN=Atp6v1c1 PE=1 SV=4	0.0134428	0.908244	0.0417976	not significant	23.2188	23.2378	23.393	23.2604	23.4764	23.6446	23.68	23.5886	23.296	23.4
Q9DBW0	sp|Q9DBW0|CP4V2_MOUSE Cytochrome P450 4V2 OS=Mus musculus OX=10090 GN=Cyp4v2 PE=1 SV=1	0.0134363	0.9164	0.037915	not significant	18.1795	18.1143	18.3258	18.4642	18.6502	18.8665	18.8714	18.6316	18.351	18.3686
Q91VU6-2;Q91VU6	sp|Q91VU6-2|DCA11_MOUSE Isoform 2 of DDB1- and CUL4-associated factor 11 OS=Mus musculus OX=10090 GN=Dcaf11;sp|Q91VU6|DCA11_MOUSE DDB1- and CUL4-associated factor 11 OS=Mus musculus OX=10090 GN=Dcaf11 PE=1 SV=1	0.0133231	0.905565	0.0430802	not significant	17.9137	18.1357	18.1469	18.0591	18.1298	18.2485	18.3188	18.2628	18.1358	18.0055
P59266	sp|P59266|FITM2_MOUSE Acyl-coenzyme A diphosphatase FITM2 OS=Mus musculus OX=10090 GN=Fitm2 PE=1 SV=1	0.0130963	0.911219	0.0403772	not significant	17.5097	17.8766	17.9304	17.4091	17.6381	17.8628	17.7859	17.9074	17.8805	17.7541
Q8BS45;REV__Q3TVI8	sp|Q8BS45|IFT56_MOUSE Intraflagellar transport protein 56 OS=Mus musculus OX=10090 GN=Ttc26 PE=1 SV=1	0.012969	0.908436	0.0417057	not significant	19.8676	20.2504	20.1726	19.9396	20.1851	20.1938	20.1848	20.2041	20.2377	20.1248
Q8C996	sp|Q8C996|TM163_MOUSE Transmembrane protein 163 OS=Mus musculus OX=10090 GN=Tmem163 PE=1 SV=1	0.0129505	0.917122	0.037573	not significant	17.9032	18.0922	18.0757	18.0636	18.2016	18.5716	18.5724	18.4361	18.4139	18.0681
Q9QY81	sp|Q9QY81|PO210_MOUSE Nuclear pore membrane glycoprotein 210 OS=Mus musculus OX=10090 GN=Nup210 PE=1 SV=2	0.0129447	0.910045	0.040937	not significant	20.1418	20.3344	20.3905	20.0362	20.3688	20.514	20.4788	20.3821	20.2167	20.3947
P70372	sp|P70372|ELAV1_MOUSE ELAV-like protein 1 OS=Mus musculus OX=10090 GN=Elavl1 PE=1 SV=2	0.0126987	0.913875	0.0391131	not significant	23.2835	23.571	23.6637	23.4259	23.6564	23.766	23.893	23.7547	23.4987	23.5413
Q9D0W5	sp|Q9D0W5|PPIL1_MOUSE Peptidyl-prolyl cis-trans isomerase-like 1 OS=Mus musculus OX=10090 GN=Ppil1 PE=1 SV=1	0.0126272	0.9109	0.0405294	not significant	22.286	22.3394	22.3823	22.2041	22.4298	22.603	22.5889	22.5333	22.3656	22.4359
Q3USL1	sp|Q3USL1|KLDC9_MOUSE Kelch domain-containing protein 9 OS=Mus musculus OX=10090 GN=Klhdc9 PE=1 SV=1	0.0125434	0.910789	0.0405824	not significant	15.6487	16.0202	15.7905	15.6498	15.8388	15.8386	15.9645	15.8553	15.8347	15.7762
Q7TPD2-2;Q7TPD2	sp|Q7TPD2-2|F185A_MOUSE Isoform 2 of Protein FAM185A OS=Mus musculus OX=10090 GN=Fam185a;sp|Q7TPD2|F185A_MOUSE Protein FAM185A OS=Mus musculus OX=10090 GN=Fam185a PE=2 SV=1	0.0125098	0.915654	0.0382685	not significant	17.1851	17.3511	17.5057	17.271	17.6832	17.6985	17.6458	17.6301	17.3254	17.457
Q91X51	sp|Q91X51|GORS1_MOUSE Golgi reassembly-stacking protein 1 OS=Mus musculus OX=10090 GN=Gorasp1 PE=1 SV=3	0.0124685	0.918737	0.0368087	not significant	18.3927	18.7835	18.9372	18.5926	18.9521	18.9645	19.1011	19.0931	18.7774	18.7894
Q7TNC9;Q7TNC9-2	sp|Q7TNC9|I5P1_MOUSE Inositol polyphosphate-5-phosphatase A OS=Mus musculus OX=10090 GN=Inpp5a PE=1 SV=1;sp|Q7TNC9-2|I5P1_MOUSE Isoform 2 of Inositol polyphosphate-5-phosphatase A OS=Mus musculus OX=10090 GN=Inpp5a	0.0124664	0.91233	0.0398481	not significant	20.5857	20.9781	20.9541	20.9016	20.9007	20.9857	21.0616	20.8766	20.9395	20.762
Q64324	sp|Q64324|STXB2_MOUSE Syntaxin-binding protein 2 OS=Mus musculus OX=10090 GN=Stxbp2 PE=1 SV=1	0.0124599	0.914495	0.0388185	not significant	21.104	21.1544	21.2485	21.2479	21.4038	21.593	21.5426	21.4419	21.2742	21.1981
Q91YE6	sp|Q91YE6|IPO9_MOUSE Importin-9 OS=Mus musculus OX=10090 GN=Ipo9 PE=1 SV=3	0.0124478	0.915271	0.0384504	not significant	22.5138	22.6353	22.6771	22.2951	22.7366	22.8379	22.8317	22.8035	22.5015	22.751
P70380	sp|P70380|IL18_MOUSE Interleukin-18 OS=Mus musculus OX=10090 GN=Il18 PE=1 SV=2	0.0124223	0.916967	0.0376465	not significant	16.9007	17.2442	17.2789	17.0094	17.3912	17.2954	17.388	17.3892	16.9456	17.0283
Q9DAI2	sp|Q9DAI2|IFT22_MOUSE Intraflagellar transport protein 22 homolog OS=Mus musculus OX=10090 GN=Ift22 PE=1 SV=1	0.0123972	0.919288	0.0365486	not significant	21.3499	21.6889	21.6361	21.2283	21.5925	21.9171	21.959	21.718	21.6379	21.6851
B2RRE7	sp|B2RRE7|OTUD4_MOUSE OTU domain-containing protein 4 OS=Mus musculus OX=10090 GN=Otud4 PE=1 SV=1	0.0123952	0.913194	0.0394367	not significant	17.2033	17.2855	17.3564	17.1681	17.4531	17.4809	17.5102	17.582	17.2482	17.3167
Q60864	sp|Q60864|STIP1_MOUSE Stress-induced-phosphoprotein 1 OS=Mus musculus OX=10090 GN=Stip1 PE=1 SV=1	0.0123295	0.912533	0.0397513	not significant	25.1025	25.2926	25.3736	25.1416	25.3158	25.3959	25.4641	25.4247	25.1995	25.2624
A2AF47	sp|A2AF47|DOC11_MOUSE Dedicator of cytokinesis protein 11 OS=Mus musculus OX=10090 GN=Dock11 PE=1 SV=1	0.0122733	0.91488	0.0386361	not significant	20.1761	20.2968	20.3414	20.4701	20.5293	20.6315	20.6347	20.4856	20.4195	20.2782
Q3TRR0;Q3TRR0-2	sp|Q3TRR0|MAP9_MOUSE Microtubule-associated protein 9 OS=Mus musculus OX=10090 GN=Map9 PE=1 SV=2;sp|Q3TRR0-2|MAP9_MOUSE Isoform 2 of Microtubule-associated protein 9 OS=Mus musculus OX=10090 GN=Map9	0.012188	0.919941	0.0362401	not significant	17.4795	18.1805	18.2282	17.7675	17.9019	17.8562	18.018	18.011	17.9728	17.846
A2APY7-2;A2APY7	sp|A2APY7-2|NDUF5_MOUSE Isoform 2 of Arginine-hydroxylase NDUFAF5, mitochondrial OS=Mus musculus OX=10090 GN=Ndufaf5;sp|A2APY7|NDUF5_MOUSE Arginine-hydroxylase NDUFAF5, mitochondrial OS=Mus musculus OX=10090 GN=Ndufaf5 PE=1 SV=1	0.0121736	0.920102	0.0361641	not significant	14.1938	14.1906	14.3072	14.4007	14.5352	14.5647	14.5978	14.8565	14.623	14.3053
Q8BGZ4;Q8BGZ4-2	sp|Q8BGZ4|CDC23_MOUSE Cell division cycle protein 23 homolog OS=Mus musculus OX=10090 GN=Cdc23 PE=1 SV=2;sp|Q8BGZ4-2|CDC23_MOUSE Isoform 2 of Cell division cycle protein 23 homolog OS=Mus musculus OX=10090 GN=Cdc23	0.012165	0.915185	0.0384913	not significant	21.4315	21.6365	21.7677	21.4124	21.632	21.7907	21.8108	21.8038	21.6756	21.7349
P25206	sp|P25206|MCM3_MOUSE DNA replication licensing factor MCM3 OS=Mus musculus OX=10090 GN=Mcm3 PE=1 SV=2	0.0121453	0.917912	0.0371988	not significant	19.4017	19.5528	19.7639	19.4388	19.7002	19.8416	19.8637	19.9584	19.6262	19.6249
Q9D6L8;Q9D6L8-2	sp|Q9D6L8|PPIL3_MOUSE Peptidyl-prolyl cis-trans isomerase-like 3 OS=Mus musculus OX=10090 GN=Ppil3 PE=1 SV=1;sp|Q9D6L8-2|PPIL3_MOUSE Isoform 2 of Peptidyl-prolyl cis-trans isomerase-like 3 OS=Mus musculus OX=10090 GN=Ppil3	0.0121237	0.917372	0.0374545	not significant	18.3527	18.3731	18.4256	18.2017	18.5036	18.6584	18.7321	18.735	18.4429	18.5494
Q9CY64	sp|Q9CY64|BIEA_MOUSE Biliverdin reductase A OS=Mus musculus OX=10090 GN=Blvra PE=1 SV=1	0.012094	0.91774	0.0372805	not significant	21.8962	21.8705	22.1626	22.003	22.1576	22.3716	22.2832	22.2845	21.969	21.9995
E9Q6J5-2;E9Q6J5;E9Q6J5-3	sp|E9Q6J5-2|BD1L1_MOUSE Isoform 2 of Biorientation of chromosomes in cell division protein 1-like 1 OS=Mus musculus OX=10090 GN=Bod1l;sp|E9Q6J5|BD1L1_MOUSE Biorientation of chromosomes in cell division protein 1-like 1 OS=Mus musculus OX=10090 GN=Bod1l PE=	0.0120719	0.918495	0.0369232	not significant	19.1646	19.3001	19.3901	19.1432	19.526	19.6203	19.6473	19.467	19.1909	19.4487
Q8BYU6	sp|Q8BYU6|TOIP2_MOUSE Torsin-1A-interacting protein 2 OS=Mus musculus OX=10090 GN=Tor1aip2 PE=1 SV=1	0.012041	0.918485	0.0369278	not significant	18.7386	18.9991	19.3087	19.0682	19.2356	19.2581	19.3185	19.2837	19.0632	19.1157
Q8CFQ3	sp|Q8CFQ3|AQR_MOUSE RNA helicase aquarius OS=Mus musculus OX=10090 GN=Aqr PE=1 SV=2	0.0120342	0.920019	0.0362031	not significant	19.3639	19.5309	19.6656	19.5073	19.7774	19.9251	20.001	19.8326	19.5581	19.63
Q3U821	sp|Q3U821|WDR75_MOUSE WD repeat-containing protein 75 OS=Mus musculus OX=10090 GN=Wdr75 PE=1 SV=1	0.0119858	0.920494	0.0359789	not significant	17.0004	17.2706	17.4037	16.9887	17.4447	17.5637	17.5247	17.4559	17.1966	17.3512
Q921K9;Q921K9-2;Q9CXE2-2;Q9CXE2;O08664	sp|Q921K9|BCL7B_MOUSE B-cell CLL/lymphoma 7 protein family member B OS=Mus musculus OX=10090 GN=Bcl7b PE=1 SV=1;sp|Q921K9-2|BCL7B_MOUSE Isoform 2 of B-cell CLL/lymphoma 7 protein family member B OS=Mus musculus OX=10090 GN=Bcl7b	0.0119408	0.914705	0.0387189	not significant	18.1962	18.2361	18.2655	18.0652	18.3021	18.4812	18.3416	18.3516	18.2092	18.2402
Q922H9-2;Q922H9	sp|Q922H9-2|ZN330_MOUSE Isoform 2 of Zinc finger protein 330 OS=Mus musculus OX=10090 GN=Znf330;sp|Q922H9|ZN330_MOUSE Zinc finger protein 330 OS=Mus musculus OX=10090 GN=Znf330 PE=1 SV=1	0.0119055	0.919336	0.0365259	not significant	18.0994	18.301	18.362	18.1581	18.4995	18.5775	18.6673	18.4722	18.3108	18.4897
O08736	sp|O08736|CASPC_MOUSE Caspase-12 OS=Mus musculus OX=10090 GN=Casp12 PE=1 SV=1	0.0118772	0.923364	0.034627	not significant	18.3266	18.1967	18.4877	18.4913	18.5461	18.9909	18.7207	18.7078	18.5666	18.3206
Q9R0Q9	sp|Q9R0Q9|MPU1_MOUSE Mannose-P-dolichol utilization defect 1 protein OS=Mus musculus OX=10090 GN=Mpdu1 PE=1 SV=1	0.0118719	0.916243	0.0379893	not significant	18.4486	18.7829	18.8442	18.5674	18.6526	18.6599	18.8073	18.8551	18.7698	18.7166
Q99PI5	sp|Q99PI5|LPIN2_MOUSE Phosphatidate phosphatase LPIN2 OS=Mus musculus OX=10090 GN=Lpin2 PE=1 SV=2	0.0118655	0.919918	0.0362508	not significant	17.1081	17.0986	17.3244	17.3116	17.5199	17.4246	17.4976	17.4463	16.9858	17.2141
Q99LB0	sp|Q99LB0|TDIF1_MOUSE Deoxynucleotidyltransferase terminal-interacting protein 1 OS=Mus musculus OX=10090 GN=Dnttip1 PE=1 SV=1	0.0118455	0.928893	0.0320344	not significant	17.521	18.0971	18.1574	18.1399	18.3373	18.4393	18.5655	18.3186	18.5128	18.1583
Q9ER64	sp|Q9ER64|OSBL5_MOUSE Oxysterol-binding protein-related protein 5 OS=Mus musculus OX=10090 GN=Osbpl5 PE=1 SV=3	0.0117056	0.917513	0.0373879	not significant	19.1946	19.5225	19.4232	19.3179	19.5336	19.55	19.6648	19.4756	19.4036	19.4123
Q8BU31	sp|Q8BU31|RAP2C_MOUSE Ras-related protein Rap-2c OS=Mus musculus OX=10090 GN=Rap2c PE=1 SV=1	0.0116715	0.926103	0.0333406	not significant	17.1564	17.5817	17.6798	17.412	17.8815	17.6511	17.8083	18.0508	17.6377	17.5263
P08226	sp|P08226|APOE_MOUSE Apolipoprotein E OS=Mus musculus OX=10090 GN=Apoe PE=1 SV=2	0.0116674	0.919179	0.0365998	not significant	24.3314	24.5331	24.6686	24.568	24.7086	24.6223	24.8751	24.7578	24.4541	24.6149
P63330	sp|P63330|PP2AA_MOUSE Serine/threonine-protein phosphatase 2A catalytic subunit alpha isoform OS=Mus musculus OX=10090 GN=Ppp2ca PE=1 SV=1	0.011656	0.918727	0.0368136	not significant	20.5251	20.8385	20.678	20.4845	20.6173	20.8271	20.8963	20.7242	20.6153	20.5159
Q9Z204-2;Q9Z204	sp|Q9Z204-2|HNRPC_MOUSE Isoform C1 of Heterogeneous nuclear ribonucleoproteins C1/C2 OS=Mus musculus OX=10090 GN=Hnrnpc;sp|Q9Z204|HNRPC_MOUSE Heterogeneous nuclear ribonucleoproteins C1/C2 OS=Mus musculus OX=10090 GN=Hnrnpc PE=1 SV=1	0.0116323	0.920598	0.03593	not significant	24.7079	24.8466	25.0383	24.7097	24.9888	25.1127	25.1612	25.0882	24.7422	24.9392
Q5SV85-2;Q5SV85	sp|Q5SV85-2|SYNRG_MOUSE Isoform 2 of Synergin gamma OS=Mus musculus OX=10090 GN=Synrg;sp|Q5SV85|SYNRG_MOUSE Synergin gamma OS=Mus musculus OX=10090 GN=Synrg PE=1 SV=1	0.0115961	0.922393	0.0350839	not significant	19.9996	19.8027	19.6876	19.8539	19.9879	20.2137	20.2209	19.8742	19.6479	19.8574
Q80UY2-2;Q80UY2	sp|Q80UY2-2|KCMF1_MOUSE Isoform 2 of E3 ubiquitin-protein ligase KCMF1 OS=Mus musculus OX=10090 GN=Kcmf1;sp|Q80UY2|KCMF1_MOUSE E3 ubiquitin-protein ligase KCMF1 OS=Mus musculus OX=10090 GN=Kcmf1 PE=1 SV=1	0.0115495	0.918481	0.0369296	not significant	18.5606	18.7828	18.8243	18.7094	18.863	18.9072	18.9856	18.8	18.6205	18.7122
Q9R1C7-2;Q9R1C7	sp|Q9R1C7-2|PR40A_MOUSE Isoform 2 of Pre-mRNA-processing factor 40 homolog A OS=Mus musculus OX=10090 GN=Prpf40a;sp|Q9R1C7|PR40A_MOUSE Pre-mRNA-processing factor 40 homolog A OS=Mus musculus OX=10090 GN=Prpf40a PE=1 SV=1	0.0115316	0.920605	0.0359269	not significant	20.9162	21.1197	21.2094	20.8907	21.162	21.3469	21.3385	21.2505	20.9968	21.0728
P27545	sp|P27545|CERS1_MOUSE Ceramide synthase 1 OS=Mus musculus OX=10090 GN=Cers1 PE=1 SV=1	0.0115023	0.924876	0.0339165	not significant	18.3547	18.4003	18.536	18.2159	18.6173	18.6743	18.8658	18.7302	18.4677	18.8784
P97864	sp|P97864|CASP7_MOUSE Caspase-7 OS=Mus musculus OX=10090 GN=Casp7 PE=1 SV=2	0.011417	0.919072	0.0366507	not significant	19.4532	19.7744	19.7864	19.5425	19.7134	19.7261	19.8238	19.8208	19.6547	19.6248
Q8BNL5	sp|Q8BNL5|KCTD6_MOUSE BTB/POZ domain-containing protein KCTD6 OS=Mus musculus OX=10090 GN=Kctd6 PE=2 SV=1	0.0112793	0.926244	0.0332745	not significant	15.3639	15.7544	15.8585	15.2474	15.3425	15.5972	15.8442	15.709	15.4368	15.5944
Q6P1G2-2;Q6P1G2	sp|Q6P1G2-2|KDM2B_MOUSE Isoform 2 of Lysine-specific demethylase 2B OS=Mus musculus OX=10090 GN=Kdm2b;sp|Q6P1G2|KDM2B_MOUSE Lysine-specific demethylase 2B OS=Mus musculus OX=10090 GN=Kdm2b PE=1 SV=1	0.0112582	0.91869	0.0368308	not significant	14.475	14.5105	14.6643	14.5772	14.6607	14.6602	14.6703	14.8002	14.6552	14.6336
Q9QXN3-2;Q9QXN3	sp|Q9QXN3-2|TRIP4_MOUSE Isoform 2 of Activating signal cointegrator 1 OS=Mus musculus OX=10090 GN=Trip4;sp|Q9QXN3|TRIP4_MOUSE Activating signal cointegrator 1 OS=Mus musculus OX=10090 GN=Trip4 PE=1 SV=2	0.0112287	0.92878	0.0320872	not significant	20.0343	19.7849	20.197	20.2029	20.4264	20.3382	20.3754	20.2583	19.6753	20.1802
E9PYH6	sp|E9PYH6|SET1A_MOUSE Histone-lysine N-methyltransferase SETD1A OS=Mus musculus OX=10090 GN=Setd1a PE=1 SV=1	0.0112266	0.918715	0.0368192	not significant	15.9516	16.1123	16.2411	16.1972	16.1624	16.1528	16.2182	16.1605	16.0627	16.0694
Q91YQ1	sp|Q91YQ1|RAB7L_MOUSE Ras-related protein Rab-7L1 OS=Mus musculus OX=10090 GN=Rab29 PE=1 SV=1	0.0111677	0.923243	0.0346841	not significant	19.9299	20.2078	20.2219	19.8133	20.1001	20.1541	20.3115	20.2827	19.9428	20.1041
Q05920	sp|Q05920|PYC_MOUSE Pyruvate carboxylase, mitochondrial OS=Mus musculus OX=10090 GN=Pc PE=1 SV=1	0.0111073	0.928209	0.0323544	not significant	26.1199	26.1645	26.2336	26.2408	26.5343	26.6771	26.7672	26.5436	26.2195	26.3041
Q9Z0R9	sp|Q9Z0R9|FADS2_MOUSE Acyl-CoA 6-desaturase OS=Mus musculus OX=10090 GN=Fads2 PE=1 SV=1	0.0110325	0.924387	0.034146	not significant	22.9144	23.1932	23.3008	23.1301	23.2508	23.2864	23.5158	23.4224	23.1412	23.146
Q62407-4;Q62407-3;Q62407	sp|Q62407-4|SPEG_MOUSE Isoform 4 of Striated muscle-specific serine/threonine-protein kinase OS=Mus musculus OX=10090 GN=Speg;sp|Q62407-3|SPEG_MOUSE Isoform 3 of Striated muscle-specific serine/threonine-protein kinase OS=Mus musculus OX=10090 GN=Speg;sp|Q	0.0109962	0.925791	0.033487	not significant	16.4808	16.7261	16.8035	16.531	16.7369	17.0483	17.0424	16.773	16.8341	16.8742
Q6X893;Q6X893-2	sp|Q6X893|CTL1_MOUSE Choline transporter-like protein 1 OS=Mus musculus OX=10090 GN=Slc44a1 PE=1 SV=3;sp|Q6X893-2|CTL1_MOUSE Isoform 2 of Choline transporter-like protein 1 OS=Mus musculus OX=10090 GN=Slc44a1	0.0109729	0.92542	0.0336609	not significant	20.2803	20.3266	20.1454	20.2053	20.5161	20.5888	20.7067	20.5295	20.3654	20.4186
P49817;P49817-2;P51637	sp|P49817|CAV1_MOUSE Caveolin-1 OS=Mus musculus OX=10090 GN=Cav1 PE=1 SV=1;sp|P49817-2|CAV1_MOUSE Isoform 2 of Caveolin-1 OS=Mus musculus OX=10090 GN=Cav1	0.010886	0.923379	0.0346202	not significant	23.2613	23.2666	23.2748	23.3851	23.4301	23.5335	23.6242	23.5529	23.3719	23.2787
Q9DBU0	sp|Q9DBU0|TM9S1_MOUSE Transmembrane 9 superfamily member 1 OS=Mus musculus OX=10090 GN=Tm9sf1 PE=2 SV=2	0.0108436	0.924732	0.0339842	not significant	18.9775	19.3579	19.41	19.1038	19.2825	19.3714	19.3626	19.4145	19.262	19.1012
Q7TMW6;Q7TMW6-2	sp|Q7TMW6|CIAO3_MOUSE Cytosolic iron-sulfur assembly component 3 OS=Mus musculus OX=10090 GN=Ciao3 PE=1 SV=2;sp|Q7TMW6-2|CIAO3_MOUSE Isoform 2 of Cytosolic iron-sulfur assembly component 3 OS=Mus musculus OX=10090 GN=Ciao3	0.0107756	0.930748	0.031168	not significant	17.1782	17.5456	17.4994	17.4803	17.7734	17.8062	18.0181	17.8178	17.6605	17.5334
P25799-3;P25799;P25799-4;P25799-2;P25799-6;P25799-5	sp|P25799-3|NFKB1_MOUSE Isoform 3 of Nuclear factor NF-kappa-B p105 subunit OS=Mus musculus OX=10090 GN=Nfkb1;sp|P25799|NFKB1_MOUSE Nuclear factor NF-kappa-B p105 subunit OS=Mus musculus OX=10090 GN=Nfkb1 PE=1 SV=2;sp|P25799-4|NFKB1_MOUSE Isoform 4 of Nucl	0.0107637	0.924983	0.0338664	not significant	20.27	20.3987	20.5798	20.4532	20.5742	20.7509	20.7201	20.6329	20.5068	20.469
Q921I6	sp|Q921I6|SH3B4_MOUSE SH3 domain-binding protein 4 OS=Mus musculus OX=10090 GN=Sh3bp4 PE=1 SV=1	0.0107538	0.924475	0.0341047	not significant	19.0802	19.247	19.2786	19.218	19.4437	19.4696	19.5423	19.3902	19.2875	19.3612
Q8QZY6	sp|Q8QZY6|TSN14_MOUSE Tetraspanin-14 OS=Mus musculus OX=10090 GN=Tspan14 PE=1 SV=1	0.0106729	0.926886	0.0329735	not significant	18.398	18.5901	18.9185	18.5448	18.6359	18.7877	18.8636	18.9008	18.6973	18.7432
P30681	sp|P30681|HMGB2_MOUSE High mobility group protein B2 OS=Mus musculus OX=10090 GN=Hmgb2 PE=1 SV=3	0.0106319	0.926513	0.0331483	not significant	23.1612	23.285	23.1829	23.0061	23.4131	23.5204	23.4575	23.3397	23.16	23.2767
Q8R2T8-2;Q8R2T8	sp|Q8R2T8-2|TF3C5_MOUSE Isoform 2 of General transcription factor 3C polypeptide 5 OS=Mus musculus OX=10090 GN=Gtf3c5;sp|Q8R2T8|TF3C5_MOUSE General transcription factor 3C polypeptide 5 OS=Mus musculus OX=10090 GN=Gtf3c5 PE=2 SV=2	0.0104891	0.927487	0.032692	not significant	19.2149	19.5014	19.5814	19.3433	19.6299	19.6878	19.734	19.6134	19.4905	19.5573
Q8VHE0	sp|Q8VHE0|SEC63_MOUSE Translocation protein SEC63 homolog OS=Mus musculus OX=10090 GN=Sec63 PE=1 SV=4	0.0104884	0.926719	0.033052	not significant	21.4817	21.5906	21.7034	21.5407	21.6867	21.8611	21.8892	21.7962	21.5443	21.5691
O35900	sp|O35900|LSM2_MOUSE U6 snRNA-associated Sm-like protein LSm2 OS=Mus musculus OX=10090 GN=Lsm2 PE=1 SV=1	0.010478	0.930683	0.0311983	not significant	18.9838	19.3299	19.4764	18.9563	19.2739	19.3884	19.5293	19.5363	19.346	19.4508
Q922H1-2;Q922H1	sp|Q922H1-2|ANM3_MOUSE Isoform 2 of Protein arginine N-methyltransferase 3 OS=Mus musculus OX=10090 GN=Prmt3;sp|Q922H1|ANM3_MOUSE Protein arginine N-methyltransferase 3 OS=Mus musculus OX=10090 GN=Prmt3 PE=1 SV=2	0.0103966	0.928247	0.0323366	not significant	19.7919	20.0455	20.0799	19.9129	20.1706	20.2253	20.3299	20.2179	20.0141	20.0368
Q9CQL1;P61327	sp|Q9CQL1|MGN2_MOUSE Protein mago nashi homolog 2 OS=Mus musculus OX=10090 GN=Magohb PE=2 SV=1;sp|P61327|MGN_MOUSE Protein mago nashi homolog OS=Mus musculus OX=10090 GN=Magoh PE=2 SV=1	0.0103148	0.931229	0.0309437	not significant	21.8884	22.0788	22.2386	21.8884	22.257	22.3358	22.4426	22.4101	22.0449	22.21
Q6PA06;Q6PA06-2	sp|Q6PA06|ATLA2_MOUSE Atlastin-2 OS=Mus musculus OX=10090 GN=Atl2 PE=1 SV=1;sp|Q6PA06-2|ATLA2_MOUSE Isoform 2 of Atlastin-2 OS=Mus musculus OX=10090 GN=Atl2	0.0102853	0.928896	0.0320327	not significant	18.0607	18.4886	18.5793	18.1662	18.2706	18.4336	18.4407	18.3796	18.308	18.2427
Q8CD26	sp|Q8CD26|S35E1_MOUSE Solute carrier family 35 member E1 OS=Mus musculus OX=10090 GN=Slc35e1 PE=1 SV=2	0.0102671	0.929466	0.0317663	not significant	17.1607	17.3028	17.3745	17.05	17.3759	17.5214	17.5265	17.5876	17.3457	17.3729
P52875	sp|P52875|TM165_MOUSE Transmembrane protein 165 OS=Mus musculus OX=10090 GN=Tmem165 PE=1 SV=2	0.0102207	0.930719	0.0311812	not significant	19.1324	19.2723	19.3853	19.0525	19.3584	19.555	19.5435	19.6186	19.3932	19.3654
Q6ZPQ6-2;Q6ZPQ6	sp|Q6ZPQ6-2|PITM2_MOUSE Isoform 2 of Membrane-associated phosphatidylinositol transfer protein 2 OS=Mus musculus OX=10090 GN=Pitpnm2;sp|Q6ZPQ6|PITM2_MOUSE Membrane-associated phosphatidylinositol transfer protein 2 OS=Mus musculus OX=10090 GN=Pitpnm2 PE=1	0.0102031	0.928561	0.0321896	not significant	20.4906	20.9334	20.9393	20.8463	20.848	20.8834	20.944	20.8355	20.9668	20.7411
D3Z7P3;D3Z7P3-2	sp|D3Z7P3|GLSK_MOUSE Glutaminase kidney isoform, mitochondrial OS=Mus musculus OX=10090 GN=Gls PE=1 SV=1;sp|D3Z7P3-2|GLSK_MOUSE Isoform 2 of Glutaminase kidney isoform, mitochondrial OS=Mus musculus OX=10090 GN=Gls	0.0100791	0.931371	0.0308773	not significant	19.6321	19.5243	19.8011	19.7869	19.9154	19.983	20.0303	20.0577	19.6979	19.7752
Q6KCD5-2;Q6KCD5	sp|Q6KCD5-2|NIPBL_MOUSE Isoform 2 of Nipped-B-like protein OS=Mus musculus OX=10090 GN=Nipbl;sp|Q6KCD5|NIPBL_MOUSE Nipped-B-like protein OS=Mus musculus OX=10090 GN=Nipbl PE=1 SV=1	0.010075	0.930707	0.031187	not significant	19.6663	19.756	19.8347	19.6803	19.9576	20.0747	20.1239	20.0555	19.8127	19.8791
O35988	sp|O35988|SDC4_MOUSE Syndecan-4 OS=Mus musculus OX=10090 GN=Sdc4 PE=1 SV=1	0.0100727	0.93363	0.0298251	not significant	17.3809	17.7584	18.1672	17.656	17.6771	17.9714	17.8742	17.8137	17.7082	17.6587
Q8BGF3	sp|Q8BGF3|WDR92_MOUSE WD repeat-containing protein 92 OS=Mus musculus OX=10090 GN=Wdr92 PE=1 SV=1	0.00995135	0.932951	0.0301411	not significant	19.4023	19.879	19.9211	19.5159	19.7525	19.7393	19.9552	19.9809	19.8114	19.777
Q9ET54-4;Q9ET54-6;Q9ET54;Q9ET54-3;Q9ET54-2;Q5DTJ9	sp|Q9ET54-4|PALLD_MOUSE Isoform 4 of Palladin OS=Mus musculus OX=10090 GN=Palld;sp|Q9ET54-6|PALLD_MOUSE Isoform 6 of Palladin OS=Mus musculus OX=10090 GN=Palld;sp|Q9ET54|PALLD_MOUSE Palladin OS=Mus musculus OX=10090 GN=Palld PE=1 SV=2;sp|Q9ET54-3|PALLD_MOU	0.00993483	0.932387	0.0304036	not significant	24.3022	24.3876	24.4506	24.3314	24.5687	24.683	24.8278	24.6764	24.3584	24.4791
P09470-2;P09470	sp|P09470-2|ACE_MOUSE Isoform Testis-specific of Angiotensin-converting enzyme OS=Mus musculus OX=10090 GN=Ace;sp|P09470|ACE_MOUSE Angiotensin-converting enzyme OS=Mus musculus OX=10090 GN=Ace PE=1 SV=3	0.00991855	0.940334	0.026718	not significant	15.9119	16.7733	16.6157	16.0866	16.6334	16.6288	16.7366	16.6287	16.3934	16.2232
P70279	sp|P70279|SURF6_MOUSE Surfeit locus protein 6 OS=Mus musculus OX=10090 GN=Surf6 PE=1 SV=1	0.00981653	0.933476	0.0298967	not significant	19.1888	19.271	19.5277	19.3036	19.519	19.7394	19.6231	19.5406	19.2778	19.331
Q62074;Q02956-2;Q02956	sp|Q62074|KPCI_MOUSE Protein kinase C iota type OS=Mus musculus OX=10090 GN=Prkci PE=1 SV=3	0.00976989	0.933663	0.0298099	not significant	19.891	19.99	19.9617	19.8575	20.1197	20.3592	20.3842	20.0807	19.9897	20.1078
Q9JMG3-2;Q9JMG3	sp|Q9JMG3-2|TMUB1_MOUSE Isoform 2 of Transmembrane and ubiquitin-like domain-containing protein 1 OS=Mus musculus OX=10090 GN=Tmub1;sp|Q9JMG3|TMUB1_MOUSE Transmembrane and ubiquitin-like domain-containing protein 1 OS=Mus musculus OX=10090 GN=Tmub1 PE=1 SV	0.00975966	0.930782	0.0311522	not significant	17.4847	17.4649	17.5318	17.3868	17.4269	17.6398	17.7362	17.73	17.4784	17.4853
Q8BH65;Q8BH65-2;Q8BH65-3;Q8BH65-4	sp|Q8BH65|DEN6A_MOUSE Protein DENND6A OS=Mus musculus OX=10090 GN=Dennd6a PE=1 SV=1;sp|Q8BH65-2|DEN6A_MOUSE Isoform 2 of Protein DENND6A OS=Mus musculus OX=10090 GN=Dennd6a;sp|Q8BH65-3|DEN6A_MOUSE Isoform 3 of Protein DENND6A OS=Mus musculus OX=10090 GN=De	0.00971899	0.934554	0.0293957	not significant	17.9576	18.3758	18.5334	18.244	18.3662	18.5266	18.4004	18.3994	18.2869	18.0473
Q6GQT1	sp|Q6GQT1|A2MG_MOUSE Alpha-2-macroglobulin-P OS=Mus musculus OX=10090 GN=A2m PE=2 SV=2	0.00960619	0.937915	0.0278365	not significant	19.5672	19.8398	20.1679	20.0368	19.9613	20.2555	20.3688	20.1535	20.0572	19.8848
Q9CWJ3	sp|Q9CWJ3|KTBL1_MOUSE KATNB1-like protein 1 OS=Mus musculus OX=10090 GN=Katnbl1 PE=2 SV=1	0.00957496	0.93466	0.0293465	not significant	17.7923	18.1918	18.3532	18.0321	18.1988	18.3459	18.2476	18.2662	18.2037	18.0074
P48302	sp|P48302|EDNRB_MOUSE Endothelin receptor type B OS=Mus musculus OX=10090 GN=Ednrb PE=2 SV=1	0.00954757	0.933002	0.0301176	not significant	20.7611	20.9495	20.8945	20.7134	20.9931	20.9575	21.1646	21.0215	20.8655	21.0846
Q8BHE8	sp|Q8BHE8|MAIP1_MOUSE m-AAA protease-interacting protein 1, mitochondrial OS=Mus musculus OX=10090 GN=Maip1 PE=1 SV=1	0.00951896	0.935413	0.0289965	not significant	19.8925	20.183	20.2734	19.9157	20.0927	20.2511	20.4064	20.3629	20.0294	20.0294
Q8BY71	sp|Q8BY71|HAT1_MOUSE Histone acetyltransferase type B catalytic subunit OS=Mus musculus OX=10090 GN=Hat1 PE=1 SV=1	0.00950948	0.933908	0.029696	not significant	18.7808	19.023	19.1397	18.7532	19.0857	19.1981	19.1256	19.0958	18.9215	19.0307
E9Q557	sp|E9Q557|DESP_MOUSE Desmoplakin OS=Mus musculus OX=10090 GN=Dsp PE=1 SV=1	0.00950312	0.940459	0.0266603	not significant	19.3365	19.5754	19.5118	19.3062	19.0249	19.8499	19.4658	19.2243	19.6168	19.0475
Q8BGX2	sp|Q8BGX2|TIM29_MOUSE Mitochondrial import inner membrane translocase subunit Tim29 OS=Mus musculus OX=10090 GN=Timm29 PE=1 SV=1	0.0094983	0.9341	0.0296065	not significant	17.7149	17.8573	18.0556	17.9389	18.0709	17.9693	18.1221	18.2512	17.8915	17.8858
P70271	sp|P70271|PDLI4_MOUSE PDZ and LIM domain protein 4 OS=Mus musculus OX=10090 GN=Pdlim4 PE=1 SV=3	0.00937857	0.936456	0.0285128	not significant	24.3278	24.2697	24.3811	24.2226	24.4869	24.6964	24.7366	24.5099	24.2572	24.538
Q8R5C8	sp|Q8R5C8|ZMY11_MOUSE Zinc finger MYND domain-containing protein 11 OS=Mus musculus OX=10090 GN=Zmynd11 PE=1 SV=2	0.00932983	0.934536	0.029404	not significant	16.9596	16.9131	17.0003	16.9884	17.1809	17.342	17.1723	17.2172	17.0833	16.9823
Q8R313	sp|Q8R313|EXOC6_MOUSE Exocyst complex component 6 OS=Mus musculus OX=10090 GN=Exoc6 PE=1 SV=2	0.0092666	0.93581	0.0288121	not significant	15.6327	15.8629	15.9144	15.7652	15.9959	16.1652	16.0465	16.0129	16.0486	15.8783
Q3TKY6	sp|Q3TKY6|CWC27_MOUSE Spliceosome-associated protein CWC27 homolog OS=Mus musculus OX=10090 GN=Cwc27 PE=1 SV=1	0.00923866	0.937504	0.0280269	not significant	19.4126	19.4149	19.4783	19.3174	19.6754	19.7766	19.7678	19.7154	19.3068	19.4629
Q6RT24	sp|Q6RT24|CENPE_MOUSE Centromere-associated protein E OS=Mus musculus OX=10090 GN=Cenpe PE=1 SV=1	0.00919002	0.935931	0.0287561	not significant	19.4806	19.4671	19.6201	19.5692	19.7705	19.8666	19.8552	19.7918	19.5841	19.6619
Q3V384	sp|Q3V384|AFG1L_MOUSE AFG1-like ATPase OS=Mus musculus OX=10090 GN=Afg1l PE=1 SV=1	0.00910577	0.93705	0.0282371	not significant	19.8398	20.0115	20.0881	19.8607	20.0729	20.2134	20.3115	20.1885	19.9007	19.9844
Q8K1B8	sp|Q8K1B8|URP2_MOUSE Fermitin family homolog 3 OS=Mus musculus OX=10090 GN=Fermt3 PE=1 SV=1	0.00898044	0.947558	0.0233943	not significant	21.9348	21.3779	21.8105	22.101	22.1084	22.5687	22.3207	22.2584	22.0177	21.9311
Q9WTX2	sp|Q9WTX2|PRKRA_MOUSE Interferon-inducible double-stranded RNA-dependent protein kinase activator A OS=Mus musculus OX=10090 GN=Prkra PE=1 SV=1	0.00894231	0.936891	0.0283109	not significant	20.7692	20.9364	20.9608	20.9613	21.0368	21.0828	21.2233	21.0883	20.8944	20.8605
O55236	sp|O55236|MCE1_MOUSE mRNA-capping enzyme OS=Mus musculus OX=10090 GN=Rngtt PE=1 SV=1	0.00888634	0.940802	0.0265016	not significant	17.9807	17.9251	17.9677	17.8556	18.2236	18.3929	18.3948	18.2395	17.9288	18.127
Q7TPD1-3;Q7TPD1-2;Q7TPD1	sp|Q7TPD1-3|FBX11_MOUSE Isoform 3 of F-box only protein 11 OS=Mus musculus OX=10090 GN=Fbxo11;sp|Q7TPD1-2|FBX11_MOUSE Isoform 2 of F-box only protein 11 OS=Mus musculus OX=10090 GN=Fbxo11;sp|Q7TPD1|FBX11_MOUSE F-box only protein 11 OS=Mus musculus OX=10090	0.00886656	0.94219	0.0258616	not significant	14.8593	14.8687	15.1747	14.5723	15.0424	15.288	15.1245	15.207	14.8169	15.1263
Q9D1Q4	sp|Q9D1Q4|DPM3_MOUSE Dolichol-phosphate mannosyltransferase subunit 3 OS=Mus musculus OX=10090 GN=Dpm3 PE=1 SV=1	0.00879347	0.938421	0.0276024	not significant	16.8282	16.6803	16.9795	16.7698	16.9057	16.9989	17.0323	17.134	16.8461	17.0528
Q8BK64	sp|Q8BK64|AHSA1_MOUSE Activator of 90 kDa heat shock protein ATPase homolog 1 OS=Mus musculus OX=10090 GN=Ahsa1 PE=1 SV=2	0.00864055	0.940288	0.0267391	not significant	22.7017	23.1409	23.1238	22.7474	22.99	23.0196	23.1372	23.1147	22.9535	22.9269
Q9R088	sp|Q9R088|KITM_MOUSE Thymidine kinase 2, mitochondrial OS=Mus musculus OX=10090 GN=Tk2 PE=1 SV=2	0.00860674	0.940346	0.0267125	not significant	17.3109	17.7196	17.8078	17.6138	17.6196	17.7191	17.8382	17.6734	17.5948	17.4885
Q62559	sp|Q62559|IFT52_MOUSE Intraflagellar transport protein 52 homolog OS=Mus musculus OX=10090 GN=Ift52 PE=1 SV=2	0.00858339	0.940709	0.0265447	not significant	19.954	20.3706	20.4445	20.0566	20.2485	20.3684	20.423	20.3087	20.331	20.3396
P59672;P59672-2;Q8BIZ1-5;Q8BIZ1-3;Q8BIZ1-2;Q8BIZ1-4;Q8BIZ1	sp|P59672|ANS1A_MOUSE Ankyrin repeat and SAM domain-containing protein 1A OS=Mus musculus OX=10090 GN=Anks1a PE=1 SV=3;sp|P59672-2|ANS1A_MOUSE Isoform 2 of Ankyrin repeat and SAM domain-containing protein 1A OS=Mus musculus OX=10090 GN=Anks1a	0.00838637	0.941738	0.0260699	not significant	19.0716	19.3313	19.3693	19.0785	19.4248	19.4715	19.4587	19.5021	19.3181	19.301
Q8VHH5;Q8VHH5-2	sp|Q8VHH5|AGAP3_MOUSE Arf-GAP with GTPase, ANK repeat and PH domain-containing protein 3 OS=Mus musculus OX=10090 GN=Agap3 PE=1 SV=1;sp|Q8VHH5-2|AGAP3_MOUSE Isoform 2 of Arf-GAP with GTPase, ANK repeat and PH domain-containing protein 3 OS=Mus musculus OX=	0.00829468	0.943274	0.0253619	not significant	16.2821	16.5362	16.4294	16.2751	16.4817	16.425	16.8248	16.6978	16.4092	16.5347
P23336-2;P23336-3;P23336	sp|P23336-2|GGTA1_MOUSE Isoform 2 of N-acetyllactosaminide alpha-1,3-galactosyltransferase OS=Mus musculus OX=10090 GN=Ggta1;sp|P23336-3|GGTA1_MOUSE Isoform 3 of N-acetyllactosaminide alpha-1,3-galactosyltransferase OS=Mus musculus OX=10090 GN=Ggta1;sp|P23	0.00828044	0.944907	0.0246111	not significant	16.7909	17.1182	17.1092	17.1401	17.257	17.085	17.5434	17.3254	17.277	17.3504
P97304	sp|P97304|RPAC2_MOUSE DNA-directed RNA polymerases I and III subunit RPAC2 OS=Mus musculus OX=10090 GN=Polr1d PE=1 SV=1	0.00827447	0.945478	0.0243484	not significant	17.9231	17.9921	18.0326	17.7405	18.2067	18.3683	18.3424	18.1269	17.7909	18.1093
Q80XL6	sp|Q80XL6|ACD11_MOUSE Acyl-CoA dehydrogenase family member 11 OS=Mus musculus OX=10090 GN=Acad11 PE=1 SV=2	0.00824093	0.942129	0.0258895	not significant	21.4688	21.6417	21.6865	21.4755	21.712	21.7371	21.8898	21.831	21.5661	21.6791
Q8CCH2	sp|Q8CCH2|NHLC3_MOUSE NHL repeat-containing protein 3 OS=Mus musculus OX=10090 GN=Nhlrc3 PE=1 SV=1	0.00815593	0.947488	0.0234262	not significant	19.8508	20.3262	20.5689	19.8761	19.9673	20.2017	20.1254	20.141	19.8936	19.9019
Q99P30-5;Q99P30-4;Q99P30-3;Q99P30;Q99P30-2	sp|Q99P30-5|NUDT7_MOUSE Isoform 5 of Peroxisomal coenzyme A diphosphatase NUDT7 OS=Mus musculus OX=10090 GN=Nudt7;sp|Q99P30-4|NUDT7_MOUSE Isoform 4 of Peroxisomal coenzyme A diphosphatase NUDT7 OS=Mus musculus OX=10090 GN=Nudt7;sp|Q99P30-3|NUDT7_MOUSE Isof	0.00815351	0.941988	0.0259548	not significant	16.4307	16.4886	16.5417	16.6837	16.7985	16.6615	16.742	16.7387	16.6865	16.6676
Q8BPE4	sp|Q8BPE4|TM177_MOUSE Transmembrane protein 177 OS=Mus musculus OX=10090 GN=Tmem177 PE=1 SV=1	0.00797413	0.947482	0.0234288	not significant	17.845	18.0388	18.1117	18.0862	18.3531	18.2887	18.335	18.4412	18.0103	17.8401
P56546;P56546-2	sp|P56546|CTBP2_MOUSE C-terminal-binding protein 2 OS=Mus musculus OX=10090 GN=Ctbp2 PE=1 SV=2;sp|P56546-2|CTBP2_MOUSE Isoform 2 of C-terminal-binding protein 2 OS=Mus musculus OX=10090 GN=Ctbp2	0.00793479	0.944763	0.024677	not significant	22.2825	22.4425	22.5671	22.3581	22.6154	22.7162	22.7137	22.6208	22.4036	22.4846
P42227-2;P42227-3;P42227	sp|P42227-2|STAT3_MOUSE Isoform Stat3B of Signal transducer and activator of transcription 3 OS=Mus musculus OX=10090 GN=Stat3;sp|P42227-3|STAT3_MOUSE Isoform Del-701 of Signal transducer and activator of transcription 3 OS=Mus musculus OX=10090 GN=Stat3;s	0.00786358	0.9481	0.0231458	not significant	23.5617	23.5606	23.6696	23.5451	23.8661	24.0724	24.0768	23.9249	23.6056	23.7161
Q924S7;Q924S8-2	sp|Q924S7|SPRE2_MOUSE Sprouty-related, EVH1 domain-containing protein 2 OS=Mus musculus OX=10090 GN=Spred2 PE=1 SV=1;sp|Q924S8-2|SPRE1_MOUSE Isoform 2 of Sprouty-related, EVH1 domain-containing protein 1 OS=Mus musculus OX=10090 GN=Spred1	0.00785092	0.945749	0.0242241	not significant	15.1996	15.2329	15.4784	15.5071	15.3805	15.3982	15.6209	15.5472	15.1904	15.2236
Q80UP8	sp|Q80UP8|S20A2_MOUSE Sodium-dependent phosphate transporter 2 OS=Mus musculus OX=10090 GN=Slc20a2 PE=1 SV=2	0.00784808	0.947125	0.0235925	not significant	20.3995	20.675	20.866	20.6891	20.8441	20.8049	21.0824	20.9871	20.6944	20.7695
Q91VC3	sp|Q91VC3|IF4A3_MOUSE Eukaryotic initiation factor 4A-III OS=Mus musculus OX=10090 GN=Eif4a3 PE=1 SV=3	0.00771234	0.946378	0.0239351	not significant	23.3416	23.3979	23.506	23.2603	23.5651	23.7111	23.6718	23.655	23.4002	23.499
Q91VN4	sp|Q91VN4|MIC25_MOUSE MICOS complex subunit Mic25 OS=Mus musculus OX=10090 GN=Chchd6 PE=1 SV=2	0.00769682	0.945201	0.0244757	not significant	21.2129	21.3016	21.4046	21.0992	21.2639	21.4633	21.3891	21.3097	21.1228	21.2578
P39749	sp|P39749|FEN1_MOUSE Flap endonuclease 1 OS=Mus musculus OX=10090 GN=Fen1 PE=1 SV=1	0.00764405	0.949621	0.0224495	not significant	19.5884	19.5933	19.7227	19.5422	19.9509	20.0984	20.0483	20.068	19.8219	19.8685
Q62159	sp|Q62159|RHOC_MOUSE Rho-related GTP-binding protein RhoC OS=Mus musculus OX=10090 GN=Rhoc PE=1 SV=2	0.0076098	0.949695	0.0224158	not significant	20.0911	20.1748	20.4529	20.2475	20.4222	20.5502	20.6899	20.6632	20.2233	20.2818
Q91YE7-2;Q91YE7	sp|Q91YE7-2|RBM5_MOUSE Isoform 2 of RNA-binding protein 5 OS=Mus musculus OX=10090 GN=Rbm5;sp|Q91YE7|RBM5_MOUSE RNA-binding protein 5 OS=Mus musculus OX=10090 GN=Rbm5 PE=1 SV=1	0.00724957	0.949112	0.0226825	not significant	16.7946	16.95	17.0675	16.9326	17.1541	17.279	17.1501	17.0604	16.9796	16.96
Q9D1M4	sp|Q9D1M4|MCA3_MOUSE Eukaryotic translation elongation factor 1 epsilon-1 OS=Mus musculus OX=10090 GN=Eef1e1 PE=1 SV=1	0.00714355	0.950836	0.0218944	not significant	19.3278	19.1135	19.2398	19.1162	19.396	19.5272	19.4616	19.6092	19.2841	19.379
Q9ERD8	sp|Q9ERD8|PARVG_MOUSE Gamma-parvin OS=Mus musculus OX=10090 GN=Parvg PE=1 SV=2	0.00711009	0.95348	0.0206886	not significant	16.2738	16.5955	16.7932	16.5282	16.4532	16.8467	17.0036	16.7295	16.8634	16.7229
Q9D8C3-2;Q9D8C3	sp|Q9D8C3-2|ALG13_MOUSE Isoform 2 of Putative bifunctional UDP-N-acetylglucosamine transferase and deubiquitinase ALG13 OS=Mus musculus OX=10090 GN=Alg13;sp|Q9D8C3|ALG13_MOUSE Putative bifunctional UDP-N-acetylglucosamine transferase and deubiquitinase ALG	0.0069944	0.953613	0.0206276	not significant	18.0769	18.1717	18.2015	18.1603	18.4714	18.5161	18.6918	18.5639	18.2602	18.3245
Q8C167-2;Q8C167;Q8C167-3;Q8C167-4	sp|Q8C167-2|PPCEL_MOUSE Isoform 2 of Prolyl endopeptidase-like OS=Mus musculus OX=10090 GN=Prepl;sp|Q8C167|PPCEL_MOUSE Prolyl endopeptidase-like OS=Mus musculus OX=10090 GN=Prepl PE=1 SV=1;sp|Q8C167-3|PPCEL_MOUSE Isoform 3 of Prolyl endopeptidase-like OS=M	0.00696865	0.950834	0.0218955	not significant	20.6161	20.8362	20.7581	20.7853	20.8939	20.9339	21.0712	20.9804	20.964	20.8023
Q921H9	sp|Q921H9|COA7_MOUSE Cytochrome c oxidase assembly factor 7 OS=Mus musculus OX=10090 GN=Coa7 PE=1 SV=1	0.0069507	0.952197	0.021273	not significant	18.7728	18.936	19.0671	18.7091	18.9676	19.2231	19.1892	19.0979	18.937	19.0024
Q9QUN7	sp|Q9QUN7|TLR2_MOUSE Toll-like receptor 2 OS=Mus musculus OX=10090 GN=Tlr2 PE=1 SV=1	0.00691948	0.966052	0.0149996	not significant	19.9116	19.1136	19.2526	19.6381	19.9623	20.7005	20.1362	19.8124	19.4491	19.4818
P59997	sp|P59997|KDM2A_MOUSE Lysine-specific demethylase 2A OS=Mus musculus OX=10090 GN=Kdm2a PE=1 SV=2	0.00690478	0.952632	0.0210747	not significant	15.7761	15.8313	16.1491	15.8545	16.0944	16.1078	16.1065	16.2608	15.8336	15.9398
Q5FWI3;Q8BI06-3;Q8BI06	sp|Q5FWI3|CEIP2_MOUSE Cell surface hyaluronidase OS=Mus musculus OX=10090 GN=Cemip2 PE=1 SV=1	0.00689115	0.955458	0.0197886	not significant	16.4755	16.8435	17.1718	16.6079	16.7823	16.9985	17.0342	17.1914	16.9548	16.8118
P53569-2;P53569	sp|P53569-2|CEBPZ_MOUSE Isoform CBF2 of CCAAT/enhancer-binding protein zeta OS=Mus musculus OX=10090 GN=Cebpz;sp|P53569|CEBPZ_MOUSE CCAAT/enhancer-binding protein zeta OS=Mus musculus OX=10090 GN=Cebpz PE=1 SV=2	0.00688985	0.955294	0.0198629	not significant	13.9846	13.9384	14.3356	14.2167	14.1844	14.5823	14.4998	14.3613	14.0467	13.9868
Q9CQX8	sp|Q9CQX8|RT36_MOUSE 28S ribosomal protein S36, mitochondrial OS=Mus musculus OX=10090 GN=Mrps36 PE=1 SV=1	0.00688406	0.951049	0.0217973	not significant	19.7327	19.9143	19.9706	19.9085	19.9755	20.0481	20.1396	20.022	19.851	19.8109
Q9DAU1;Q9DAU1-2	sp|Q9DAU1|CNPY3_MOUSE Protein canopy homolog 3 OS=Mus musculus OX=10090 GN=Cnpy3 PE=1 SV=1;sp|Q9DAU1-2|CNPY3_MOUSE Isoform 2 of Protein canopy homolog 3 OS=Mus musculus OX=10090 GN=Cnpy3	0.00683142	0.953406	0.020722	not significant	20.6531	21.0377	21.1328	20.962	21.0647	21.1565	21.2468	21.1823	21.0699	20.8628
Q91V04	sp|Q91V04|TRAM1_MOUSE Translocating chain-associated membrane protein 1 OS=Mus musculus OX=10090 GN=Tram1 PE=1 SV=3	0.00682981	0.953774	0.0205545	not significant	20.0755	20.1503	20.4815	20.2109	20.3773	20.5825	20.5172	20.6084	20.3634	20.2969
Q9DCA2	sp|Q9DCA2|RT11_MOUSE 28S ribosomal protein S11, mitochondrial OS=Mus musculus OX=10090 GN=Mrps11 PE=1 SV=2	0.00680516	0.952503	0.0211336	not significant	19.784	19.7825	19.8897	19.761	19.9811	20.113	20.1041	20.0834	19.7775	19.8305
Q9CR27	sp|Q9CR27|WASC3_MOUSE WASH complex subunit 3 OS=Mus musculus OX=10090 GN=Washc3 PE=1 SV=1	0.00676565	0.958552	0.0183842	not significant	18.5169	19.2216	18.6538	18.1472	18.6195	18.6361	18.8126	18.7067	18.4834	18.4083
Q9EQ28	sp|Q9EQ28|DPOD3_MOUSE DNA polymerase delta subunit 3 OS=Mus musculus OX=10090 GN=Pold3 PE=1 SV=2	0.00675895	0.954859	0.0200608	not significant	14.7557	15.0108	15.2334	14.7637	15.0141	15.0461	15.2286	15.366	14.9287	15.0075
Q9Z0F8;Q9Z0F8-2	sp|Q9Z0F8|ADA17_MOUSE Disintegrin and metalloproteinase domain-containing protein 17 OS=Mus musculus OX=10090 GN=Adam17 PE=1 SV=3;sp|Q9Z0F8-2|ADA17_MOUSE Isoform Short of Disintegrin and metalloproteinase domain-containing protein 17 OS=Mus musculus OX=100	0.00674356	0.954971	0.0200097	not significant	19.3361	19.5198	19.618	19.4775	19.7705	19.8719	19.8994	19.8305	19.5128	19.4709
Q9D7G0	sp|Q9D7G0|PRPS1_MOUSE Ribose-phosphate pyrophosphokinase 1 OS=Mus musculus OX=10090 GN=Prps1 PE=1 SV=4	0.00671463	0.952824	0.0209871	not significant	23.4973	23.7551	23.8389	23.5915	23.7484	23.8352	23.9711	23.861	23.6843	23.7309
Q8BZ98-2;Q8BZ98	sp|Q8BZ98-2|DYN3_MOUSE Isoform 2 of Dynamin-3 OS=Mus musculus OX=10090 GN=Dnm3;sp|Q8BZ98|DYN3_MOUSE Dynamin-3 OS=Mus musculus OX=10090 GN=Dnm3 PE=1 SV=1	0.00670771	0.953553	0.0206551	not significant	23.3786	23.4951	23.3774	23.44	23.4663	23.5759	23.7826	23.5519	23.2737	23.2492
Q3U7U3	sp|Q3U7U3|FBX7_MOUSE F-box only protein 7 OS=Mus musculus OX=10090 GN=Fbxo7 PE=1 SV=2	0.00667891	0.955081	0.0199599	not significant	17.6052	17.9781	18.2028	17.9385	18.0295	18.1588	18.298	18.1411	18.0207	17.9731
Q99KL7	sp|Q99KL7|RAB28_MOUSE Ras-related protein Rab-28 OS=Mus musculus OX=10090 GN=Rab28 PE=1 SV=1	0.00654682	0.953801	0.0205422	not significant	19.1288	19.3256	19.2253	19.0176	19.2623	19.4161	19.4711	19.295	19.1996	19.2656
P51881	sp|P51881|ADT2_MOUSE ADP/ATP translocase 2 OS=Mus musculus OX=10090 GN=Slc25a5 PE=1 SV=3	0.00654287	0.955328	0.0198474	not significant	24.1545	24.3996	24.5022	24.2482	24.3963	24.5578	24.7634	24.5417	24.3124	24.4142
O08914	sp|O08914|FAAH1_MOUSE Fatty-acid amide hydrolase 1 OS=Mus musculus OX=10090 GN=Faah PE=1 SV=1	0.00642862	0.962153	0.0167559	not significant	15.0641	15.8217	15.7041	14.979	14.9915	14.9352	15.1247	15.2513	15.4748	15.4041
Q7TPR4;O88990	sp|Q7TPR4|ACTN1_MOUSE Alpha-actinin-1 OS=Mus musculus OX=10090 GN=Actn1 PE=1 SV=1	0.00639276	0.954673	0.0201453	not significant	26.7756	26.8693	26.9542	26.8582	26.899	27.0763	27.1875	27.0008	26.8321	26.8757
Q8VEH6;Q8VEH6-2	sp|Q8VEH6|CBWD1_MOUSE COBW domain-containing protein 1 OS=Mus musculus OX=10090 GN=Cbwd1 PE=1 SV=1	0.00637747	0.954372	0.0202822	not significant	18.4719	18.5878	18.5679	18.4645	18.6119	18.6919	18.8078	18.6996	18.5018	18.5493
Q6NS46	sp|Q6NS46|RRP5_MOUSE Protein RRP5 homolog OS=Mus musculus OX=10090 GN=Pdcd11 PE=1 SV=2	0.00622984	0.956566	0.0192851	not significant	19.5363	19.6253	19.7411	19.5609	19.7894	19.9294	19.9402	19.8567	19.6137	19.6796
Q810D6	sp|Q810D6|GRWD1_MOUSE Glutamate-rich WD repeat-containing protein 1 OS=Mus musculus OX=10090 GN=Grwd1 PE=1 SV=2	0.00620269	0.959341	0.018027	not significant	17.0651	17.3487	17.5859	17.0907	17.4209	17.5873	17.5801	17.6326	17.2128	17.2364
Q7TSH8	sp|Q7TSH8|TMM94_MOUSE Transmembrane protein 94 OS=Mus musculus OX=10090 GN=Tmem94 PE=1 SV=1	0.00599784	0.956884	0.0191408	not significant	16.6416	16.8833	16.9203	16.8646	16.9209	17.0072	16.9863	16.8266	16.9351	16.8525
Q6PFR5	sp|Q6PFR5|TRA2A_MOUSE Transformer-2 protein homolog alpha OS=Mus musculus OX=10090 GN=Tra2a PE=1 SV=1	0.00599622	0.960052	0.0177052	not significant	21.1719	21.381	21.5637	21.2702	21.593	21.6737	21.8099	21.6912	21.4059	21.5582
Q922U1	sp|Q922U1|PRPF3_MOUSE U4/U6 small nuclear ribonucleoprotein Prp3 OS=Mus musculus OX=10090 GN=Prpf3 PE=1 SV=1	0.00581077	0.960147	0.0176624	not significant	21.6177	21.7215	21.9188	21.586	21.8852	21.9955	22.032	22.0616	21.7555	21.8737
Q91YI4;Q91YI4-2	sp|Q91YI4|ARRB2_MOUSE Beta-arrestin-2 OS=Mus musculus OX=10090 GN=Arrb2 PE=1 SV=1;sp|Q91YI4-2|ARRB2_MOUSE Isoform 2 of Beta-arrestin-2 OS=Mus musculus OX=10090 GN=Arrb2	0.0057474	0.961951	0.0168472	not significant	19.9906	19.8862	20.1273	20.0771	20.2118	20.5479	20.45	20.3125	20.0808	20.0657
Q9D180	sp|Q9D180|CFA57_MOUSE Cilia- and flagella-associated protein 57 OS=Mus musculus OX=10090 GN=Cfap57 PE=1 SV=3	0.00571904	0.962638	0.0165371	not significant	16.4261	17.0067	17.1225	16.4352	16.7475	16.707	16.7297	16.913	16.7618	16.7543
Q6Q477;Q6Q477-2	sp|Q6Q477|AT2B4_MOUSE Plasma membrane calcium-transporting ATPase 4 OS=Mus musculus OX=10090 GN=Atp2b4 PE=1 SV=1;sp|Q6Q477-2|AT2B4_MOUSE Isoform 2 of Plasma membrane calcium-transporting ATPase 4 OS=Mus musculus OX=10090 GN=Atp2b4	0.00570971	0.959805	0.0178169	not significant	24.4914	24.5593	24.511	24.5015	24.6819	24.8144	24.8626	24.6735	24.5225	24.5492
Q9JJ28	sp|Q9JJ28|FLII_MOUSE Protein flightless-1 homolog OS=Mus musculus OX=10090 GN=Flii PE=1 SV=1	0.00568349	0.960199	0.0176388	not significant	22.1655	22.2472	22.3636	22.3811	22.4973	22.5138	22.6002	22.565	22.3532	22.3011
Q7TNG8	sp|Q7TNG8|LDHD_MOUSE Probable D-lactate dehydrogenase, mitochondrial OS=Mus musculus OX=10090 GN=Ldhd PE=1 SV=1	0.00558596	0.960841	0.0173486	not significant	17.9099	18.081	18.1012	17.9399	18.1131	18.3043	18.3441	18.2358	18.1803	18.1156
Q3TNL8-2;Q3TNL8	sp|Q3TNL8-2|IPRI_MOUSE Isoform 2 of Inositol 1,4,5-trisphosphate receptor-interacting protein OS=Mus musculus OX=10090 GN=Itprip;sp|Q3TNL8|IPRI_MOUSE Inositol 1,4,5-trisphosphate receptor-interacting protein OS=Mus musculus OX=10090 GN=Itprip PE=1 SV=1	0.00558387	0.962388	0.0166498	not significant	14.82	14.9837	15.0201	14.948	14.8534	15.0868	15.2956	15.1927	14.8518	14.6576
Q9CWW6	sp|Q9CWW6|PIN4_MOUSE Peptidyl-prolyl cis-trans isomerase NIMA-interacting 4 OS=Mus musculus OX=10090 GN=Pin4 PE=1 SV=1	0.00557228	0.962838	0.016447	not significant	20.6248	20.8307	20.8607	20.6006	20.9426	21.0746	21.2119	21.0888	20.7626	20.8358
P35822	sp|P35822|PTPRK_MOUSE Receptor-type tyrosine-protein phosphatase kappa OS=Mus musculus OX=10090 GN=Ptprk PE=1 SV=1	0.00551353	0.962782	0.0164721	not significant	17.3253	17.8643	17.9514	17.4951	17.6924	17.7209	17.8282	17.7776	17.6221	17.5891
Q8BRC6;Q8BRC6-1	sp|Q8BRC6|CFA91_MOUSE Cilia- and flagella-associated protein 91 OS=Mus musculus OX=10090 GN=Cfap91 PE=1 SV=3;sp|Q8BRC6-1|CFA91_MOUSE Isoform 2 of Cilia- and flagella-associated protein 91 OS=Mus musculus OX=10090 GN=Cfap91	0.00548955	0.963751	0.0160349	not significant	20.2507	20.7473	20.6768	20.0526	20.4312	20.5631	20.642	20.5411	20.4708	20.595
Q3TAS6-2;Q3TAS6	sp|Q3TAS6-2|EMC10_MOUSE Isoform 2 of ER membrane protein complex subunit 10 OS=Mus musculus OX=10090 GN=Emc10;sp|Q3TAS6|EMC10_MOUSE ER membrane protein complex subunit 10 OS=Mus musculus OX=10090 GN=Emc10 PE=2 SV=2	0.00547893	0.961467	0.0170655	not significant	20.6828	20.8545	20.9227	20.9177	21.0381	20.9814	21.1715	21.0958	20.8984	20.8915
Q9QX47-3;Q9QX47;Q9QX47-4;Q9QX47-2	sp|Q9QX47-3|SON_MOUSE Isoform 3 of Protein SON OS=Mus musculus OX=10090 GN=Son;sp|Q9QX47|SON_MOUSE Protein SON OS=Mus musculus OX=10090 GN=Son PE=1 SV=2;sp|Q9QX47-4|SON_MOUSE Isoform 4 of Protein SON OS=Mus musculus OX=10090 GN=Son;sp|Q9QX47-2|SON_MOUSE Is	0.00542818	0.962945	0.0163987	not significant	19.9931	20.1691	20.3032	19.9647	20.3532	20.4549	20.3852	20.3882	20.0944	20.1794
Q8CGP0;Q9D2U9	sp|Q8CGP0|H2B3B_MOUSE Histone H2B type 3-B OS=Mus musculus OX=10090 GN=H2bu1 PE=1 SV=3;sp|Q9D2U9|H2B3A_MOUSE Histone H2B type 3-A OS=Mus musculus OX=10090 GN=Hist3h2ba PE=1 SV=3	0.00542461	0.963953	0.0159441	not significant	21.0144	21.2007	21.2406	20.99	21.2507	21.486	21.5866	21.2787	20.9766	21.1406
Q8K4M5	sp|Q8K4M5|COMD1_MOUSE COMM domain-containing protein 1 OS=Mus musculus OX=10090 GN=Commd1 PE=1 SV=2	0.00540823	0.963035	0.0163577	not significant	19.1125	19.3865	19.5186	19.2237	19.4936	19.6139	19.656	19.5088	19.2999	19.3747
Q921G8	sp|Q921G8|GCP2_MOUSE Gamma-tubulin complex component 2 OS=Mus musculus OX=10090 GN=Tubgcp2 PE=1 SV=2	0.00535099	0.96303	0.0163603	not significant	20.0621	20.3184	20.3103	20.0391	20.417	20.4031	20.4865	20.5048	20.2473	20.2844
Q9Z0R6;Q9Z0R6-2	sp|Q9Z0R6|ITSN2_MOUSE Intersectin-2 OS=Mus musculus OX=10090 GN=Itsn2 PE=1 SV=2;sp|Q9Z0R6-2|ITSN2_MOUSE Isoform 2 of Intersectin-2 OS=Mus musculus OX=10090 GN=Itsn2	0.00531218	0.964293	0.015791	not significant	17.5516	17.7832	18.0145	17.7758	17.9016	18.0782	18.2075	18.101	17.9042	17.8679
Q9QZD8	sp|Q9QZD8|DIC_MOUSE Mitochondrial dicarboxylate carrier OS=Mus musculus OX=10090 GN=Slc25a10 PE=1 SV=2	0.00524911	0.964824	0.0155518	not significant	21.9015	21.9984	22.223	21.749	22.0481	22.4034	22.2349	22.2277	21.9574	22.0126
O09131;Q8K2Q2	sp|O09131|GSTO1_MOUSE Glutathione S-transferase omega-1 OS=Mus musculus OX=10090 GN=Gsto1 PE=1 SV=2	0.00524666	0.963937	0.0159513	not significant	22.2789	22.0718	22.0735	22.2674	22.3925	22.5151	22.5257	22.4368	22.2034	22.2091
Q61543	sp|Q61543|GSLG1_MOUSE Golgi apparatus protein 1 OS=Mus musculus OX=10090 GN=Glg1 PE=1 SV=1	0.00513481	0.963727	0.0160461	not significant	22.8633	23.0658	23.1934	22.9775	23.1384	23.2514	23.2558	23.2574	23.1483	23.0728
Q99JF8;Q99JF8-2	sp|Q99JF8|PSIP1_MOUSE PC4 and SFRS1-interacting protein OS=Mus musculus OX=10090 GN=Psip1 PE=1 SV=1;sp|Q99JF8-2|PSIP1_MOUSE Isoform 2 of PC4 and SFRS1-interacting protein OS=Mus musculus OX=10090 GN=Psip1	0.00504164	0.965127	0.0154155	not significant	24.4764	24.6523	24.6918	24.4015	24.7512	24.7888	24.8768	24.8009	24.4827	24.6605
Q8BH86;Q8BH86-2	sp|Q8BH86|GLUCM_MOUSE D-glutamate cyclase, mitochondrial OS=Mus musculus OX=10090 GN=Dglucy PE=1 SV=1;sp|Q8BH86-2|GLUCM_MOUSE Isoform 2 of D-glutamate cyclase, mitochondrial OS=Mus musculus OX=10090 GN=Dglucy	0.00500146	0.965749	0.0151357	not significant	20.5857	20.7062	20.7868	20.8208	20.9594	21.1246	21.1076	20.9083	20.8516	20.7561
P20060	sp|P20060|HEXB_MOUSE Beta-hexosaminidase subunit beta OS=Mus musculus OX=10090 GN=Hexb PE=1 SV=2	0.0049733	0.968006	0.0141217	not significant	24.6922	25.0382	25.4735	24.779	24.7562	24.9232	25.0761	25.0717	24.7226	24.9336
P99026	sp|P99026|PSB4_MOUSE Proteasome subunit beta type-4 OS=Mus musculus OX=10090 GN=Psmb4 PE=1 SV=1	0.00491511	0.965996	0.0150246	not significant	22.3576	22.6455	22.6891	22.4326	22.5843	22.7384	22.8881	22.7624	22.5796	22.5444
Q5XKN4	sp|Q5XKN4|JAGN1_MOUSE Protein jagunal homolog 1 OS=Mus musculus OX=10090 GN=Jagn1 PE=1 SV=2	0.00487891	0.965376	0.0153035	not significant	18.7434	18.8207	18.9187	18.7995	18.8351	19.12	19.0862	18.9624	18.9309	18.836
Q8VE96	sp|Q8VE96|S35F6_MOUSE Solute carrier family 35 member F6 OS=Mus musculus OX=10090 GN=Slc35f6 PE=1 SV=1	0.00471767	0.967464	0.0143651	not significant	19.1985	19.278	19.4304	19.1259	19.3653	19.5194	19.6103	19.5967	19.3247	19.4328
Q9D8S9	sp|Q9D8S9|BOLA1_MOUSE BolA-like protein 1 OS=Mus musculus OX=10090 GN=Bola1 PE=1 SV=1	0.00471123	0.968737	0.0137939	not significant	20.3142	20.4166	20.4331	19.9836	20.4643	20.5702	20.6382	20.6822	20.2407	20.4615
Q8K1H7	sp|Q8K1H7|T11L2_MOUSE T-complex protein 11-like protein 2 OS=Mus musculus OX=10090 GN=Tcp11l2 PE=1 SV=1	0.00468803	0.966416	0.014836	not significant	18.7896	18.9211	18.738	18.5867	18.8132	18.9275	18.918	18.7335	18.7216	18.835
Q9Z315	sp|Q9Z315|SNUT1_MOUSE U4/U6.U5 tri-snRNP-associated protein 1 OS=Mus musculus OX=10090 GN=Sart1 PE=1 SV=1	0.0046757	0.967708	0.0142556	not significant	20.6158	20.6898	20.7999	20.5565	20.8635	21.0094	20.9897	20.8496	20.588	20.775
P70388;P70388-2;P70388-3;P70388-4	sp|P70388|RAD50_MOUSE DNA repair protein RAD50 OS=Mus musculus OX=10090 GN=Rad50 PE=1 SV=1;sp|P70388-2|RAD50_MOUSE Isoform 2 of DNA repair protein RAD50 OS=Mus musculus OX=10090 GN=Rad50	0.00467337	0.967268	0.0144534	not significant	20.1741	20.2103	20.2582	20.0454	20.3944	20.4805	20.408	20.3477	20.0871	20.2613
Q8C863-2;Q8C863	sp|Q8C863-2|ITCH_MOUSE Isoform 2 of E3 ubiquitin-protein ligase Itchy OS=Mus musculus OX=10090 GN=Itch;sp|Q8C863|ITCH_MOUSE E3 ubiquitin-protein ligase Itchy OS=Mus musculus OX=10090 GN=Itch PE=1 SV=2	0.00453984	0.969558	0.0134261	not significant	18.9735	19.0877	19.349	18.9815	19.2828	19.4823	19.4544	19.4467	19.1218	19.2061
Q61083	sp|Q61083|M3K2_MOUSE Mitogen-activated protein kinase kinase kinase 2 OS=Mus musculus OX=10090 GN=Map3k2 PE=1 SV=2	0.00450085	0.968954	0.0136967	not significant	17.0877	17.1849	17.3975	17.1246	17.3022	17.4425	17.4976	17.5873	17.353	17.3212
O35654	sp|O35654|DPOD2_MOUSE DNA polymerase delta subunit 2 OS=Mus musculus OX=10090 GN=Pold2 PE=1 SV=2	0.0044906	0.969534	0.0134368	not significant	17.2844	17.574	17.7008	17.4134	17.6706	17.7886	17.8015	17.7431	17.4643	17.4248
Q9JJY4	sp|Q9JJY4|DDX20_MOUSE Probable ATP-dependent RNA helicase DDX20 OS=Mus musculus OX=10090 GN=Ddx20 PE=1 SV=2	0.00443303	0.969236	0.0135703	not significant	15.6629	15.7127	15.8421	15.8102	15.8815	16.089	16.1189	16.0245	15.8866	15.7777
Q9CWL8	sp|Q9CWL8|CTBL1_MOUSE Beta-catenin-like protein 1 OS=Mus musculus OX=10090 GN=Ctnnbl1 PE=1 SV=1	0.00441528	0.969489	0.0134573	not significant	21.1699	21.2115	21.3199	21.1014	21.4383	21.55	21.5002	21.4885	21.1872	21.2861
Q8K1N4;Q8K1N4-2	sp|Q8K1N4|SPAS2_MOUSE Spermatogenesis-associated serine-rich protein 2 OS=Mus musculus OX=10090 GN=Spats2 PE=1 SV=1;sp|Q8K1N4-2|SPAS2_MOUSE Isoform 2 of Spermatogenesis-associated serine-rich protein 2 OS=Mus musculus OX=10090 GN=Spats2	0.00436483	0.968944	0.0137014	not significant	18.1496	18.2144	18.383	18.1703	18.3702	18.4647	18.4637	18.3938	18.2147	18.3598
Q80ZV0	sp|Q80ZV0|RNH2B_MOUSE Ribonuclease H2 subunit B OS=Mus musculus OX=10090 GN=Rnaseh2b PE=1 SV=2	0.0043379	0.969305	0.0135395	not significant	15.4412	15.4904	15.6595	15.4707	15.705	15.7655	15.6615	15.7445	15.4741	15.4919
Q9Z2H5-3;Q9Z2H5-2;Q9Z2H5	sp|Q9Z2H5-3|E41L1_MOUSE Isoform 3 of Band 4.1-like protein 1 OS=Mus musculus OX=10090 GN=Epb41l1;sp|Q9Z2H5-2|E41L1_MOUSE Isoform 2 of Band 4.1-like protein 1 OS=Mus musculus OX=10090 GN=Epb41l1;sp|Q9Z2H5|E41L1_MOUSE Band 4.1-like protein 1 OS=Mus musculus	0.00432718	0.970012	0.013223	not significant	20.8153	20.8673	21.2558	21.0327	21.0806	21.2326	21.1797	21.2357	21.0059	20.9906
Q0P678;Q0P678-2	sp|Q0P678|ZCH18_MOUSE Zinc finger CCCH domain-containing protein 18 OS=Mus musculus OX=10090 GN=Zc3h18 PE=1 SV=1	0.00379798	0.973903	0.0114843	not significant	20.3666	20.4383	20.6397	20.3767	20.6654	20.7748	20.7765	20.6877	20.3695	20.5592
Q7TPD0;Q7TPD0-2	sp|Q7TPD0|INT3_MOUSE Integrator complex subunit 3 OS=Mus musculus OX=10090 GN=Ints3 PE=1 SV=2;sp|Q7TPD0-2|INT3_MOUSE Isoform 2 of Integrator complex subunit 3 OS=Mus musculus OX=10090 GN=Ints3	0.00376658	0.973474	0.0116757	not significant	19.7099	19.7153	19.8663	19.7008	19.9422	20.092	20.001	19.9441	19.7765	19.8625
Q9JHW4	sp|Q9JHW4|SELB_MOUSE Selenocysteine-specific elongation factor OS=Mus musculus OX=10090 GN=Eefsec PE=1 SV=2	0.00374554	0.974024	0.0114303	not significant	20.3677	20.3997	20.4216	20.1113	20.4393	20.6251	20.6013	20.6362	20.4157	20.4921
Q6PDS3-2;Q6PDS3;Q6PDS3-3;Q6PDS3-4	sp|Q6PDS3-2|SARM1_MOUSE Isoform 2 of NAD(+) hydrolase SARM1 OS=Mus musculus OX=10090 GN=Sarm1;sp|Q6PDS3|SARM1_MOUSE NAD(+) hydrolase SARM1 OS=Mus musculus OX=10090 GN=Sarm1 PE=1 SV=1;sp|Q6PDS3-3|SARM1_MOUSE Isoform 3 of NAD(+) hydrolase SARM1 OS=Mus muscul	0.00362822	0.974302	0.0113063	not significant	18.609	18.6827	18.707	18.4918	18.7195	18.923	18.8937	18.7671	18.7118	18.7945
Q8BG48	sp|Q8BG48|ST17B_MOUSE Serine/threonine-protein kinase 17B OS=Mus musculus OX=10090 GN=Stk17b PE=1 SV=1	0.0036178	0.975197	0.0109075	not significant	15.7691	15.8218	15.9946	15.8353	16.0302	16.2262	16.1134	16.146	15.8614	15.7573
Q62018;Q62018-2;Q62018-3	sp|Q62018|CTR9_MOUSE RNA polymerase-associated protein CTR9 homolog OS=Mus musculus OX=10090 GN=Ctr9 PE=1 SV=2;sp|Q62018-2|CTR9_MOUSE Isoform 2 of RNA polymerase-associated protein CTR9 homolog OS=Mus musculus OX=10090 GN=Ctr9;sp|Q62018-3|CTR9_MOUSE Isofor	0.00361085	0.975791	0.0106432	not significant	19.3636	19.5103	19.7537	19.5032	19.8248	19.904	19.9183	19.8707	19.5834	19.6736
Q9Z1R4	sp|Q9Z1R4|CF047_MOUSE Uncharacterized protein C6orf47 homolog OS=Mus musculus OX=10090 GN=D17h6s53e PE=1 SV=1	0.00360554	0.9762	0.010461	not significant	18.8103	19.0151	19.4055	19.0887	19.328	19.2477	19.3754	19.5331	19.2009	19.2537
Q9QXG2;Q9QZD5	sp|Q9QXG2|RAE1_MOUSE Rab proteins geranylgeranyltransferase component A 1 OS=Mus musculus OX=10090 GN=Chm PE=1 SV=1	0.00358256	0.974438	0.0112457	not significant	19.9844	20.1559	20.2374	20.1198	20.2419	20.321	20.3804	20.315	20.1996	20.1499
Q91YJ3	sp|Q91YJ3|THYN1_MOUSE Thymocyte nuclear protein 1 OS=Mus musculus OX=10090 GN=Thyn1 PE=1 SV=1	0.00349364	0.975586	0.0107342	not significant	21.662	21.8875	21.9082	21.6901	21.8947	22.038	22.1249	21.9536	21.7761	21.8141
P17141	sp|P17141|ZFP37_MOUSE Zinc finger protein 37 OS=Mus musculus OX=10090 GN=Zfp37 PE=2 SV=4	0.00348887	0.976293	0.0104197	not significant	16.2654	16.4289	16.7941	16.4004	16.4667	16.5925	16.7385	16.5773	16.2581	16.5411
Q8R1K4-2;Q8R1K4;Q8R1K4-3	sp|Q8R1K4-2|AT2L2_MOUSE Isoform 2 of 5-phosphohydroxy-L-lysine phospho-lyase OS=Mus musculus OX=10090 GN=Phykpl;sp|Q8R1K4|AT2L2_MOUSE 5-phosphohydroxy-L-lysine phospho-lyase OS=Mus musculus OX=10090 GN=Phykpl PE=1 SV=1	0.00348453	0.975807	0.010636	not significant	18.0429	18.2538	18.1814	17.9249	18.2695	18.3597	18.4203	18.3448	18.1121	18.1603
Q8BX80	sp|Q8BX80|ENASE_MOUSE Cytosolic endo-beta-N-acetylglucosaminidase OS=Mus musculus OX=10090 GN=Engase PE=1 SV=1	0.0034099	0.975754	0.0106598	not significant	17.7409	17.9133	18.0793	17.8651	18.0481	18.1202	18.1095	18.0527	17.957	18.0005
Q5DU56;Q5DU56-3;Q5DU56-2	sp|Q5DU56|NLRC3_MOUSE Protein NLRC3 OS=Mus musculus OX=10090 GN=Nlrc3 PE=1 SV=2;sp|Q5DU56-3|NLRC3_MOUSE Isoform 3 of Protein NLRC3 OS=Mus musculus OX=10090 GN=Nlrc3;sp|Q5DU56-2|NLRC3_MOUSE Isoform 2 of Protein NLRC3 OS=Mus musculus OX=10090 GN=Nlrc3	0.00337923	0.976504	0.0103262	not significant	19.2407	19.3672	19.577	19.4619	19.6298	19.6439	19.571	19.5957	19.3282	19.295
P52019	sp|P52019|ERG1_MOUSE Squalene monooxygenase OS=Mus musculus OX=10090 GN=Sqle PE=2 SV=1	0.00336756	0.976386	0.0103784	not significant	17.9362	17.9207	17.7801	17.9386	18.1809	18.0782	18.2424	18.1388	17.9575	18.0377
P70288	sp|P70288|HDAC2_MOUSE Histone deacetylase 2 OS=Mus musculus OX=10090 GN=Hdac2 PE=1 SV=1	0.00336447	0.976458	0.0103465	not significant	20.2041	20.3172	20.2717	20.0563	20.4124	20.5174	20.4475	20.3466	20.1294	20.2445
Q9EP96	sp|Q9EP96|SO1A4_MOUSE Solute carrier organic anion transporter family member 1A4 OS=Mus musculus OX=10090 GN=Slco1a4 PE=1 SV=1	0.00336212	0.976142	0.0104869	not significant	21.8618	21.9933	21.9883	21.9444	22.1691	22.0916	22.2395	22.1126	21.8721	22.0056
Q5DU41;Q5DU41-2	sp|Q5DU41|LRC8B_MOUSE Volume-regulated anion channel subunit LRRC8B OS=Mus musculus OX=10090 GN=Lrrc8b PE=1 SV=3;sp|Q5DU41-2|LRC8B_MOUSE Isoform 2 of Volume-regulated anion channel subunit LRRC8B OS=Mus musculus OX=10090 GN=Lrrc8b	0.00324065	0.982435	0.00769633	not significant	20.4717	19.6456	19.7002	19.6866	20.0507	20.3767	20.1006	19.8574	19.1535	19.9266
Q64435	sp|Q64435|UD16_MOUSE UDP-glucuronosyltransferase 1-6 OS=Mus musculus OX=10090 GN=Ugt1a6 PE=1 SV=1	0.0031793	0.977624	0.00982812	not significant	18.6782	18.8167	18.7707	18.7808	18.8738	18.8011	18.827	18.9784	19.16	18.9487
Q6PAC3	sp|Q6PAC3|DCA13_MOUSE DDB1- and CUL4-associated factor 13 OS=Mus musculus OX=10090 GN=Dcaf13 PE=2 SV=2	0.00313002	0.979136	0.00915706	not significant	17.2579	17.4153	17.7266	17.5158	17.7	17.8768	17.8629	17.6406	17.4384	17.553
P62996	sp|P62996|TRA2B_MOUSE Transformer-2 protein homolog beta OS=Mus musculus OX=10090 GN=Tra2b PE=1 SV=1	0.00312131	0.979142	0.00915437	not significant	23.2191	23.5074	23.661	23.3035	23.6194	23.7542	23.8108	23.7132	23.4167	23.4643
P20491	sp|P20491|FCERG_MOUSE High affinity immunoglobulin epsilon receptor subunit gamma OS=Mus musculus OX=10090 GN=Fcer1g PE=1 SV=1	0.00308656	0.983595	0.00718358	not significant	19.1352	18.5382	19.1215	19.1834	19.3428	20.0742	19.5395	19.4463	19.0858	18.9981
O35166	sp|O35166|GOSR2_MOUSE Golgi SNAP receptor complex member 2 OS=Mus musculus OX=10090 GN=Gosr2 PE=1 SV=2	0.003027	0.979374	0.00905142	not significant	20.9967	21.3727	21.5356	21.0718	21.3777	21.4512	21.4209	21.474	21.2656	21.2419
Q91WE6-2;Q91WE6;Q91WE6-3;Q91WE6-4;Q91WE6-5	sp|Q91WE6-2|CDKAL_MOUSE Isoform 2 of Threonylcarbamoyladenosine tRNA methylthiotransferase OS=Mus musculus OX=10090 GN=Cdkal1;sp|Q91WE6|CDKAL_MOUSE Threonylcarbamoyladenosine tRNA methylthiotransferase OS=Mus musculus OX=10090 GN=Cdkal1 PE=1 SV=1;sp|Q91WE6	0.00292315	0.979292	0.00908781	not significant	17.8739	18.0168	17.9153	17.8123	18.0333	18.1455	18.2071	18.0751	17.9157	17.91
Q9CRY7	sp|Q9CRY7|GDPD1_MOUSE Lysophospholipase D GDPD1 OS=Mus musculus OX=10090 GN=Gdpd1 PE=1 SV=1	0.00287636	0.979677	0.00891691	not significant	19.3858	19.6522	19.6516	19.3434	19.5952	19.6972	19.7246	19.7022	19.596	19.5726
Q6PHS6	sp|Q6PHS6|SNX13_MOUSE Sorting nexin-13 OS=Mus musculus OX=10090 GN=Snx13 PE=2 SV=1	0.0027913	0.980241	0.00866705	not significant	16.7796	17.1156	17.2583	16.9923	17.0904	17.1013	17.147	17.1605	17.1023	17.0217
Q9CZH3	sp|Q9CZH3|PSMG3_MOUSE Proteasome assembly chaperone 3 OS=Mus musculus OX=10090 GN=Psmg3 PE=1 SV=1	0.00272651	0.981548	0.00808828	not significant	18.5543	18.8225	18.8971	18.6711	18.9714	19.0849	19.1342	18.9762	18.7516	18.7676
Q9EQ00	sp|Q9EQ00|ROP1L_MOUSE Ropporin-1-like protein OS=Mus musculus OX=10090 GN=Ropn1l PE=1 SV=2	0.00267753	0.982818	0.00752705	not significant	16.4999	16.9992	16.9265	16.2319	16.3718	16.5827	16.7269	16.8012	16.668	16.5915
P47802	sp|P47802|MTX1_MOUSE Metaxin-1 OS=Mus musculus OX=10090 GN=Mtx1 PE=1 SV=1	0.00259167	0.982241	0.00778194	not significant	20.216	20.565	20.6815	20.4706	20.6867	20.7153	20.8205	20.6943	20.548	20.5204
Q8JZX4	sp|Q8JZX4|SPF45_MOUSE Splicing factor 45 OS=Mus musculus OX=10090 GN=Rbm17 PE=1 SV=1	0.0025696	0.982275	0.00776685	not significant	20.7457	20.8468	21.0497	20.7574	21.0341	21.0564	21.0667	21.1571	20.7275	20.8189
Q9R0G7	sp|Q9R0G7|ZEB2_MOUSE Zinc finger E-box-binding homeobox 2 OS=Mus musculus OX=10090 GN=Zeb2 PE=1 SV=2	0.00253222	0.983473	0.00723743	not significant	17.8166	17.7543	17.9733	17.7185	18.112	18.3538	18.1903	18.0804	17.6953	17.8932
Q3UMZ3-2;Q3UMZ3	sp|Q3UMZ3-2|PLPP5_MOUSE Isoform 2 of Phospholipid phosphatase 5 OS=Mus musculus OX=10090 GN=Plpp5;sp|Q3UMZ3|PLPP5_MOUSE Phospholipid phosphatase 5 OS=Mus musculus OX=10090 GN=Plpp5 PE=1 SV=1	0.00247504	0.984553	0.00676094	not significant	12.8904	13.2006	13.3581	13.2472	13.6672	13.2444	13.601	13.7724	13.2028	13.2672
O35495-3;O35495-2;O35495	sp|O35495-3|CDK14_MOUSE Isoform 3 of Cyclin-dependent kinase 14 OS=Mus musculus OX=10090 GN=Cdk14;sp|O35495-2|CDK14_MOUSE Isoform 2 of Cyclin-dependent kinase 14 OS=Mus musculus OX=10090 GN=Cdk14;sp|O35495|CDK14_MOUSE Cyclin-dependent kinase 14 OS=Mus musc	0.00236684	0.983516	0.00721853	not significant	18.0359	18.2621	18.512	18.1927	18.3583	18.4522	18.4384	18.4273	18.2074	18.2295
Q62189	sp|Q62189|SNRPA_MOUSE U1 small nuclear ribonucleoprotein A OS=Mus musculus OX=10090 GN=Snrpa PE=1 SV=3	0.00233801	0.98422	0.00690765	not significant	23.438	23.5301	23.6901	23.383	23.7221	23.85	23.9216	23.875	23.5377	23.6831
Q9CQA9	sp|Q9CQA9|NTPCR_MOUSE Cancer-related nucleoside-triphosphatase homolog OS=Mus musculus OX=10090 GN=Ntpcr PE=1 SV=1	0.0023206	0.983553	0.00720227	not significant	18.0624	18.3216	18.2311	18.1082	18.3402	18.4149	18.3932	18.2984	18.2076	18.1029
Q62120	sp|Q62120|JAK2_MOUSE Tyrosine-protein kinase JAK2 OS=Mus musculus OX=10090 GN=Jak2 PE=1 SV=3	0.00231259	0.98475	0.006674	not significant	16.7939	17.215	17.1189	16.9484	17.3565	17.4174	17.4142	17.3229	17.217	17.0082
Q91VE6-2;Q91VE6	sp|Q91VE6-2|MK67I_MOUSE Isoform 2 of MKI67 FHA domain-interacting nucleolar phosphoprotein OS=Mus musculus OX=10090 GN=Nifk;sp|Q91VE6|MK67I_MOUSE MKI67 FHA domain-interacting nucleolar phosphoprotein OS=Mus musculus OX=10090 GN=Nifk PE=1 SV=1	0.00209109	0.985529	0.00633046	not significant	18.2524	18.3587	18.4803	18.3275	18.5604	18.7389	18.6438	18.523	18.3438	18.343
Q9JKS5	sp|Q9JKS5|HABP4_MOUSE Intracellular hyaluronan-binding protein 4 OS=Mus musculus OX=10090 GN=Habp4 PE=1 SV=2	0.0020328	0.985822	0.00620159	not significant	20.4069	20.7172	20.8029	20.5733	20.7068	20.796	20.9324	20.8056	20.6496	20.6167
P61222	sp|P61222|ABCE1_MOUSE ATP-binding cassette sub-family E member 1 OS=Mus musculus OX=10090 GN=Abce1 PE=1 SV=1	0.00200232	0.986082	0.00608718	not significant	23.0642	23.2221	23.3545	23.0688	23.3407	23.4458	23.4768	23.4452	23.1796	23.2438
Q8C9X6-2;Q8C9X6	sp|Q8C9X6-2|EPC1_MOUSE Isoform 2 of Enhancer of polycomb homolog 1 OS=Mus musculus OX=10090 GN=Epc1;sp|Q8C9X6|EPC1_MOUSE Enhancer of polycomb homolog 1 OS=Mus musculus OX=10090 GN=Epc1 PE=1 SV=1	0.00198998	0.987755	0.00535054	not significant	12.9973	13.2394	13.2204	12.862	12.891	13.5531	13.4126	12.7788	13.3608	13.4588
Q5SW45	sp|Q5SW45|MKS1_MOUSE Meckel syndrome type 1 protein homolog OS=Mus musculus OX=10090 GN=Mks1 PE=1 SV=1	0.00188977	0.986913	0.00572118	not significant	16.1933	16.3902	16.4315	16.1066	16.3834	16.5893	16.4668	16.2663	16.449	16.581
Q9JKN6	sp|Q9JKN6|NOVA1_MOUSE RNA-binding protein Nova-1 OS=Mus musculus OX=10090 GN=Nova1 PE=1 SV=2	0.00181933	0.987212	0.0055894	not significant	20.4825	20.7337	20.7519	20.5653	20.7106	20.7574	20.968	20.8493	20.6424	20.6586
O88935-1;O88935-3;O88935	sp|O88935-1|SYN1_MOUSE Isoform Ib of Synapsin-1 OS=Mus musculus OX=10090 GN=Syn1;sp|O88935-3|SYN1_MOUSE Isoform 3 of Synapsin-1 OS=Mus musculus OX=10090 GN=Syn1;sp|O88935|SYN1_MOUSE Synapsin-1 OS=Mus musculus OX=10090 GN=Syn1 PE=1 SV=2	0.00180621	0.988067	0.00521356	not significant	18.449	18.6458	18.904	18.6926	19.0044	19.006	19.117	18.9856	18.6787	18.832
Q8CCF0;Q8CCF0-2	sp|Q8CCF0|PRP31_MOUSE U4/U6 small nuclear ribonucleoprotein Prp31 OS=Mus musculus OX=10090 GN=Prpf31 PE=1 SV=3;sp|Q8CCF0-2|PRP31_MOUSE Isoform 2 of U4/U6 small nuclear ribonucleoprotein Prp31 OS=Mus musculus OX=10090 GN=Prpf31	0.00175662	0.98764	0.00540154	not significant	20.5398	20.6803	20.7598	20.5103	20.701	20.8838	20.8649	20.7772	20.5542	20.5769
P49446-3;P49446-2;P49446	sp|P49446-3|PTPRE_MOUSE Isoform 3 of Receptor-type tyrosine-protein phosphatase epsilon OS=Mus musculus OX=10090 GN=Ptpre;sp|P49446-2|PTPRE_MOUSE Isoform 2 of Receptor-type tyrosine-protein phosphatase epsilon OS=Mus musculus OX=10090 GN=Ptpre;sp|P49446|PT	0.00174516	0.988941	0.00482944	not significant	16.4299	16.4581	16.8081	16.795	16.9196	17.0663	17.1654	16.9328	16.5704	16.6499
Q8BI22-2;Q8BI22	sp|Q8BI22-2|CE128_MOUSE Isoform 2 of Centrosomal protein of 128 kDa OS=Mus musculus OX=10090 GN=Cep128;sp|Q8BI22|CE128_MOUSE Centrosomal protein of 128 kDa OS=Mus musculus OX=10090 GN=Cep128 PE=1 SV=2	0.00165627	0.988537	0.00500712	not significant	18.2742	18.6586	18.6705	18.153	18.4473	18.466	18.4249	18.4636	18.3319	18.416
P97772-2;P97772	sp|P97772-2|GRM1_MOUSE Isoform 2 of Metabotropic glutamate receptor 1 OS=Mus musculus OX=10090 GN=Grm1;sp|P97772|GRM1_MOUSE Metabotropic glutamate receptor 1 OS=Mus musculus OX=10090 GN=Grm1 PE=1 SV=2	0.00165215	0.989375	0.00463926	not significant	16.8435	17.0436	17.2864	16.7366	17.1421	17.3651	17.4038	17.3644	16.9157	17.09
Q8BP47	sp|Q8BP47|SYNC_MOUSE Asparagine--tRNA ligase, cytoplasmic OS=Mus musculus OX=10090 GN=NARS1 PE=1 SV=2	0.00164051	0.988647	0.0049586	not significant	23.3401	23.4339	23.5134	23.3766	23.6248	23.7141	23.8037	23.7253	23.4715	23.5118
Q9CY57-3;Q9CY57;Q9CY57-5;Q9CY57-4;Q9CY57-2	sp|Q9CY57-3|CHTOP_MOUSE Isoform 3 of Chromatin target of PRMT1 protein OS=Mus musculus OX=10090 GN=Chtop;sp|Q9CY57|CHTOP_MOUSE Chromatin target of PRMT1 protein OS=Mus musculus OX=10090 GN=Chtop PE=1 SV=2;sp|Q9CY57-5|CHTOP_MOUSE Isoform 5 of Chromatin targ	0.0015839	0.989507	0.00458126	not significant	21.2096	21.3932	21.5889	21.3148	21.6378	21.7113	21.86	21.7179	21.3755	21.5424
Q99MK8;Q3UYH7	sp|Q99MK8|ARBK1_MOUSE Beta-adrenergic receptor kinase 1 OS=Mus musculus OX=10090 GN=Grk2 PE=1 SV=2	0.00157516	0.989417	0.00462059	not significant	19.0225	19.0714	19.3176	19.2432	19.3389	19.6542	19.425	19.3253	19.2365	19.0542
Q3THK3	sp|Q3THK3|T2FA_MOUSE General transcription factor IIF subunit 1 OS=Mus musculus OX=10090 GN=Gtf2f1 PE=1 SV=2	0.00156602	0.989265	0.00468756	not significant	18.6727	18.8583	18.8884	18.6915	19.076	19.142	19.1075	18.9549	18.749	18.8547
Q8R191	sp|Q8R191|SNG3_MOUSE Synaptogyrin-3 OS=Mus musculus OX=10090 GN=Syngr3 PE=1 SV=1	0.00154588	0.989372	0.00464059	not significant	16.0951	16.159	16.2762	16.2455	16.4644	16.5178	16.5534	16.5124	16.2612	16.2233
Q7TNG5;Q7TNG5-2	sp|Q7TNG5|EMAL2_MOUSE Echinoderm microtubule-associated protein-like 2 OS=Mus musculus OX=10090 GN=Eml2 PE=1 SV=1;sp|Q7TNG5-2|EMAL2_MOUSE Isoform 2 of Echinoderm microtubule-associated protein-like 2 OS=Mus musculus OX=10090 GN=Eml2	0.0015421	0.989381	0.00463646	not significant	22.9506	23.4736	23.4033	23.002	23.0917	23.1637	23.2555	23.1978	23.2528	23.1245
Q9R0P3	sp|Q9R0P3|ESTD_MOUSE S-formylglutathione hydrolase OS=Mus musculus OX=10090 GN=Esd PE=1 SV=1	0.00140185	0.990379	0.00419848	not significant	23.4291	23.4784	23.5901	23.5375	23.6702	23.7891	23.9262	23.8526	23.5595	23.5246
Q91X20	sp|Q91X20|ASH2L_MOUSE Set1/Ash2 histone methyltransferase complex subunit ASH2 OS=Mus musculus OX=10090 GN=Ash2l PE=1 SV=1	0.00137031	0.990443	0.00417045	not significant	20.4651	20.6653	20.6703	20.3707	20.6914	20.877	20.8144	20.7169	20.654	20.6723
Q9CRT8	sp|Q9CRT8|XPOT_MOUSE Exportin-T OS=Mus musculus OX=10090 GN=Xpot PE=1 SV=3	0.0013495	0.990581	0.00410997	not significant	20.4662	20.5257	20.6701	20.329	20.5586	20.7556	20.7696	20.6926	20.4136	20.5819
Q62203	sp|Q62203|SF3A2_MOUSE Splicing factor 3A subunit 2 OS=Mus musculus OX=10090 GN=Sf3a2 PE=1 SV=2	0.00127178	0.99135	0.00377301	not significant	19.8917	20.0544	20.1122	19.766	20.0817	20.2866	20.3616	20.2255	20.0017	20.1228
P11835	sp|P11835|ITB2_MOUSE Integrin beta-2 OS=Mus musculus OX=10090 GN=Itgb2 PE=1 SV=2	0.00125616	0.992467	0.00328376	not significant	20.208	19.8648	20.1808	20.6835	20.4428	20.7856	20.7138	20.5637	20.4777	20.1319
A6H619-2;A6H619	sp|A6H619-2|PHRF1_MOUSE Isoform 2 of PHD and RING finger domain-containing protein 1 OS=Mus musculus OX=10090 GN=Phrf1;sp|A6H619|PHRF1_MOUSE PHD and RING finger domain-containing protein 1 OS=Mus musculus OX=10090 GN=Phrf1 PE=1 SV=2	0.00122239	0.991672	0.00363178	not significant	13.5476	13.3491	13.704	13.5042	13.3999	13.9555	13.7379	13.5161	13.5421	13.6128
Q6VH22;Q6VH22-2	sp|Q6VH22|IF172_MOUSE Intraflagellar transport protein 172 homolog OS=Mus musculus OX=10090 GN=Ift172 PE=1 SV=1	0.00121288	0.991416	0.00374429	not significant	21.6893	22.0667	21.9891	21.6979	21.9647	21.9603	21.9894	21.9936	21.9862	21.9063
A2AT37	sp|A2AT37|RENT2_MOUSE Regulator of nonsense transcripts 2 OS=Mus musculus OX=10090 GN=Upf2 PE=1 SV=1	0.00119285	0.991646	0.00364317	not significant	20.3564	20.4181	20.4445	20.3076	20.6054	20.6717	20.709	20.6096	20.3627	20.4768
P48410	sp|P48410|ABCD1_MOUSE ATP-binding cassette sub-family D member 1 OS=Mus musculus OX=10090 GN=Abcd1 PE=1 SV=1	0.00110686	0.992132	0.00343056	not significant	20.1642	20.2893	20.3854	20.2797	20.4349	20.481	20.5132	20.4734	20.2555	20.2354
B9EJR8	sp|B9EJR8|DAAF5_MOUSE Dynein assembly factor 5, axonemal OS=Mus musculus OX=10090 GN=Dnaaf5 PE=1 SV=1	0.00110245	0.992442	0.00329489	not significant	21.0465	21.3693	21.4439	20.9374	21.2097	21.2589	21.4057	21.4405	21.2032	21.3086
O54782	sp|O54782|MA2B2_MOUSE Epididymis-specific alpha-mannosidase OS=Mus musculus OX=10090 GN=Man2b2 PE=1 SV=2	0.00108657	0.993691	0.00274854	not significant	21.931	22.7385	22.8138	21.7603	22.0588	22.2781	22.325	22.2811	22.1233	22.1993
Q9CQS4	sp|Q9CQS4|S2546_MOUSE Solute carrier family 25 member 46 OS=Mus musculus OX=10090 GN=Slc25a46 PE=1 SV=1	0.00102301	0.99268	0.00319078	not significant	20.493	20.8135	20.7679	20.6219	20.6951	20.7702	20.8843	20.7505	20.7476	20.637
Q6PAJ1	sp|Q6PAJ1|BCR_MOUSE Breakpoint cluster region protein OS=Mus musculus OX=10090 GN=Bcr PE=1 SV=3	0.000966248	0.99342	0.00286731	not significant	21.4083	21.5754	21.6052	21.4673	21.7268	21.9224	21.9433	21.7433	21.6	21.5799
Q9WVA4	sp|Q9WVA4|TAGL2_MOUSE Transgelin-2 OS=Mus musculus OX=10090 GN=Tagln2 PE=1 SV=4	0.000948332	0.993534	0.00281742	not significant	25.3883	25.4838	25.5949	25.5736	25.7037	25.8136	25.9708	25.7832	25.5401	25.5482
Q924T3;Q924T3-2	sp|Q924T3|XRCC4_MOUSE DNA repair protein XRCC4 OS=Mus musculus OX=10090 GN=Xrcc4 PE=1 SV=1;sp|Q924T3-2|XRCC4_MOUSE Isoform 2 of DNA repair protein XRCC4 OS=Mus musculus OX=10090 GN=Xrcc4	0.000859797	0.994199	0.00252689	not significant	16.8981	16.8571	16.9916	16.8608	17.2928	17.2623	17.2448	17.2739	16.8918	17.0691
Q812A2	sp|Q812A2|SRGP3_MOUSE SLIT-ROBO Rho GTPase-activating protein 3 OS=Mus musculus OX=10090 GN=Srgap3 PE=1 SV=1	0.000852682	0.994039	0.00259649	not significant	23.0681	23.1618	23.191	23.0397	23.2907	23.3973	23.4882	23.3079	23.1036	23.2393
Q9D706	sp|Q9D706|RPAP3_MOUSE RNA polymerase II-associated protein 3 OS=Mus musculus OX=10090 GN=Rpap3 PE=1 SV=1	0.000825939	0.99429	0.00248679	not significant	20.8487	21.2005	21.2485	20.945	21.208	21.2698	21.3567	21.2686	21.0949	21.0771
Q922E6	sp|Q922E6|FAKD2_MOUSE FAST kinase domain-containing protein 2, mitochondrial OS=Mus musculus OX=10090 GN=Fastkd2 PE=2 SV=2	0.000825371	0.99433	0.00246954	not significant	16.6505	16.8982	17.1682	16.8371	16.958	17.1112	17.1323	17.1223	16.9116	16.8559
Q5SSG4	sp|Q5SSG4|GA2L2_MOUSE GAS2-like protein 2 OS=Mus musculus OX=10090 GN=Gas2l2 PE=1 SV=1	0.00080542	0.994502	0.00239429	not significant	15.5977	15.9837	15.8394	15.5339	15.9686	15.9692	15.9395	15.9328	15.7117	15.6413
P40645-2;P40645;P35710-3;Q04891;P35710-2;P35710	sp|P40645-2|SOX6_MOUSE Isoform 2 of Transcription factor SOX-6 OS=Mus musculus OX=10090 GN=Sox6;sp|P40645|SOX6_MOUSE Transcription factor SOX-6 OS=Mus musculus OX=10090 GN=Sox6 PE=1 SV=2	0.000746137	0.99498	0.00218584	not significant	17.2297	17.3673	17.661	17.5178	17.609	17.6654	17.8591	17.6789	17.3439	17.4771
Q8BPI1-2;Q8BPI1	sp|Q8BPI1-2|KTU_MOUSE Isoform 2 of Protein kintoun OS=Mus musculus OX=10090 GN=Dnaaf2;sp|Q8BPI1|KTU_MOUSE Protein kintoun OS=Mus musculus OX=10090 GN=Dnaaf2 PE=1 SV=2	0.000736613	0.994923	0.00221073	not significant	18.3377	18.8441	18.7851	18.403	18.6698	18.5257	18.6876	18.7276	18.5688	18.5522
Q9JLI8;Q9JLI8-2	sp|Q9JLI8|SART3_MOUSE Squamous cell carcinoma antigen recognized by T-cells 3 OS=Mus musculus OX=10090 GN=Sart3 PE=1 SV=1	0.000693132	0.995194	0.00209212	not significant	22.1023	22.2925	22.4366	22.1392	22.4094	22.5092	22.5649	22.4821	22.2569	22.3506
P54728	sp|P54728|RD23B_MOUSE UV excision repair protein RAD23 homolog B OS=Mus musculus OX=10090 GN=Rad23b PE=1 SV=2	0.000605878	0.995862	0.00180074	not significant	23.4233	23.4937	23.3814	23.3047	23.6495	23.6046	23.7744	23.7449	23.3138	23.3977
O54785-3;O54785-2;O54785;P53668	sp|O54785-3|LIMK2_MOUSE Isoform 3 of LIM domain kinase 2 OS=Mus musculus OX=10090 GN=Limk2;sp|O54785-2|LIMK2_MOUSE Isoform LIMK2b of LIM domain kinase 2 OS=Mus musculus OX=10090 GN=Limk2;sp|O54785|LIMK2_MOUSE LIM domain kinase 2 OS=Mus musculus OX=10090 GN	0.000567921	0.996036	0.00172516	not significant	17.1576	17.4829	17.5793	17.3062	17.6143	17.4974	17.5519	17.6352	17.5239	17.5082
Q8VD57	sp|Q8VD57|SFT2B_MOUSE Vesicle transport protein SFT2B OS=Mus musculus OX=10090 GN=Sft2d2 PE=1 SV=1	0.000558372	0.996105	0.00169505	not significant	18.7401	18.8601	18.7531	18.802	18.963	18.9893	19.2069	19.008	18.7952	18.8016
Q9D1A2	sp|Q9D1A2|CNDP2_MOUSE Cytosolic non-specific dipeptidase OS=Mus musculus OX=10090 GN=Cndp2 PE=1 SV=1	0.000557686	0.996091	0.00170098	not significant	23.4664	23.5005	23.7395	23.6325	23.7243	23.8191	23.8781	23.8419	23.6027	23.62
Q9D6Y9	sp|Q9D6Y9|GLGB_MOUSE 1,4-alpha-glucan-branching enzyme OS=Mus musculus OX=10090 GN=Gbe1 PE=1 SV=1	0.000446597	0.996895	0.0013507	not significant	21.9369	22.1475	22.0937	22.0343	22.2406	22.3129	22.449	22.2907	22.1351	22.0722
E9Q5K9-3;E9Q5K9-2;E9Q5K9	sp|E9Q5K9-3|YTDC1_MOUSE Isoform 3 of YTH domain-containing protein 1 OS=Mus musculus OX=10090 GN=Ythdc1;sp|E9Q5K9-2|YTDC1_MOUSE Isoform 2 of YTH domain-containing protein 1 OS=Mus musculus OX=10090 GN=Ythdc1;sp|E9Q5K9|YTDC1_MOUSE YTH domain-containing prot	0.000442127	0.997094	0.00126399	not significant	18.2317	18.6063	18.7771	18.321	18.7243	18.7411	18.8811	18.85	18.6197	18.7179
Q8BUN5	sp|Q8BUN5|SMAD3_MOUSE Mothers against decapentaplegic homolog 3 OS=Mus musculus OX=10090 GN=Smad3 PE=1 SV=2	0.000406714	0.997331	0.0011605	not significant	18.7592	18.7225	18.8284	18.8221	19.0715	19.3365	19.2535	19.0138	18.7956	18.8153
Q8BYW9	sp|Q8BYW9|EOGT_MOUSE EGF domain-specific O-linked N-acetylglucosamine transferase OS=Mus musculus OX=10090 GN=Eogt PE=1 SV=1	0.000392931	0.997213	0.00121218	not significant	18.8174	19.0902	19.1866	18.9698	19.0725	19.1074	19.2238	19.1829	19.0122	18.964
P45700	sp|P45700|MA1A1_MOUSE Mannosyl-oligosaccharide 1,2-alpha-mannosidase IA OS=Mus musculus OX=10090 GN=Man1a1 PE=1 SV=1	0.000311068	0.997929	0.000900482	not significant	18.7087	18.7638	19.0286	18.7691	19.0737	19.2373	19.2299	19.0965	18.7603	18.936
O35598	sp|O35598|ADA10_MOUSE Disintegrin and metalloproteinase domain-containing protein 10 OS=Mus musculus OX=10090 GN=Adam10 PE=1 SV=2	0.000168041	0.998818	0.000513805	not significant	21.0317	21.1492	21.1774	21.0362	21.2479	21.3937	21.4528	21.2215	21.1612	21.2712
Q61233	sp|Q61233|PLSL_MOUSE Plastin-2 OS=Mus musculus OX=10090 GN=Lcp1 PE=1 SV=4	0.000129518	0.999284	0.000311186	not significant	24.2703	23.5844	24.2553	24.316	24.4217	24.9419	24.6827	24.6797	24.1682	24.2768
Q8BUB4	sp|Q8BUB4|WDFY2_MOUSE WD repeat and FYVE domain-containing protein 2 OS=Mus musculus OX=10090 GN=Wdfy2 PE=1 SV=2	4.75756e-05	0.999669	0.000143953	not significant	18.2729	18.2228	18.4525	18.1341	18.2662	18.4976	18.3537	18.4072	18.0453	18.1293
P49615	sp|P49615|CDK5_MOUSE Cyclin-dependent-like kinase 5 OS=Mus musculus OX=10090 GN=Cdk5 PE=1 SV=1	9.4143e-07	0.999993	2.83365e-06	not significant	20.569	20.8733	20.983	20.7154	20.9466	21.0315	21.086	20.9951	20.8642	20.8335
Q08091;Q08091-2	sp|Q08091|CNN1_MOUSE Calponin-1 OS=Mus musculus OX=10090 GN=Cnn1 PE=1 SV=1;sp|Q08091-2|CNN1_MOUSE Isoform Beta of Calponin-1 OS=Mus musculus OX=10090 GN=Cnn1	-0.000136111	0.999052	0.000411825	not significant	25.6573	25.6076	25.6032	25.8648	25.8725	25.893	26.061	25.9271	25.8551	25.7558
P12382	sp|P12382|PFKAL_MOUSE ATP-dependent 6-phosphofructokinase, liver type OS=Mus musculus OX=10090 GN=Pfkl PE=1 SV=4	-0.000169426	0.998827	0.000509877	not significant	23.0313	23.1879	23.2597	23.0803	23.2716	23.4408	23.5161	23.4057	23.2021	23.1652
P20152;P15331-3;P15331;P15331-2;P46660;P08553;P08551	sp|P20152|VIME_MOUSE Vimentin OS=Mus musculus OX=10090 GN=Vim PE=1 SV=3	-0.000173568	0.998785	0.000528068	not significant	30.0373	30.2186	30.2473	30.2254	30.32	30.38	30.579	30.3936	30.2564	30.2217
Q9D404	sp|Q9D404|OXSM_MOUSE 3-oxoacyl-[acyl-carrier-protein] synthase, mitochondrial OS=Mus musculus OX=10090 GN=Oxsm PE=1 SV=1	-0.000280587	0.998094	0.000828574	not significant	20.6388	21.054	21.1552	20.7941	21.0955	21.1822	21.2004	21.1113	21.0307	20.9778
Q8VE97	sp|Q8VE97|SRSF4_MOUSE Serine/arginine-rich splicing factor 4 OS=Mus musculus OX=10090 GN=Srsf4 PE=2 SV=1	-0.000293062	0.997987	0.000875067	not significant	22.4948	22.6457	22.6716	22.4178	22.7517	22.8756	22.8714	22.7362	22.438	22.5509
Q3TCJ1	sp|Q3TCJ1|ABRX2_MOUSE BRISC complex subunit Abraxas 2 OS=Mus musculus OX=10090 GN=Abraxas2 PE=1 SV=1	-0.000345603	0.997566	0.00105834	not significant	19.1489	19.3539	19.4649	19.1721	19.4186	19.5027	19.473	19.4416	19.2176	19.251
Q8R1J9-2;Q8R1J9	sp|Q8R1J9-2|TOR2A_MOUSE Isoform 2 of Torsin-2A OS=Mus musculus OX=10090 GN=Tor2a;sp|Q8R1J9|TOR2A_MOUSE Torsin-2A OS=Mus musculus OX=10090 GN=Tor2a PE=1 SV=1	-0.000424745	0.997101	0.00126076	not significant	17.3226	17.5146	17.6716	17.4148	17.7492	17.8483	17.7807	17.5883	17.4161	17.5722
Q9CR76	sp|Q9CR76|TM186_MOUSE Transmembrane protein 186 OS=Mus musculus OX=10090 GN=Tmem186 PE=1 SV=2	-0.000449276	0.996906	0.00134573	not significant	18.0719	18.2664	18.3145	18.0928	18.432	18.52	18.5243	18.4816	18.2801	18.2598
Q62383	sp|Q62383|SPT6H_MOUSE Transcription elongation factor SPT6 OS=Mus musculus OX=10090 GN=Supt6h PE=1 SV=2	-0.000453816	0.996853	0.00136891	not significant	20.055	20.1719	20.355	20.0382	20.2749	20.5164	20.4278	20.3549	20.1938	20.2227
Q8VDD5;Q91Z83;P13542;Q5SX39;P13541;A2AQP0;Q5SX40	sp|Q8VDD5|MYH9_MOUSE Myosin-9 OS=Mus musculus OX=10090 GN=Myh9 PE=1 SV=4	-0.000499311	0.996521	0.00151343	not significant	28.2509	28.3398	28.5065	28.4705	28.5784	28.6081	28.7155	28.646	28.3897	28.3742
P57746	sp|P57746|VATD_MOUSE V-type proton ATPase subunit D OS=Mus musculus OX=10090 GN=Atp6v1d PE=1 SV=1	-0.000653004	0.995467	0.00197298	not significant	22.0728	22.2964	22.5098	22.262	22.4237	22.4793	22.5601	22.5522	22.3332	22.3063
Q9D8P4;Q9D8P4-2	sp|Q9D8P4|RM17_MOUSE 39S ribosomal protein L17, mitochondrial OS=Mus musculus OX=10090 GN=Mrpl17 PE=1 SV=1	-0.000665282	0.995479	0.00196771	not significant	19.103	19.3575	19.5242	19.1592	19.4207	19.5148	19.6347	19.5665	19.2396	19.3209
Q3UPH1	sp|Q3UPH1|PRRC1_MOUSE Protein PRRC1 OS=Mus musculus OX=10090 GN=Prrc1 PE=1 SV=1	-0.000676041	0.995309	0.00204218	not significant	21.0126	21.1163	21.3486	21.0973	21.25	21.4316	21.4531	21.4253	21.218	21.2085
Q9JIZ0;Q9JIY7;E0CYC6;Q8CHQ9	sp|Q9JIZ0|CMLO1_MOUSE Probable N-acetyltransferase CML1 OS=Mus musculus OX=10090 GN=Cml1 PE=1 SV=1	-0.000734272	0.994975	0.00218783	not significant	18.4628	18.9471	19.03	18.6019	18.6328	18.6399	18.8238	18.7868	18.6783	18.6482
Q8CF89	sp|Q8CF89|TAB1_MOUSE TGF-beta-activated kinase 1 and MAP3K7-binding protein 1 OS=Mus musculus OX=10090 GN=Tab1 PE=1 SV=2	-0.000800609	0.994406	0.00243616	not significant	19.2296	19.4684	19.6175	19.2707	19.4439	19.558	19.6409	19.618	19.3842	19.397
Q61510	sp|Q61510|TRI25_MOUSE E3 ubiquitin/ISG15 ligase TRIM25 OS=Mus musculus OX=10090 GN=Trim25 PE=1 SV=2	-0.000892273	0.994029	0.00260078	not significant	20.0367	20.3666	20.5899	20.4801	20.433	20.529	20.5956	20.6634	20.6475	20.2591
Q9CPW9;Q9CPW9-2	sp|Q9CPW9|MAP12_MOUSE Methionine aminopeptidase 1D, mitochondrial OS=Mus musculus OX=10090 GN=Metap1d PE=2 SV=1;sp|Q9CPW9-2|MAP12_MOUSE Isoform 2 of Methionine aminopeptidase 1D, mitochondrial OS=Mus musculus OX=10090 GN=Metap1d	-0.000899359	0.994173	0.00253816	not significant	16.9781	16.9479	17.1106	16.942	17.1742	17.372	17.5428	17.3662	16.8473	17.0205
Q8BGD5	sp|Q8BGD5|CPT1C_MOUSE Carnitine O-palmitoyltransferase 1, brain isoform OS=Mus musculus OX=10090 GN=Cpt1c PE=1 SV=1	-0.000917292	0.993603	0.002787	not significant	21.1895	21.4539	21.5732	21.2484	21.4388	21.517	21.6271	21.6383	21.4365	21.403
Q9QZB7	sp|Q9QZB7|ARP10_MOUSE Actin-related protein 10 OS=Mus musculus OX=10090 GN=Actr10 PE=1 SV=2	-0.000987593	0.993143	0.00298823	not significant	20.3739	20.5622	20.6452	20.4875	20.7234	20.782	20.8703	20.8056	20.607	20.5775
P35293	sp|P35293|RAB18_MOUSE Ras-related protein Rab-18 OS=Mus musculus OX=10090 GN=Rab18 PE=1 SV=2	-0.00102414	0.992845	0.00311865	not significant	23.1595	23.3958	23.5154	23.3251	23.4293	23.4947	23.6523	23.5803	23.3468	23.3023
O70481	sp|O70481|UBR1_MOUSE E3 ubiquitin-protein ligase UBR1 OS=Mus musculus OX=10090 GN=Ubr1 PE=1 SV=2	-0.00104962	0.992603	0.0032245	not significant	20.0556	20.2158	20.3409	20.1044	20.289	20.4118	20.4338	20.4513	20.3142	20.2448
Q9WV55	sp|Q9WV55|VAPA_MOUSE Vesicle-associated membrane protein-associated protein A OS=Mus musculus OX=10090 GN=Vapa PE=1 SV=2	-0.00109955	0.99229	0.00336122	not significant	24.1865	24.2867	24.3358	24.2318	24.4397	24.4406	24.5906	24.4878	24.1653	24.2655
Q9CRB6;Q0P5Y3	sp|Q9CRB6|TPPP3_MOUSE Tubulin polymerization-promoting protein family member 3 OS=Mus musculus OX=10090 GN=Tppp3 PE=1 SV=1	-0.00113716	0.992619	0.00321739	not significant	24.886	25.4392	25.4679	24.8176	25.1406	25.2415	25.3884	25.3287	25.3317	25.3817
Q8R1S0	sp|Q8R1S0|COQ6_MOUSE Ubiquinone biosynthesis monooxygenase COQ6, mitochondrial OS=Mus musculus OX=10090 GN=Coq6 PE=1 SV=3	-0.00114899	0.992074	0.00345594	not significant	18.9345	19.0363	19.2558	19.0187	19.2421	19.3139	19.3928	19.2903	18.9667	19.127
Q921T2;Q921T2-2;Q921T2-3	sp|Q921T2|TOIP1_MOUSE Torsin-1A-interacting protein 1 OS=Mus musculus OX=10090 GN=Tor1aip1 PE=1 SV=3;sp|Q921T2-2|TOIP1_MOUSE Isoform 2 of Torsin-1A-interacting protein 1 OS=Mus musculus OX=10090 GN=Tor1aip1;sp|Q921T2-3|TOIP1_MOUSE Isoform 3 of Torsin-1A-in	-0.00128077	0.991198	0.00383969	not significant	22.5713	22.599	22.6616	22.5056	22.8722	22.9863	22.9293	22.7875	22.5791	22.7288
Q8CGF6	sp|Q8CGF6|WDR47_MOUSE WD repeat-containing protein 47 OS=Mus musculus OX=10090 GN=Wdr47 PE=1 SV=2	-0.00132611	0.990779	0.00402332	not significant	20.9273	20.8629	20.9496	20.6461	20.8722	21.0469	21.0871	20.9726	20.6249	20.926
Q9D9M2-2;Q9D9M2	sp|Q9D9M2-2|UBP12_MOUSE Isoform 2 of Ubiquitin carboxyl-terminal hydrolase 12 OS=Mus musculus OX=10090 GN=Usp12;sp|Q9D9M2|UBP12_MOUSE Ubiquitin carboxyl-terminal hydrolase 12 OS=Mus musculus OX=10090 GN=Usp12 PE=2 SV=2	-0.00136951	0.990355	0.00420892	not significant	16.1142	16.043	16.2849	16.209	16.2969	16.404	16.4552	16.4084	16.1611	16.2411
Q5NCQ5	sp|Q5NCQ5|DPH1_MOUSE 2-(3-amino-3-carboxypropyl)histidine synthase subunit 1 OS=Mus musculus OX=10090 GN=Dph1 PE=1 SV=1	-0.00142478	0.990668	0.00407202	not significant	16.6975	16.9427	17.0561	16.8706	17.1348	17.3298	17.4466	17.2097	17.0687	17.0437
Q9JIB4	sp|Q9JIB4|TF2H2_MOUSE General transcription factor IIH subunit 2 OS=Mus musculus OX=10090 GN=Gtf2h2 PE=1 SV=1	-0.00144936	0.989845	0.00443286	not significant	16.7289	16.7161	16.8354	16.4809	16.7751	16.978	16.8703	16.9345	16.6763	16.7693
P62137	sp|P62137|PP1A_MOUSE Serine/threonine-protein phosphatase PP1-alpha catalytic subunit OS=Mus musculus OX=10090 GN=Ppp1ca PE=1 SV=1	-0.00146701	0.989814	0.0044465	not significant	23.3931	23.5198	23.6288	23.4646	23.6936	23.7506	23.8631	23.8124	23.5452	23.5689
Q99LI7	sp|Q99LI7|CSTF3_MOUSE Cleavage stimulation factor subunit 3 OS=Mus musculus OX=10090 GN=Cstf3 PE=1 SV=1	-0.00149838	0.989641	0.00452249	not significant	20.9379	21.0955	21.2399	20.929	21.2472	21.3757	21.3382	21.283	21.0509	21.1234
P97384	sp|P97384|ANX11_MOUSE Annexin A11 OS=Mus musculus OX=10090 GN=Anxa11 PE=1 SV=2	-0.00150638	0.989107	0.00475655	not significant	23.3762	23.5477	23.6041	23.4554	23.5399	23.5916	23.6808	23.638	23.5055	23.4664
Q3TUH1;Q3TUH1-2	sp|Q3TUH1|TAM41_MOUSE Phosphatidate cytidylyltransferase, mitochondrial OS=Mus musculus OX=10090 GN=Tamm41 PE=1 SV=2	-0.00153732	0.98907	0.00477303	not significant	19.0647	19.2398	19.3734	19.1662	19.3066	19.3773	19.4446	19.3691	19.1721	19.2014
Q6ZQH8	sp|Q6ZQH8|NU188_MOUSE Nucleoporin NUP188 OS=Mus musculus OX=10090 GN=Nup188 PE=1 SV=2	-0.00154313	0.989176	0.0047266	not significant	20.5808	20.6625	20.8278	20.6334	20.9073	20.9861	20.9233	20.8895	20.6897	20.7497
Q8K4Z5	sp|Q8K4Z5|SF3A1_MOUSE Splicing factor 3A subunit 1 OS=Mus musculus OX=10090 GN=Sf3a1 PE=1 SV=1	-0.00156045	0.989414	0.004622	not significant	22.9804	23.14	23.3381	22.9537	23.268	23.4423	23.4666	23.388	23.1349	23.2562
Q91W50	sp|Q91W50|CSDE1_MOUSE Cold shock domain-containing protein E1 OS=Mus musculus OX=10090 GN=Csde1 PE=1 SV=1	-0.00159379	0.98883	0.00487828	not significant	23.1092	23.2389	23.4051	23.2376	23.3601	23.5455	23.5425	23.4135	23.2731	23.2466
Q9ES56	sp|Q9ES56|TPPC4_MOUSE Trafficking protein particle complex subunit 4 OS=Mus musculus OX=10090 GN=Trappc4 PE=1 SV=1	-0.001604	0.988832	0.00487747	not significant	20.4679	20.6987	20.8239	20.5501	20.7245	20.8171	20.9282	20.9118	20.6741	20.633
Q9WTM5	sp|Q9WTM5|RUVB2_MOUSE RuvB-like 2 OS=Mus musculus OX=10090 GN=Ruvbl2 PE=1 SV=3	-0.00171308	0.988159	0.00517324	not significant	24.2953	24.6422	24.6626	24.2833	24.5878	24.6418	24.7532	24.6586	24.4632	24.5277
Q9D787	sp|Q9D787|PPIL2_MOUSE RING-type E3 ubiquitin-protein ligase PPIL2 OS=Mus musculus OX=10090 GN=Ppil2 PE=1 SV=2	-0.00172456	0.988723	0.00492553	not significant	18.1141	18.1034	18.1301	18.0431	18.528	18.5761	18.6014	18.496	18.2123	18.3587
Q91W53;Q91W53-2;Q9D428	sp|Q91W53|GOGA7_MOUSE Golgin subfamily A member 7 OS=Mus musculus OX=10090 GN=Golga7 PE=1 SV=1;sp|Q91W53-2|GOGA7_MOUSE Isoform 2 of Golgin subfamily A member 7 OS=Mus musculus OX=10090 GN=Golga7	-0.00172648	0.988018	0.0052353	not significant	18.482	18.6722	18.815	18.557	18.7742	18.9041	18.908	18.9275	18.7214	18.6312
Q8VBZ3	sp|Q8VBZ3|CLPT1_MOUSE Cleft lip and palate transmembrane protein 1 homolog OS=Mus musculus OX=10090 GN=Clptm1 PE=1 SV=1	-0.00178995	0.987532	0.00544904	not significant	21.4331	21.5107	21.6469	21.4937	21.6851	21.8211	21.8789	21.7999	21.5951	21.6047
Q06890	sp|Q06890|CLUS_MOUSE Clusterin OS=Mus musculus OX=10090 GN=Clu PE=1 SV=1	-0.00190008	0.986631	0.00584521	not significant	21.7631	22.0717	22.1645	22.0734	22.0978	22.0284	22.2555	22.1277	21.9674	21.9376
Q8BTS4	sp|Q8BTS4|NUP54_MOUSE Nuclear pore complex protein Nup54 OS=Mus musculus OX=10090 GN=Nup54 PE=1 SV=1	-0.00192385	0.986342	0.00597241	not significant	20.8761	20.9661	21.0586	20.8826	21.1252	21.1953	21.2096	21.1253	20.9319	21.0223
Q99MU3-2;Q99MU3;Q99MU3-5;Q99MU3-3;Q99MU3-4	sp|Q99MU3-2|DSRAD_MOUSE Isoform 2 of Double-stranded RNA-specific adenosine deaminase OS=Mus musculus OX=10090 GN=Adar;sp|Q99MU3|DSRAD_MOUSE Double-stranded RNA-specific adenosine deaminase OS=Mus musculus OX=10090 GN=Adar PE=1 SV=2;sp|Q99MU3-5|DSRAD_MOUSE	-0.00195305	0.986337	0.00597488	not significant	19.8701	19.926	20.0174	19.8036	20.1003	20.2259	20.1735	20.1061	19.8584	19.9484
Q8K4Q8	sp|Q8K4Q8|COL12_MOUSE Collectin-12 OS=Mus musculus OX=10090 GN=Colec12 PE=1 SV=1	-0.00203971	0.98872	0.00492664	not significant	18.9146	19.0893	20.0518	18.9791	19.0818	19.2944	19.23	19.8482	19.2755	19.3326
Q91WQ5	sp|Q91WQ5|TAF5L_MOUSE TAF5-like RNA polymerase II p300/CBP-associated factor-associated factor 65 kDa subunit 5L OS=Mus musculus OX=10090 GN=Taf5l PE=2 SV=1	-0.00205393	0.985806	0.00620856	not significant	14.6766	14.956	15.0387	14.7023	15.0541	15.1051	14.9906	15.1398	15.0602	14.9067
Q64705;Q64705-2	sp|Q64705|USF2_MOUSE Upstream stimulatory factor 2 OS=Mus musculus OX=10090 GN=Usf2 PE=1 SV=1;sp|Q64705-2|USF2_MOUSE Isoform USF2B of Upstream stimulatory factor 2 OS=Mus musculus OX=10090 GN=Usf2	-0.0020579	0.985696	0.00625704	not significant	18.2542	18.4794	18.4921	18.1477	18.4617	18.5618	18.6081	18.5725	18.3058	18.3501
Q8VDS8;Q8VDS8-3;Q8VDS8-2	sp|Q8VDS8|STX18_MOUSE Syntaxin-18 OS=Mus musculus OX=10090 GN=Stx18 PE=1 SV=2;sp|Q8VDS8-3|STX18_MOUSE Isoform 3 of Syntaxin-18 OS=Mus musculus OX=10090 GN=Stx18;sp|Q8VDS8-2|STX18_MOUSE Isoform 2 of Syntaxin-18 OS=Mus musculus OX=10090 GN=Stx18	-0.00206465	0.985421	0.00637825	not significant	20.1205	20.3564	20.4667	20.2403	20.3544	20.4546	20.5752	20.4898	20.3575	20.3229
Q9CQR2	sp|Q9CQR2|RS21_MOUSE 40S ribosomal protein S21 OS=Mus musculus OX=10090 GN=Rps21 PE=1 SV=1	-0.0020772	0.985966	0.00613785	not significant	21.4716	21.6398	21.898	21.6402	21.8311	21.9048	22.0201	22.0089	21.6406	21.6574
Q99K23	sp|Q99K23|UFSP2_MOUSE Ufm1-specific protease 2 OS=Mus musculus OX=10090 GN=Ufsp2 PE=1 SV=1	-0.0020889	0.985205	0.00647346	not significant	20.0593	20.1055	20.2633	20.1118	20.2765	20.3711	20.3838	20.4085	20.183	20.1586
Q8VDG5;Q8VDG5-2	sp|Q8VDG5|PPCS_MOUSE Phosphopantothenate--cysteine ligase OS=Mus musculus OX=10090 GN=Ppcs PE=1 SV=1;sp|Q8VDG5-2|PPCS_MOUSE Isoform 2 of Phosphopantothenate--cysteine ligase OS=Mus musculus OX=10090 GN=Ppcs	-0.00214237	0.984756	0.00667117	not significant	19.9097	20.0675	20.045	19.9023	20.08	20.2637	20.2439	20.101	20.0589	19.9923
Q9QXL8	sp|Q9QXL8|NDK7_MOUSE Nucleoside diphosphate kinase 7 OS=Mus musculus OX=10090 GN=Nme7 PE=1 SV=1	-0.00215003	0.985397	0.00638855	not significant	19.9307	20.3377	20.3518	19.9813	20.2917	20.2381	20.4764	20.4374	20.1552	20.2006
Q8C0N2	sp|Q8C0N2|GPAT3_MOUSE Glycerol-3-phosphate acyltransferase 3 OS=Mus musculus OX=10090 GN=Gpat3 PE=1 SV=1	-0.00217217	0.984463	0.00680056	not significant	20.4217	20.6209	20.7292	20.4756	20.5836	20.704	20.7758	20.7044	20.6114	20.606
O08810	sp|O08810|U5S1_MOUSE 116 kDa U5 small nuclear ribonucleoprotein component OS=Mus musculus OX=10090 GN=Eftud2 PE=1 SV=1	-0.00219728	0.984692	0.00669965	not significant	23.0727	23.2741	23.3696	23.0922	23.3525	23.4924	23.5013	23.388	23.2049	23.2433
Q9QYI4	sp|Q9QYI4|DJB12_MOUSE DnaJ homolog subfamily B member 12 OS=Mus musculus OX=10090 GN=Dnajb12 PE=1 SV=2	-0.00228266	0.98394	0.00703157	not significant	18.4106	18.5862	18.7626	18.5132	18.7427	18.7898	18.787	18.7632	18.5479	18.5868
Q78XR0;Q78XR0-2	sp|Q78XR0|TPC6A_MOUSE Trafficking protein particle complex subunit 6A OS=Mus musculus OX=10090 GN=Trappc6a PE=1 SV=1;sp|Q78XR0-2|TPC6A_MOUSE Isoform 2 of Trafficking protein particle complex subunit 6A OS=Mus musculus OX=10090 GN=Trappc6a	-0.00228684	0.984798	0.00665292	not significant	15.2316	15.6863	15.9016	15.4762	15.6437	15.8666	15.8586	15.6801	15.6388	15.5536
Q149F3	sp|Q149F3|ERF3B_MOUSE Eukaryotic peptide chain release factor GTP-binding subunit ERF3B OS=Mus musculus OX=10090 GN=Gspt2 PE=1 SV=1	-0.00228971	0.984356	0.00684802	not significant	18.6241	18.6654	18.6368	18.6319	18.8863	19.0042	19.1175	18.8695	18.6961	18.7783
Q91X78	sp|Q91X78|ERLN1_MOUSE Erlin-1 OS=Mus musculus OX=10090 GN=Erlin1 PE=1 SV=2	-0.00229269	0.984062	0.00697758	not significant	20.1482	20.403	20.5888	20.2054	20.3953	20.5101	20.55	20.5925	20.3982	20.3581
Q3UIL6-2;Q3UIL6-6;Q3UIL6;Q3UIL6-4;Q3UIL6-5;Q3UIL6-3	sp|Q3UIL6-2|PKHA7_MOUSE Isoform 2 of Pleckstrin homology domain-containing family A member 7 OS=Mus musculus OX=10090 GN=Plekha7;sp|Q3UIL6-6|PKHA7_MOUSE Isoform 6 of Pleckstrin homology domain-containing family A member 7 OS=Mus musculus OX=10090 GN=Plekha	-0.00232742	0.984011	0.00699985	not significant	23.304	23.4415	23.3581	23.2514	23.6371	23.6756	23.7499	23.5411	23.3788	23.5065
P62849-2;P62849-3;P62849	sp|P62849-2|RS24_MOUSE Isoform 2 of 40S ribosomal protein S24 OS=Mus musculus OX=10090 GN=Rps24;sp|P62849-3|RS24_MOUSE Isoform 3 of 40S ribosomal protein S24 OS=Mus musculus OX=10090 GN=Rps24;sp|P62849|RS24_MOUSE 40S ribosomal protein S24 OS=Mus musculus O	-0.00233936	0.984426	0.00681695	not significant	23.2371	23.4684	23.6567	23.3621	23.5845	23.6591	23.8101	23.722	23.2768	23.3419
Q9JM76	sp|Q9JM76|ARPC3_MOUSE Actin-related protein 2/3 complex subunit 3 OS=Mus musculus OX=10090 GN=Arpc3 PE=1 SV=3	-0.00239754	0.983405	0.00726758	not significant	21.8448	21.7954	22.042	21.8645	21.8897	22.1926	22.2105	22.0894	21.8254	21.8585
Q9EQH2	sp|Q9EQH2|ERAP1_MOUSE Endoplasmic reticulum aminopeptidase 1 OS=Mus musculus OX=10090 GN=Erap1 PE=1 SV=2	-0.00241495	0.983621	0.00717237	not significant	22.1427	22.2059	22.5524	22.2619	22.3468	22.6528	22.5666	22.5996	22.4001	22.2762
O35075	sp|O35075|VP26C_MOUSE Vacuolar protein sorting-associated protein 26C OS=Mus musculus OX=10090 GN=Vps26c PE=1 SV=1	-0.00241614	0.983499	0.00722607	not significant	18.6676	18.8309	18.8909	18.6863	19.0075	19.0118	19.1345	19.086	18.6982	18.7715
Q6P4S6	sp|Q6P4S6|SIK3_MOUSE Serine/threonine-protein kinase SIK3 OS=Mus musculus OX=10090 GN=Sik3 PE=1 SV=3	-0.00242401	0.983115	0.00739557	not significant	21.1364	21.15	21.305	21.1593	21.3649	21.5022	21.5457	21.4562	21.2316	21.3037
P61967;Q7TN05	sp|P61967|AP1S1_MOUSE AP-1 complex subunit sigma-1A OS=Mus musculus OX=10090 GN=Ap1s1 PE=1 SV=1	-0.00250955	0.98222	0.00779131	not significant	19.6773	19.8306	19.9038	19.6393	19.8156	19.8354	19.9676	20.0651	19.7965	19.7779
Q3TN34	sp|Q3TN34|MILK2_MOUSE MICAL-like protein 2 OS=Mus musculus OX=10090 GN=Micall2 PE=1 SV=1	-0.00251355	0.983217	0.0073508	not significant	19.8301	19.7339	20.0722	19.9052	20.0911	20.252	20.2315	20.202	19.7577	19.877
Q6PEB6	sp|Q6PEB6|PHOCN_MOUSE MOB-like protein phocein OS=Mus musculus OX=10090 GN=Mob4 PE=1 SV=1	-0.0025484	0.98255	0.00764515	not significant	18.9734	18.9364	19.0613	19.0089	19.3091	19.2535	19.401	19.3538	19.1011	19.2806
Q8R3N6	sp|Q8R3N6|THOC1_MOUSE THO complex subunit 1 OS=Mus musculus OX=10090 GN=Thoc1 PE=1 SV=1	-0.00256715	0.982202	0.00779909	not significant	20.0062	20.0182	20.2349	20.0312	20.2582	20.3841	20.4077	20.3311	20.058	20.1876
Q62172	sp|Q62172|RBP1_MOUSE RalA-binding protein 1 OS=Mus musculus OX=10090 GN=Ralbp1 PE=1 SV=4	-0.00257114	0.981858	0.00795146	not significant	17.8302	17.8874	18.181	17.8554	17.9561	18.1606	18.0328	17.96	17.7932	17.9169
P54310;P54310-2	sp|P54310|LIPS_MOUSE Hormone-sensitive lipase OS=Mus musculus OX=10090 GN=Lipe PE=1 SV=2;sp|P54310-2|LIPS_MOUSE Isoform 2 of Hormone-sensitive lipase OS=Mus musculus OX=10090 GN=Lipe	-0.00266496	0.981901	0.00793218	not significant	18.2804	18.1367	18.3396	18.259	18.5318	18.6953	18.6361	18.5321	18.3603	18.5118
P61208	sp|P61208|ARL4C_MOUSE ADP-ribosylation factor-like protein 4C OS=Mus musculus OX=10090 GN=Arl4c PE=2 SV=1	-0.00268088	0.982398	0.00771239	not significant	18.4384	18.1563	18.2309	18.3144	18.573	18.8588	18.7176	18.5303	18.3665	18.4533
Q6ZQ89;Q6ZQ89-3;Q6ZQ89-2	sp|Q6ZQ89|MARH6_MOUSE E3 ubiquitin-protein ligase MARCHF6 OS=Mus musculus OX=10090 GN=Marchf6 PE=2 SV=2;sp|Q6ZQ89-3|MARH6_MOUSE Isoform 3 of E3 ubiquitin-protein ligase MARCHF6 OS=Mus musculus OX=10090 GN=Marchf6;sp|Q6ZQ89-2|MARH6_MOUSE Isoform 2 of E3 ubi	-0.00273585	0.980417	0.00858896	not significant	16.8018	16.9111	17.089	16.9442	16.8923	16.9671	17.1078	17.155	17.0224	16.9221
Q6ZWV3;P86048	sp|Q6ZWV3|RL10_MOUSE 60S ribosomal protein L10 OS=Mus musculus OX=10090 GN=Rpl10 PE=1 SV=3;sp|P86048|RL10L_MOUSE 60S ribosomal protein L10-like OS=Mus musculus OX=10090 GN=Rpl10l PE=2 SV=1	-0.00276696	0.980941	0.00835714	not significant	23.9809	24.1541	24.3154	24.1011	24.2972	24.3771	24.5249	24.4325	24.1809	24.2206
Q91V12-2;Q91V12-4;Q91V12;Q91V12-3	sp|Q91V12-2|BACH_MOUSE Isoform A of Cytosolic acyl coenzyme A thioester hydrolase OS=Mus musculus OX=10090 GN=Acot7;sp|Q91V12-4|BACH_MOUSE Isoform D of Cytosolic acyl coenzyme A thioester hydrolase OS=Mus musculus OX=10090 GN=Acot7;sp|Q91V12|BACH_MOUSE Cyt	-0.00278643	0.980919	0.00836689	not significant	21.0938	21.4443	21.4968	21.1938	21.4218	21.5268	21.6512	21.5846	21.4601	21.3602
Q8BP40	sp|Q8BP40|PPA6_MOUSE Lysophosphatidic acid phosphatase type 6 OS=Mus musculus OX=10090 GN=Acp6 PE=1 SV=1	-0.00283172	0.980537	0.00853584	not significant	21.35	21.3834	21.4732	21.3148	21.6487	21.6825	21.7638	21.7016	21.376	21.5152
Q811D0-3;Q811D0-2;Q811D0;Q91XM9-3;Q91XM9-6;Q91XM9-8;Q91XM9;Q91XM9-2;Q91XM9-4;Q91XM9-7;Q91XM9-5	sp|Q811D0-3|DLG1_MOUSE Isoform 3 of Disks large homolog 1 OS=Mus musculus OX=10090 GN=Dlg1;sp|Q811D0-2|DLG1_MOUSE Isoform 2 of Disks large homolog 1 OS=Mus musculus OX=10090 GN=Dlg1;sp|Q811D0|DLG1_MOUSE Disks large homolog 1 OS=Mus musculus OX=10090 GN=Dlg	-0.00289178	0.979687	0.00891247	not significant	23.1361	23.3671	23.4447	23.2943	23.4409	23.4725	23.6377	23.5154	23.3248	23.3204
Q8R3Q0	sp|Q8R3Q0|SARAF_MOUSE Store-operated calcium entry-associated regulatory factor OS=Mus musculus OX=10090 GN=Saraf PE=1 SV=2	-0.00289253	0.979535	0.00898022	not significant	20.0544	20.3763	20.4288	20.2462	20.3049	20.3589	20.5318	20.3858	20.3049	20.2431
Q8CI33-2;Q8CI33	sp|Q8CI33-2|C19L1_MOUSE Isoform 2 of CWF19-like protein 1 OS=Mus musculus OX=10090 GN=Cwf19l1;sp|Q8CI33|C19L1_MOUSE CWF19-like protein 1 OS=Mus musculus OX=10090 GN=Cwf19l1 PE=1 SV=2	-0.00290384	0.980522	0.00854273	not significant	18.0186	17.8967	18.1465	17.9699	18.2144	18.4115	18.4214	18.3307	17.9425	18.1201
P46664	sp|P46664|PURA2_MOUSE Adenylosuccinate synthetase isozyme 2 OS=Mus musculus OX=10090 GN=Adss2 PE=1 SV=2	-0.00293358	0.979616	0.00894394	not significant	23.1205	23.2711	23.4373	23.2643	23.4558	23.4959	23.5745	23.5199	23.2267	23.2489
Q8CG71	sp|Q8CG71|P3H2_MOUSE Prolyl 3-hydroxylase 2 OS=Mus musculus OX=10090 GN=P3h2 PE=1 SV=1	-0.00314944	0.977839	0.00973269	not significant	17.229	17.2031	17.1814	17.0927	17.1138	17.2902	17.5511	17.3512	17.1305	17.2528
Q9CQR6	sp|Q9CQR6|PPP6_MOUSE Serine/threonine-protein phosphatase 6 catalytic subunit OS=Mus musculus OX=10090 GN=Ppp6c PE=1 SV=1	-0.00317786	0.977801	0.00974942	not significant	22.2906	22.4383	22.5871	22.4109	22.579	22.7205	22.7819	22.6252	22.5134	22.5413
Q922J9;Q922J9-4;Q922J9-3;Q922J9-2	sp|Q922J9|FACR1_MOUSE Fatty acyl-CoA reductase 1 OS=Mus musculus OX=10090 GN=Far1 PE=1 SV=1;sp|Q922J9-4|FACR1_MOUSE Isoform 4 of Fatty acyl-CoA reductase 1 OS=Mus musculus OX=10090 GN=Far1;sp|Q922J9-3|FACR1_MOUSE Isoform 3 of Fatty acyl-CoA reductase 1 OS=	-0.00323728	0.978027	0.00964922	not significant	19.8119	19.8173	19.8961	19.6854	20.0539	20.1871	20.1715	20.1274	19.774	19.874
Q8VCB1	sp|Q8VCB1|NDC1_MOUSE Nucleoporin NDC1 OS=Mus musculus OX=10090 GN=Ndc1 PE=1 SV=1	-0.0032666	0.977469	0.00989713	not significant	19.2851	19.5285	19.6407	19.3249	19.6135	19.6949	19.7826	19.7239	19.5381	19.5715
Q91V92	sp|Q91V92|ACLY_MOUSE ATP-citrate synthase OS=Mus musculus OX=10090 GN=Acly PE=1 SV=1	-0.00329346	0.976721	0.0102297	not significant	24.4062	24.632	24.6865	24.5437	24.7153	24.7491	24.8453	24.7772	24.6183	24.5531
Q6PAR5-2;Q6PAR5-6;Q6PAR5;Q6PAR5-5;Q6PAR5-4;Q6PAR5-3	sp|Q6PAR5-2|GAPD1_MOUSE Isoform 2 of GTPase-activating protein and VPS9 domain-containing protein 1 OS=Mus musculus OX=10090 GN=Gapvd1;sp|Q6PAR5-6|GAPD1_MOUSE Isoform 6 of GTPase-activating protein and VPS9 domain-containing protein 1 OS=Mus musculus OX=10	-0.00331897	0.976893	0.0101528	not significant	21.8538	22.0673	22.1892	21.8371	22.1197	22.2287	22.2647	22.2166	22.0133	22.0742
Q61142-2;Q61142;Q6NVE3	sp|Q61142-2|SPIN1_MOUSE Isoform 2 of Spindlin-1 OS=Mus musculus OX=10090 GN=Spin1;sp|Q61142|SPIN1_MOUSE Spindlin-1 OS=Mus musculus OX=10090 GN=Spin1 PE=1 SV=2	-0.0033284	0.977224	0.010006	not significant	17.6991	17.7666	17.8898	17.6934	18.021	18.1936	18.1023	17.9222	17.7573	17.877
O70496	sp|O70496|CLCN7_MOUSE H(+)/Cl(-) exchange transporter 7 OS=Mus musculus OX=10090 GN=Clcn7 PE=1 SV=1	-0.00334705	0.97823	0.00955921	not significant	19.924	20.1758	20.3707	20.0651	20.2844	20.5616	20.6676	20.4486	20.2328	20.2117
Q8CAM5	sp|Q8CAM5|RAB36_MOUSE Ras-related protein Rab-36 OS=Mus musculus OX=10090 GN=Rab36 PE=1 SV=1	-0.00337896	0.97653	0.0103146	not significant	17.7471	18.1023	17.9895	17.6532	17.8473	18.1109	18.0359	17.8868	17.9462	17.796
O88351	sp|O88351|IKKB_MOUSE Inhibitor of nuclear factor kappa-B kinase subunit beta OS=Mus musculus OX=10090 GN=Ikbkb PE=1 SV=1	-0.00343162	0.97602	0.0105411	not significant	20.7193	20.6811	20.8849	20.7339	20.9112	21.0405	21.0649	21.041	20.7568	20.8234
Q80X73	sp|Q80X73|PELO_MOUSE Protein pelota homolog OS=Mus musculus OX=10090 GN=Pelo PE=1 SV=3	-0.00350722	0.975652	0.0107051	not significant	20.3592	20.4336	20.5541	20.365	20.5975	20.7675	20.7733	20.6622	20.4412	20.4795
P42867	sp|P42867|GPT_MOUSE UDP-N-acetylglucosamine--dolichyl-phosphate N-acetylglucosaminephosphotransferase OS=Mus musculus OX=10090 GN=Dpagt1 PE=1 SV=2	-0.0035489	0.974872	0.0110525	not significant	18.0292	18.182	18.28	18.0648	18.2082	18.2262	18.3916	18.3965	18.1031	18.1249
Q9D883;Q8BGJ9;Q8BGJ9-4;Q8BGJ9-2;Q8BGJ9-3	sp|Q9D883|U2AF1_MOUSE Splicing factor U2AF 35 kDa subunit OS=Mus musculus OX=10090 GN=U2af1 PE=1 SV=4	-0.00360205	0.974944	0.0110203	not significant	21.3571	21.5012	21.6247	21.3092	21.6257	21.6881	21.6882	21.7026	21.3789	21.4554
Q6QD59	sp|Q6QD59|SEC20_MOUSE Vesicle transport protein SEC20 OS=Mus musculus OX=10090 GN=Bnip1 PE=1 SV=1	-0.00361621	0.974937	0.0110235	not significant	18.8682	19.1335	19.3466	19.0746	19.3505	19.3304	19.1023	19.1997	19.1136	19.0249
Q8BVY0	sp|Q8BVY0|RL1D1_MOUSE Ribosomal L1 domain-containing protein 1 OS=Mus musculus OX=10090 GN=Rsl1d1 PE=1 SV=1	-0.00371087	0.97458	0.0111827	not significant	20.3199	20.3207	20.428	20.2222	20.5308	20.761	20.621	20.4993	20.272	20.3498
Q8VCL2	sp|Q8VCL2|SCO2_MOUSE Protein SCO2 homolog, mitochondrial OS=Mus musculus OX=10090 GN=Sco2 PE=1 SV=1	-0.00384945	0.97424	0.0113339	not significant	18.1426	18.4017	18.6641	18.314	18.5415	18.7026	18.708	18.7348	18.5354	18.4193
Q80Y56	sp|Q80Y56|RBNS5_MOUSE Rabenosyn-5 OS=Mus musculus OX=10090 GN=Rbsn PE=1 SV=1	-0.00386798	0.972796	0.0119784	not significant	20.3232	20.4404	20.4829	20.261	20.5355	20.6634	20.6703	20.609	20.4249	20.4437
Q6DFW4	sp|Q6DFW4|NOP58_MOUSE Nucleolar protein 58 OS=Mus musculus OX=10090 GN=Nop58 PE=1 SV=1	-0.00387754	0.973352	0.0117302	not significant	21.9717	22.0743	22.1779	21.9548	22.2767	22.4074	22.3943	22.2904	22.0386	22.1129
P48379-2;P48379	sp|P48379-2|RFX2_MOUSE Isoform 2 of DNA-binding protein RFX2 OS=Mus musculus OX=10090 GN=Rfx2;sp|P48379|RFX2_MOUSE DNA-binding protein RFX2 OS=Mus musculus OX=10090 GN=Rfx2 PE=1 SV=2	-0.00391372	0.972345	0.0121796	not significant	18.9442	19.1674	19.3573	19.0934	19.2278	19.3021	19.3708	19.2958	19.2507	19.2725
P97447-2	sp|P97447-2|FHL1_MOUSE Isoform 2 of Four and a half LIM domains protein 1 OS=Mus musculus OX=10090 GN=Fhl1	-0.00394842	0.972326	0.012188	not significant	24.453	24.6438	24.4956	24.4761	24.7313	24.7853	24.8577	24.6677	24.5609	24.5059
Q3UMT1	sp|Q3UMT1|PP12C_MOUSE Protein phosphatase 1 regulatory subunit 12C OS=Mus musculus OX=10090 GN=Ppp1r12c PE=1 SV=1	-0.00400952	0.97248	0.0121195	not significant	22.0824	22.165	22.2876	21.9951	22.3267	22.4646	22.4762	22.3686	22.0678	22.2273
Q8C5N3-2;Q8C5N3	sp|Q8C5N3-2|CWC22_MOUSE Isoform 2 of Pre-mRNA-splicing factor CWC22 homolog OS=Mus musculus OX=10090 GN=Cwc22;sp|Q8C5N3|CWC22_MOUSE Pre-mRNA-splicing factor CWC22 homolog OS=Mus musculus OX=10090 GN=Cwc22 PE=1 SV=1	-0.00404739	0.972492	0.012114	not significant	19.2663	19.3121	19.3322	19.1096	19.528	19.7334	19.5626	19.4928	19.3172	19.3381
B1AVZ0	sp|B1AVZ0|UPP_MOUSE Uracil phosphoribosyltransferase homolog OS=Mus musculus OX=10090 GN=Uprt PE=1 SV=1	-0.00407278	0.972148	0.0122678	not significant	18.5027	18.6303	18.728	18.6721	18.8922	18.9155	18.9837	18.9073	18.6008	18.5619
Q922B1	sp|Q922B1|MACD1_MOUSE ADP-ribose glycohydrolase MACROD1 OS=Mus musculus OX=10090 GN=Macrod1 PE=1 SV=2	-0.00408731	0.971356	0.0126214	not significant	21.6232	21.9728	21.9086	21.7061	21.9171	22.0294	22.1029	21.8646	21.932	21.8904
Q3TC72	sp|Q3TC72|FAHD2_MOUSE Fumarylacetoacetate hydrolase domain-containing protein 2A OS=Mus musculus OX=10090 GN=Fahd2 PE=1 SV=1	-0.00409301	0.971075	0.0127471	not significant	21.0763	21.4051	21.3781	21.1797	21.3834	21.4284	21.5175	21.3854	21.3174	21.2537
Q9D1E6	sp|Q9D1E6|TBCB_MOUSE Tubulin-folding cofactor B OS=Mus musculus OX=10090 GN=Tbcb PE=1 SV=2	-0.0041045	0.971146	0.0127154	not significant	21.3284	21.5344	21.6515	21.4851	21.6478	21.7363	21.7959	21.6605	21.5228	21.5096
Q923B1	sp|Q923B1|DBR1_MOUSE Lariat debranching enzyme OS=Mus musculus OX=10090 GN=Dbr1 PE=1 SV=2	-0.00412241	0.972123	0.0122789	not significant	18.5875	18.6097	18.6935	18.4435	18.842	18.9887	18.986	18.8178	18.5482	18.777
Q8CGU1	sp|Q8CGU1|CACO1_MOUSE Calcium-binding and coiled-coil domain-containing protein 1 OS=Mus musculus OX=10090 GN=Calcoco1 PE=1 SV=2	-0.00418979	0.970595	0.0129619	not significant	19.2051	19.4231	19.529	19.3496	19.5621	19.4519	19.613	19.6839	19.4092	19.3888
B9EKR1	sp|B9EKR1|PTPRZ_MOUSE Receptor-type tyrosine-protein phosphatase zeta OS=Mus musculus OX=10090 GN=Ptprz1 PE=1 SV=1	-0.00420222	0.970634	0.0129447	not significant	22.2047	22.313	22.3228	22.0699	22.3783	22.4976	22.5236	22.3542	22.128	22.3018
B9EKI3	sp|B9EKI3|TMF1_MOUSE TATA element modulatory factor OS=Mus musculus OX=10090 GN=Tmf1 PE=1 SV=2	-0.00421419	0.971405	0.0125997	not significant	18.2858	18.5271	18.6193	18.4255	18.8424	18.7863	18.7724	18.758	18.5243	18.5264
Q9QYF1	sp|Q9QYF1|RDH11_MOUSE Retinol dehydrogenase 11 OS=Mus musculus OX=10090 GN=Rdh11 PE=1 SV=2	-0.00424701	0.969995	0.0132307	not significant	21.9827	22.1175	22.2857	22.0238	22.217	22.2934	22.3122	22.3582	22.1163	22.0998
Q04750;Q8R4U6	sp|Q04750|TOP1_MOUSE DNA topoisomerase 1 OS=Mus musculus OX=10090 GN=Top1 PE=1 SV=2	-0.00425687	0.970126	0.0131718	not significant	22.5646	22.5982	22.6914	22.5086	22.7533	22.9124	22.8787	22.7704	22.5522	22.6294
Q9Z1J3	sp|Q9Z1J3|NFS1_MOUSE Cysteine desulfurase, mitochondrial OS=Mus musculus OX=10090 GN=Nfs1 PE=1 SV=3	-0.0043084	0.969866	0.0132885	not significant	22.3761	22.4923	22.5645	22.3768	22.5491	22.7505	22.8084	22.6691	22.5191	22.507
Q9JL56	sp|Q9JL56|GDE1_MOUSE Glycerophosphodiester phosphodiesterase 1 OS=Mus musculus OX=10090 GN=Gde1 PE=1 SV=1	-0.00433745	0.969699	0.0133629	not significant	20.9051	21.0175	21.0793	20.976	21.2023	21.2309	21.3659	21.2729	21.0389	21.0725
Q99LM2;Q60636-2	sp|Q99LM2|CK5P3_MOUSE CDK5 regulatory subunit-associated protein 3 OS=Mus musculus OX=10090 GN=Cdk5rap3 PE=1 SV=1	-0.00439794	0.969575	0.0134184	not significant	20.9753	21.2313	21.4462	21.1005	21.2417	21.2809	21.4168	21.3953	21.0826	21.1326
Q61545	sp|Q61545|EWS_MOUSE RNA-binding protein EWS OS=Mus musculus OX=10090 GN=Ewsr1 PE=1 SV=2	-0.00441293	0.969015	0.0136697	not significant	21.7544	21.801	21.923	21.6673	21.9331	22.0055	22.0284	21.9665	21.6372	21.8138
P31324	sp|P31324|KAP3_MOUSE cAMP-dependent protein kinase type II-beta regulatory subunit OS=Mus musculus OX=10090 GN=Prkar2b PE=1 SV=3	-0.00447479	0.970044	0.0132085	not significant	19.198	19.6923	19.6663	19.0392	19.3291	19.4634	19.4828	19.4409	19.4034	19.4214
Q9Z2Z6	sp|Q9Z2Z6|MCAT_MOUSE Mitochondrial carnitine/acylcarnitine carrier protein OS=Mus musculus OX=10090 GN=Slc25a20 PE=1 SV=1	-0.00450519	0.968474	0.0139122	not significant	23.4368	23.5827	23.72	23.4672	23.6271	23.7614	23.8671	23.796	23.549	23.5702
Q9ER35	sp|Q9ER35|FN3K_MOUSE Fructosamine-3-kinase OS=Mus musculus OX=10090 GN=Fn3k PE=1 SV=1	-0.00452009	0.96869	0.0138153	not significant	18.0314	18.5276	18.5434	18.1532	18.3825	18.3666	18.4404	18.3483	18.3342	18.3136
Q9JHU3;Q9JHU3-2	sp|Q9JHU3|CDK20_MOUSE Cyclin-dependent kinase 20 OS=Mus musculus OX=10090 GN=Cdk20 PE=1 SV=1;sp|Q9JHU3-2|CDK20_MOUSE Isoform 2 of Cyclin-dependent kinase 20 OS=Mus musculus OX=10090 GN=Cdk20	-0.00460139	0.967441	0.0143754	not significant	17.6362	17.9662	18.0812	17.8315	18.0121	18.0071	17.9892	18.0001	18.0166	17.9075
Q80TP3	sp|Q80TP3|UBR5_MOUSE E3 ubiquitin-protein ligase UBR5 OS=Mus musculus OX=10090 GN=Ubr5 PE=1 SV=2	-0.00460684	0.969328	0.0135295	not significant	20.5259	20.6036	20.7292	20.3968	20.8702	21.059	20.8294	20.8725	20.583	20.5827
Q9CQE2	sp|Q9CQE2|TM223_MOUSE Transmembrane protein 223 OS=Mus musculus OX=10090 GN=Tmem223 PE=2 SV=1	-0.00465574	0.96933	0.0135283	not significant	18.5811	18.2919	18.4962	18.6244	18.6716	18.9007	18.9989	18.7633	18.4336	18.5779
Q9D0L8;Q9D0L8-3;Q9D0L8-2	sp|Q9D0L8|MCES_MOUSE mRNA cap guanine-N7 methyltransferase OS=Mus musculus OX=10090 GN=Rnmt PE=1 SV=1;sp|Q9D0L8-3|MCES_MOUSE Isoform 3 of mRNA cap guanine-N7 methyltransferase OS=Mus musculus OX=10090 GN=Rnmt;sp|Q9D0L8-2|MCES_MOUSE Isoform 2 of mRNA cap gu	-0.00465645	0.967515	0.0143424	not significant	21.0148	21.1461	21.2374	21.0535	21.3085	21.4451	21.4346	21.2869	21.1297	21.17
Q60668-3;Q60668;Q60668-4;Q60668-2	sp|Q60668-3|HNRPD_MOUSE Isoform 3 of Heterogeneous nuclear ribonucleoprotein D0 OS=Mus musculus OX=10090 GN=Hnrnpd;sp|Q60668|HNRPD_MOUSE Heterogeneous nuclear ribonucleoprotein D0 OS=Mus musculus OX=10090 GN=Hnrnpd PE=1 SV=2;sp|Q60668-4|HNRPD_MOUSE Isoform	-0.00469802	0.967589	0.0143092	not significant	24.6571	24.7989	24.879	24.5781	24.8723	25.0326	25.0955	24.9332	24.7108	24.8484
Q9Z2X8	sp|Q9Z2X8|KEAP1_MOUSE Kelch-like ECH-associated protein 1 OS=Mus musculus OX=10090 GN=Keap1 PE=1 SV=1	-0.00470359	0.967064	0.014545	not significant	19.2548	19.4367	19.5322	19.3599	19.5441	19.594	19.7489	19.5889	19.3738	19.451
Q08943;Q08943-2	sp|Q08943|SSRP1_MOUSE FACT complex subunit SSRP1 OS=Mus musculus OX=10090 GN=Ssrp1 PE=1 SV=2;sp|Q08943-2|SSRP1_MOUSE Isoform 2 of FACT complex subunit SSRP1 OS=Mus musculus OX=10090 GN=Ssrp1	-0.00470641	0.967814	0.0142079	not significant	21.827	21.9467	22.061	21.7204	22.0665	22.229	22.2401	22.1609	21.8893	22.0033
Q8BMQ2;Q8BMQ2-2;Q8BMQ2-3	sp|Q8BMQ2|TF3C4_MOUSE General transcription factor 3C polypeptide 4 OS=Mus musculus OX=10090 GN=Gtf3c4 PE=1 SV=2;sp|Q8BMQ2-2|TF3C4_MOUSE Isoform 2 of General transcription factor 3C polypeptide 4 OS=Mus musculus OX=10090 GN=Gtf3c4	-0.00481573	0.966547	0.0147769	not significant	19.0182	19.2458	19.4194	19.0521	19.2672	19.3978	19.4635	19.3027	19.1162	19.262
Q9D2I5-2;Q9D2I5-4;Q9D2I5-5;Q9D2I5;Q9D2I5-3;Q9D2I5-7;Q9D2I5-8;Q9D2I5-6;Q9D2I5-9	sp|Q9D2I5-2|ARMC9_MOUSE Isoform 2 of LisH domain-containing protein ARMC9 OS=Mus musculus OX=10090 GN=Armc9;sp|Q9D2I5-4|ARMC9_MOUSE Isoform 4 of LisH domain-containing protein ARMC9 OS=Mus musculus OX=10090 GN=Armc9;sp|Q9D2I5-5|ARMC9_MOUSE Isoform 5 of Lis	-0.00484336	0.9666	0.0147533	not significant	18.9956	19.3551	19.3721	19.0657	19.3286	19.39	19.5486	19.39	19.3196	19.3394
Q91X52;P08074	sp|Q91X52|DCXR_MOUSE L-xylulose reductase OS=Mus musculus OX=10090 GN=Dcxr PE=1 SV=2	-0.00487443	0.966444	0.0148234	not significant	20.9526	21.1321	21.2386	21.2106	21.3491	21.3761	21.4991	21.3481	21.1306	21.0786
P70261	sp|P70261|PALD_MOUSE Paladin OS=Mus musculus OX=10090 GN=Pald1 PE=1 SV=1	-0.00489927	0.965006	0.0154698	not significant	19.6924	19.6695	19.791	19.5851	19.7673	19.9621	19.8872	19.8331	19.6686	19.7322
Q8BKY8	sp|Q8BKY8|MTEF2_MOUSE Transcription termination factor 2, mitochondrial OS=Mus musculus OX=10090 GN=Mterf2 PE=1 SV=1	-0.00494611	0.968354	0.0139657	not significant	14.31	14.6879	15.0765	14.6412	14.8642	14.986	15.1173	14.9597	14.8595	14.9281
P97479;P97479-2;Q99MZ6	sp|P97479|MYO7A_MOUSE Unconventional myosin-VIIa OS=Mus musculus OX=10090 GN=Myo7a PE=1 SV=2;sp|P97479-2|MYO7A_MOUSE Isoform 2 of Unconventional myosin-VIIa OS=Mus musculus OX=10090 GN=Myo7a	-0.00498027	0.965668	0.0151723	not significant	21.8184	22.2357	22.1646	21.7051	22.0247	22.0574	22.1692	22.0874	21.9863	22.0527
Q9D1H6	sp|Q9D1H6|NDUF4_MOUSE NADH dehydrogenase [ubiquinone] 1 alpha subcomplex assembly factor 4 OS=Mus musculus OX=10090 GN=Ndufaf4 PE=1 SV=1	-0.00498504	0.964905	0.0155152	not significant	18.8479	18.9618	19.103	18.9449	19.0237	19.1488	19.1887	19.1643	18.9022	18.8208
P19426-2;P19426	sp|P19426-2|NELFE_MOUSE Isoform 2 of Negative elongation factor E OS=Mus musculus OX=10090 GN=Nelfe;sp|P19426|NELFE_MOUSE Negative elongation factor E OS=Mus musculus OX=10090 GN=Nelfe PE=1 SV=2	-0.00502809	0.965469	0.0152615	not significant	19.7485	19.9725	20.0697	19.7455	20.0935	20.1653	20.2328	20.1489	19.9278	20.015
O35386	sp|O35386|PAHX_MOUSE Phytanoyl-CoA dioxygenase, peroxisomal OS=Mus musculus OX=10090 GN=Phyh PE=1 SV=1	-0.00505072	0.963592	0.0161067	not significant	19.6558	19.8242	19.8178	19.7912	19.9546	19.8497	19.993	19.9529	19.8909	19.8687
Q9Z1S8	sp|Q9Z1S8|GAB2_MOUSE GRB2-associated-binding protein 2 OS=Mus musculus OX=10090 GN=Gab2 PE=1 SV=2	-0.00507707	0.965445	0.0152724	not significant	15.9831	15.9348	16.1637	16.1231	16.3592	16.398	16.3501	16.4521	16.1905	16.1135
E9Q3L2	sp|E9Q3L2|PI4KA_MOUSE Phosphatidylinositol 4-kinase alpha OS=Mus musculus OX=10090 GN=Pi4ka PE=1 SV=2	-0.00509547	0.965655	0.015178	not significant	20.2227	20.4017	20.595	20.2621	20.5408	20.509	20.6824	20.8488	20.5877	20.5815
P98203-2;P98203;P98203-4;P98203-5	sp|P98203-2|ARVC_MOUSE Isoform 2 of Armadillo repeat protein deleted in velo-cardio-facial syndrome homolog OS=Mus musculus OX=10090 GN=Arvcf;sp|P98203|ARVC_MOUSE Armadillo repeat protein deleted in velo-cardio-facial syndrome homolog OS=Mus musculus OX=10	-0.00512567	0.963723	0.0160476	not significant	24.4545	24.708	24.5757	24.5318	24.7164	24.719	24.915	24.6565	24.5872	24.6078
Q9DCZ4-2;Q9DCZ4;Q9DCZ4-3	sp|Q9DCZ4-2|MIC26_MOUSE Isoform 2 of MICOS complex subunit Mic26 OS=Mus musculus OX=10090 GN=Apoo;sp|Q9DCZ4|MIC26_MOUSE MICOS complex subunit Mic26 OS=Mus musculus OX=10090 GN=Apoo PE=1 SV=2;sp|Q9DCZ4-3|MIC26_MOUSE Isoform 3 of MICOS complex subunit Mic26	-0.00518845	0.963491	0.0161525	not significant	21.3156	21.5081	21.5549	21.3458	21.5127	21.6508	21.7715	21.618	21.483	21.4892
Q8C0T5-2;Q8C0T5	sp|Q8C0T5-2|SI1L1_MOUSE Isoform 2 of Signal-induced proliferation-associated 1-like protein 1 OS=Mus musculus OX=10090 GN=Sipa1l1;sp|Q8C0T5|SI1L1_MOUSE Signal-induced proliferation-associated 1-like protein 1 OS=Mus musculus OX=10090 GN=Sipa1l1 PE=1 SV=2	-0.00522139	0.963488	0.0161535	not significant	20.578	20.9326	20.9655	20.8357	20.9672	20.9825	21.0718	21.0151	21.0057	20.7961
P59041	sp|P59041|DJC30_MOUSE DnaJ homolog subfamily C member 30, mitochondrial OS=Mus musculus OX=10090 GN=Dnajc30 PE=1 SV=1	-0.00540165	0.966447	0.014822	not significant	14.5226	14.8471	15.1877	15.1071	14.7999	15.2001	15.0743	15.004	15.032	14.4311
Q8VDG7	sp|Q8VDG7|PAFA2_MOUSE Platelet-activating factor acetylhydrolase 2, cytoplasmic OS=Mus musculus OX=10090 GN=Pafah2 PE=1 SV=2	-0.00541588	0.964421	0.0157333	not significant	19.1853	19.1025	19.2125	19.0559	19.4207	19.5649	19.6414	19.5214	19.0874	19.2756
Q99KK9	sp|Q99KK9|SYHM_MOUSE Histidine--tRNA ligase, mitochondrial OS=Mus musculus OX=10090 GN=Hars2 PE=1 SV=1	-0.00549018	0.962295	0.016692	not significant	20.6588	20.6314	20.7102	20.5866	20.8967	20.9746	21.0353	20.9493	20.6226	20.7542
O88384	sp|O88384|VTI1B_MOUSE Vesicle transport through interaction with t-SNAREs homolog 1B OS=Mus musculus OX=10090 GN=Vti1b PE=1 SV=1	-0.0054911	0.961674	0.0169719	not significant	20.7057	21.0122	21.1221	20.8573	20.9589	21.0706	21.1654	21.0589	20.8912	20.8169
Q9JKF7	sp|Q9JKF7|RM39_MOUSE 39S ribosomal protein L39, mitochondrial OS=Mus musculus OX=10090 GN=Mrpl39 PE=1 SV=4	-0.00557382	0.961894	0.0168729	not significant	19.2351	19.5132	19.6453	19.4244	19.6385	19.7673	19.8069	19.6739	19.5401	19.4594
P28352	sp|P28352|APEX1_MOUSE DNA-(apurinic or apyrimidinic site) endonuclease OS=Mus musculus OX=10090 GN=Apex1 PE=1 SV=2	-0.00557517	0.962208	0.0167308	not significant	21.4731	21.4885	21.6254	21.4904	21.8098	21.8512	21.98	21.7893	21.534	21.775
Q3URF8;Q5M956;Q5M956-2	sp|Q3URF8|KCD21_MOUSE BTB/POZ domain-containing protein KCTD21 OS=Mus musculus OX=10090 GN=Kctd21 PE=1 SV=1	-0.00557892	0.961555	0.0170258	not significant	17.6164	17.6756	17.7315	17.5367	17.7443	17.9993	18.016	17.846	17.6236	17.6462
Q9QXL2-3;Q9QXL2-2;Q9QXL2-4;Q9QXL2	sp|Q9QXL2-3|KI21A_MOUSE Isoform 3 of Kinesin-like protein KIF21A OS=Mus musculus OX=10090 GN=Kif21a;sp|Q9QXL2-2|KI21A_MOUSE Isoform 2 of Kinesin-like protein KIF21A OS=Mus musculus OX=10090 GN=Kif21a;sp|Q9QXL2-4|KI21A_MOUSE Isoform 4 of Kinesin-like protei	-0.00564559	0.960908	0.0173182	not significant	20.6415	20.895	20.9331	20.7714	21.0156	21.1081	21.1913	20.968	20.8902	20.9009
Q9CWU9	sp|Q9CWU9|NUP37_MOUSE Nucleoporin Nup37 OS=Mus musculus OX=10090 GN=Nup37 PE=1 SV=2	-0.00569361	0.961492	0.0170543	not significant	19.1101	19.344	19.4269	19.1185	19.4237	19.6044	19.692	19.435	19.2999	19.4222
Q8CB77	sp|Q8CB77|ELOA1_MOUSE Elongin-A OS=Mus musculus OX=10090 GN=Eloa PE=1 SV=3	-0.00572665	0.961493	0.0170537	not significant	19.5991	19.7378	19.8902	19.636	19.9756	20.1279	20.1297	19.984	19.7306	19.8108
Q9CRA5;Q9CRA5-2	sp|Q9CRA5|GOLP3_MOUSE Golgi phosphoprotein 3 OS=Mus musculus OX=10090 GN=Golph3 PE=1 SV=1	-0.00574592	0.959728	0.0178519	not significant	19.9324	20.0242	20.1393	19.8747	20.1947	20.2476	20.2859	20.24	20.0269	20.164
Q8VDP4	sp|Q8VDP4|CCAR2_MOUSE Cell cycle and apoptosis regulator protein 2 OS=Mus musculus OX=10090 GN=Ccar2 PE=1 SV=2	-0.0057588	0.960095	0.0176856	not significant	23.0576	23.154	23.1962	22.887	23.2611	23.368	23.3847	23.3048	23.0503	23.2073
P26450;Q64143	sp|P26450|P85A_MOUSE Phosphatidylinositol 3-kinase regulatory subunit alpha OS=Mus musculus OX=10090 GN=Pik3r1 PE=1 SV=2	-0.0057672	0.960918	0.0173137	not significant	20.6199	20.6672	20.76	20.5987	20.8457	21.087	21.1331	20.8952	20.7407	20.8225
Q8BVU0	sp|Q8BVU0|LRCH3_MOUSE DISP complex protein LRCH3 OS=Mus musculus OX=10090 GN=Lrch3 PE=1 SV=3	-0.00578137	0.959272	0.0180581	not significant	19.832	20.0992	20.1085	19.7833	20.0501	20.0994	20.1636	20.1827	20.0088	19.9696
Q91XI1;Q91XI1-2	sp|Q91XI1|DUS3L_MOUSE tRNA-dihydrouridine(47) synthase [NAD(P)(+)]-like OS=Mus musculus OX=10090 GN=Dus3l PE=1 SV=1;sp|Q91XI1-2|DUS3L_MOUSE Isoform 2 of tRNA-dihydrouridine(47) synthase [NAD(P)(+)]-like OS=Mus musculus OX=10090 GN=Dus3l	-0.00580918	0.960526	0.0174907	not significant	19.3917	19.2914	19.3379	19.1874	19.547	19.7113	19.6922	19.5857	19.2986	19.4626
Q8R307	sp|Q8R307|VPS18_MOUSE Vacuolar protein sorting-associated protein 18 homolog OS=Mus musculus OX=10090 GN=Vps18 PE=1 SV=2	-0.00586295	0.95916	0.0181088	not significant	21.2134	21.3709	21.5779	21.3156	21.5391	21.5825	21.6751	21.6188	21.384	21.4724
P62305	sp|P62305|RUXE_MOUSE Small nuclear ribonucleoprotein E OS=Mus musculus OX=10090 GN=Snrpe PE=1 SV=1	-0.00587442	0.958618	0.0183546	not significant	19.9024	19.9334	20.022	19.7517	20.0338	20.1748	20.133	20.1291	19.8689	19.9418
Q3U2P1;Q3U2P1-2	sp|Q3U2P1|SC24A_MOUSE Protein transport protein Sec24A OS=Mus musculus OX=10090 GN=Sec24a PE=1 SV=1	-0.0059117	0.959947	0.017753	not significant	20.7355	20.874	21.0863	20.8274	21.0712	21.1989	21.2957	21.2252	20.9706	21.0042
Q9Z2G0	sp|Q9Z2G0|FEM1B_MOUSE Protein fem-1 homolog B OS=Mus musculus OX=10090 GN=Fem1b PE=1 SV=1	-0.00591457	0.958987	0.0181872	not significant	16.7177	16.9831	17.13	16.8694	17.0858	17.0774	17.2299	17.1801	16.935	16.9587
Q9JJQ0	sp|Q9JJQ0|PIGB_MOUSE GPI mannosyltransferase 3 OS=Mus musculus OX=10090 GN=Pigb PE=2 SV=2	-0.00591879	0.959522	0.017945	not significant	18.1558	18.3671	18.5146	18.271	18.5519	18.5342	18.6928	18.6896	18.4059	18.4295
Q99LH9	sp|Q99LH9|3BP5L_MOUSE SH3 domain-binding protein 5-like OS=Mus musculus OX=10090 GN=Sh3bp5l PE=1 SV=1	-0.00593143	0.95895	0.0182038	not significant	17.6577	17.8757	18.0378	17.7673	17.9529	18.132	18.1558	17.917	17.8101	17.8926
Q9CXW4	sp|Q9CXW4|RL11_MOUSE 60S ribosomal protein L11 OS=Mus musculus OX=10090 GN=Rpl11 PE=1 SV=4	-0.00593318	0.959755	0.0178396	not significant	23.9074	24.1774	24.3213	23.9527	24.1878	24.3475	24.4916	24.3359	24.1186	24.1836
Q9D823	sp|Q9D823|RL37_MOUSE 60S ribosomal protein L37 OS=Mus musculus OX=10090 GN=Rpl37 PE=1 SV=3	-0.00595905	0.960255	0.0176135	not significant	22.8784	23.0609	23.2339	22.933	23.2211	23.3628	23.4934	23.345	23.0222	23.1174
Q9QY53	sp|Q9QY53|NPHP1_MOUSE Nephrocystin-1 OS=Mus musculus OX=10090 GN=Nphp1 PE=1 SV=1	-0.00595929	0.957695	0.0187727	not significant	17.0807	17.2048	17.2317	17.1206	17.2705	17.3657	17.4757	17.2912	17.1187	17.1652
Q8R368	sp|Q8R368|DAAF4_MOUSE Dynein assembly factor 4, axonemal OS=Mus musculus OX=10090 GN=Dnaaf4 PE=1 SV=2	-0.00599561	0.95807	0.0186027	not significant	17.6117	17.8208	17.9486	17.6956	17.9286	17.9909	18.0755	17.9605	17.7649	17.8316
Q9D2R0	sp|Q9D2R0|AACS_MOUSE Acetoacetyl-CoA synthetase OS=Mus musculus OX=10090 GN=Aacs PE=1 SV=1	-0.00604788	0.957904	0.0186779	not significant	22.9926	23.113	23.3024	22.9711	23.2079	23.3438	23.3848	23.3823	23.1642	23.2114
Q9DC04-2;Q9DC04-4;Q9DC04;Q9DC04-1;Q9DC04-6;Q9DC04-5	sp|Q9DC04-2|RGS3_MOUSE Isoform 6 of Regulator of G-protein signaling 3 OS=Mus musculus OX=10090 GN=Rgs3;sp|Q9DC04-4|RGS3_MOUSE Isoform 2 of Regulator of G-protein signaling 3 OS=Mus musculus OX=10090 GN=Rgs3;sp|Q9DC04|RGS3_MOUSE Regulator of G-protein sign	-0.00608545	0.95779	0.0187299	not significant	18.563	18.8133	18.7672	18.6212	18.9228	18.8656	19.0475	18.9999	18.7645	18.7346
Q8CA71	sp|Q8CA71|SHSA4_MOUSE Protein shisa-4 OS=Mus musculus OX=10090 GN=Shisa4 PE=1 SV=1	-0.00609152	0.958391	0.0184575	not significant	17.3632	17.6668	17.8167	17.6099	17.7161	17.7817	17.8973	17.929	17.7445	17.5198
Q3TZZ7;Q3TZZ7-2	sp|Q3TZZ7|ESYT2_MOUSE Extended synaptotagmin-2 OS=Mus musculus OX=10090 GN=Esyt2 PE=1 SV=1;sp|Q3TZZ7-2|ESYT2_MOUSE Isoform 2 of Extended synaptotagmin-2 OS=Mus musculus OX=10090 GN=Esyt2	-0.00613724	0.958759	0.0182905	not significant	21.4217	21.8871	22.1271	21.6652	21.7031	21.8308	21.9248	21.895	21.7961	21.664
P59759	sp|P59759|MRTFB_MOUSE Myocardin-related transcription factor B OS=Mus musculus OX=10090 GN=Mrtfb PE=1 SV=1	-0.00615502	0.956665	0.0192403	not significant	19.21	19.322	19.5554	19.1747	19.3751	19.4497	19.4629	19.5476	19.2495	19.3281
Q8K4P7-3;Q99M96-7;Q99M96-9;Q8K4P7-2;Q99M96-4;Q99M96-6;Q99M96-8;Q99M96-5;Q99M96-3;Q8K4P7;Q99M96-2;Q99M96	sp|Q8K4P7-3|ST7L_MOUSE Isoform 3 of Suppressor of tumorigenicity 7 protein-like OS=Mus musculus OX=10090 GN=St7l;sp|Q99M96-7|ST7_MOUSE Isoform 7 of Suppressor of tumorigenicity 7 protein OS=Mus musculus OX=10090 GN=St7;sp|Q99M96-9|ST7_MOUSE Isoform 9 of Su	-0.00621047	0.955884	0.0195949	not significant	16.2764	16.5324	16.5991	16.4681	16.5184	16.6538	16.6424	16.5779	16.5948	16.3679
Q9D7P6	sp|Q9D7P6|ISCU_MOUSE Iron-sulfur cluster assembly enzyme ISCU, mitochondrial OS=Mus musculus OX=10090 GN=Iscu PE=1 SV=1	-0.00622077	0.95618	0.0194604	not significant	21.2072	21.1341	21.3176	21.1306	21.3575	21.4564	21.4432	21.4583	21.1502	21.265
Q8N9S3;Q8N9S3-3;Q8N9S3-2	sp|Q8N9S3|AHSA2_MOUSE Activator of 90 kDa heat shock protein ATPase homolog 2 OS=Mus musculus OX=10090 GN=Ahsa2 PE=1 SV=2;sp|Q8N9S3-3|AHSA2_MOUSE Isoform 3 of Activator of 90 kDa heat shock protein ATPase homolog 2 OS=Mus musculus OX=10090 GN=Ahsa2;sp|Q8N9	-0.00625386	0.958186	0.0185504	not significant	17.0053	17.0733	17.3277	17.1854	17.5444	17.4371	17.4002	17.5673	17.1731	17.1563
Q921I9	sp|Q921I9|EXOS4_MOUSE Exosome complex component RRP41 OS=Mus musculus OX=10090 GN=Exosc4 PE=1 SV=3	-0.00625493	0.956084	0.0195039	not significant	18.1223	18.1819	18.1228	17.964	18.2385	18.3643	18.3204	18.2056	17.9666	18.0235
Q9Z2Q5	sp|Q9Z2Q5|RM40_MOUSE 39S ribosomal protein L40, mitochondrial OS=Mus musculus OX=10090 GN=Mrpl40 PE=1 SV=2	-0.00628345	0.955701	0.019678	not significant	16.8012	16.9206	17.0172	16.8901	17.1042	17.0498	17.072	17.1906	16.8877	16.7998
Q0VBD0	sp|Q0VBD0|ITB8_MOUSE Integrin beta-8 OS=Mus musculus OX=10090 GN=Itgb8 PE=1 SV=1	-0.00628561	0.956509	0.0193107	not significant	20.4284	20.5847	20.6213	20.4556	20.8014	20.7558	20.8797	20.7717	20.4793	20.6109
Q60809	sp|Q60809|CNOT7_MOUSE CCR4-NOT transcription complex subunit 7 OS=Mus musculus OX=10090 GN=Cnot7 PE=1 SV=1	-0.00629864	0.956282	0.019414	not significant	15.4636	15.6286	15.7669	15.5541	15.8781	15.9177	15.8431	15.8775	15.7079	15.6503
Q8VHE6;Q91XQ0-2;Q91XQ0	sp|Q8VHE6|DYH5_MOUSE Dynein heavy chain 5, axonemal OS=Mus musculus OX=10090 GN=Dnah5 PE=1 SV=2	-0.00633041	0.962633	0.0165391	not significant	18.3652	19.1605	19.1099	18.1441	18.4893	18.4832	18.6155	18.7614	18.6801	18.6791
Q9Z2B2-2;Q9Z2B2	sp|Q9Z2B2-2|UCP5_MOUSE Isoform 2 of Brain mitochondrial carrier protein 1 OS=Mus musculus OX=10090 GN=Slc25a14;sp|Q9Z2B2|UCP5_MOUSE Brain mitochondrial carrier protein 1 OS=Mus musculus OX=10090 GN=Slc25a14 PE=1 SV=2	-0.00633711	0.955081	0.0199599	not significant	17.2471	17.4908	17.5255	17.2586	17.5667	17.6089	17.5803	17.4973	17.4733	17.5056
Q9Z277;Q9Z277-2	sp|Q9Z277|BAZ1B_MOUSE Tyrosine-protein kinase BAZ1B OS=Mus musculus OX=10090 GN=Baz1b PE=1 SV=2;sp|Q9Z277-2|BAZ1B_MOUSE Isoform 2 of Tyrosine-protein kinase BAZ1B OS=Mus musculus OX=10090 GN=Baz1b	-0.0063438	0.956026	0.0195302	not significant	21.5696	21.6797	21.7823	21.5173	21.7631	21.9655	21.9863	21.8554	21.6566	21.7083
Q3UYC0;Q3UYC0-2	sp|Q3UYC0|PPM1H_MOUSE Protein phosphatase 1H OS=Mus musculus OX=10090 GN=Ppm1h PE=1 SV=1;sp|Q3UYC0-2|PPM1H_MOUSE Isoform 2 of Protein phosphatase 1H OS=Mus musculus OX=10090 GN=Ppm1h	-0.00634742	0.959131	0.018122	not significant	16.5154	16.6841	17.1576	16.9635	16.8651	17.2214	16.9613	17.0211	17.0187	16.5961
Q8R3N1	sp|Q8R3N1|NOP14_MOUSE Nucleolar protein 14 OS=Mus musculus OX=10090 GN=Nop14 PE=1 SV=2	-0.00635316	0.956706	0.0192216	not significant	17.6599	17.7939	18.0381	17.7379	18.0795	18.1591	18.0983	18.075	17.8193	17.8974
Q9EQK5	sp|Q9EQK5|MVP_MOUSE Major vault protein OS=Mus musculus OX=10090 GN=Mvp PE=1 SV=4	-0.00636191	0.962029	0.0168119	not significant	22.0609	21.7075	22.2786	22.244	22.3446	22.7099	22.5239	22.5535	22.0389	22
Q61599	sp|Q61599|GDIR2_MOUSE Rho GDP-dissociation inhibitor 2 OS=Mus musculus OX=10090 GN=Arhgdib PE=1 SV=3	-0.00639956	0.966154	0.0149538	not significant	21.7369	21.061	21.5848	21.9983	22.0005	22.5278	22.2017	21.9987	21.6602	21.5664
Q8C525	sp|Q8C525|M21D2_MOUSE Protein MB21D2 OS=Mus musculus OX=10090 GN=Mb21d2 PE=1 SV=1	-0.00645699	0.956199	0.0194517	not significant	17.9694	17.9594	18.0255	18.0039	18.2822	18.411	18.4216	18.2691	18.0543	18.0773
Q9DC71	sp|Q9DC71|RT15_MOUSE 28S ribosomal protein S15, mitochondrial OS=Mus musculus OX=10090 GN=Mrps15 PE=1 SV=2	-0.00651118	0.954915	0.0200353	not significant	19.3035	19.428	19.5364	19.2769	19.506	19.6283	19.7059	19.6424	19.3131	19.3568
Q61712	sp|Q61712|DNJC1_MOUSE DnaJ homolog subfamily C member 1 OS=Mus musculus OX=10090 GN=Dnajc1 PE=1 SV=1	-0.00652287	0.954031	0.0204376	not significant	19.1755	19.315	19.5515	19.3398	19.3824	19.5197	19.5276	19.5028	19.3071	19.2341
A2AR02	sp|A2AR02|PPIG_MOUSE Peptidyl-prolyl cis-trans isomerase G OS=Mus musculus OX=10090 GN=Ppig PE=1 SV=1	-0.00664193	0.953371	0.0207381	not significant	19.1576	19.0677	19.1706	19.0133	19.2616	19.4358	19.367	19.1955	19.0293	19.2406
P41230;P41230-2;P41230-3	sp|P41230|KDM5C_MOUSE Lysine-specific demethylase 5C OS=Mus musculus OX=10090 GN=Kdm5c PE=1 SV=4;sp|P41230-2|KDM5C_MOUSE Isoform 2 of Lysine-specific demethylase 5C OS=Mus musculus OX=10090 GN=Kdm5c;sp|P41230-3|KDM5C_MOUSE Isoform 3 of Lysine-specific deme	-0.00664794	0.955252	0.019882	not significant	16.2457	16.1296	16.2668	16.0308	16.4335	16.5128	16.341	16.6698	16.4782	16.3891
Q7TQ95	sp|Q7TQ95|LNP_MOUSE Endoplasmic reticulum junction formation protein lunapark OS=Mus musculus OX=10090 GN=Lnpk PE=1 SV=1	-0.00668106	0.951976	0.021374	not significant	19.3406	19.5145	19.557	19.432	19.5572	19.6361	19.6662	19.5639	19.4678	19.4089
Q62210	sp|Q62210|BIRC2_MOUSE Baculoviral IAP repeat-containing protein 2 OS=Mus musculus OX=10090 GN=Birc2 PE=1 SV=1	-0.00670386	0.95432	0.0203061	not significant	18.4852	18.6055	18.6644	18.4645	18.7161	18.9451	18.9628	18.8257	18.6202	18.5745
Q9Z0M5	sp|Q9Z0M5|LICH_MOUSE Lysosomal acid lipase/cholesteryl ester hydrolase OS=Mus musculus OX=10090 GN=Lipa PE=1 SV=2	-0.00670898	0.957281	0.0189604	not significant	20.2762	20.0477	20.3895	20.047	20.4673	20.6314	20.6379	20.724	20.1637	20.451
P97470	sp|P97470|PP4C_MOUSE Serine/threonine-protein phosphatase 4 catalytic subunit OS=Mus musculus OX=10090 GN=Ppp4c PE=1 SV=2	-0.00676901	0.955267	0.0198752	not significant	20.1187	20.0339	20.2541	19.7204	20.0752	20.3667	20.2803	20.4334	20.2096	20.3496
Q9D273;Q9D273-2	sp|Q9D273|MMAB_MOUSE Corrinoid adenosyltransferase OS=Mus musculus OX=10090 GN=Mmab PE=1 SV=1;sp|Q9D273-2|MMAB_MOUSE Isoform 2 of Corrinoid adenosyltransferase OS=Mus musculus OX=10090 GN=Mmab	-0.00677864	0.952606	0.0210865	not significant	19.7935	20.0186	20.2049	19.9791	20.1001	20.234	20.2816	20.1841	20.1269	20.0574
Q61584-4;Q61584-3;Q61584;Q61584-7;Q61584-5;Q61584-6;Q61584-2	sp|Q61584-4|FXR1_MOUSE Isoform C of Fragile X mental retardation syndrome-related protein 1 OS=Mus musculus OX=10090 GN=Fxr1;sp|Q61584-3|FXR1_MOUSE Isoform B of Fragile X mental retardation syndrome-related protein 1 OS=Mus musculus OX=10090 GN=Fxr1;sp|Q61	-0.00678972	0.952857	0.0209725	not significant	22.6298	22.9054	22.9925	22.7099	22.9488	22.9591	23.1128	23.0552	22.7948	22.8151
Q8C6G1	sp|Q8C6G1|CF410_MOUSE Cilia- and flagella-associated protein 410 OS=Mus musculus OX=10090 GN=Cfap410 PE=1 SV=1	-0.00679182	0.953321	0.0207608	not significant	20.0085	20.1088	20.1623	19.7745	20.2286	20.2234	20.2285	20.2869	19.8881	20.0884
Q8BW49	sp|Q8BW49|TTC12_MOUSE Tetratricopeptide repeat protein 12 OS=Mus musculus OX=10090 GN=Ttc12 PE=1 SV=1	-0.00684968	0.953398	0.0207258	not significant	19.6057	20.062	20.2511	19.8647	19.9109	19.9243	20.1443	20.0865	20.0379	19.9781
P62918	sp|P62918|RL8_MOUSE 60S ribosomal protein L8 OS=Mus musculus OX=10090 GN=Rpl8 PE=1 SV=2	-0.0068665	0.953927	0.020485	not significant	24.6459	24.8885	25.1076	24.7238	24.9963	25.1168	25.2356	25.1433	24.8374	24.9161
Q91VF2	sp|Q91VF2|HNMT_MOUSE Histamine N-methyltransferase OS=Mus musculus OX=10090 GN=Hnmt PE=1 SV=1	-0.00688158	0.953182	0.0208242	not significant	19.8498	20.0473	20.2364	20.0997	20.1746	20.3173	20.5067	20.3028	20.1456	20.1116
Q80U78;Q80U78-3;Q80U78-4	sp|Q80U78|PUM1_MOUSE Pumilio homolog 1 OS=Mus musculus OX=10090 GN=Pum1 PE=1 SV=2;sp|Q80U78-3|PUM1_MOUSE Isoform 3 of Pumilio homolog 1 OS=Mus musculus OX=10090 GN=Pum1	-0.00693181	0.952794	0.021001	not significant	14.6904	14.9607	15.0578	14.8701	15.0775	15.279	15.2248	15.0537	14.9912	14.8435
Q8BND3-2;Q8BND3	sp|Q8BND3-2|WDR35_MOUSE Isoform 2 of WD repeat-containing protein 35 OS=Mus musculus OX=10090 GN=Wdr35;sp|Q8BND3|WDR35_MOUSE WD repeat-containing protein 35 OS=Mus musculus OX=10090 GN=Wdr35 PE=1 SV=3	-0.00694614	0.950802	0.0219098	not significant	22.0588	22.4084	22.314	22.0497	22.2632	22.3346	22.42	22.2766	22.3107	22.2625
Q99KR8	sp|Q99KR8|FUCO2_MOUSE Plasma alpha-L-fucosidase OS=Mus musculus OX=10090 GN=Fuca2 PE=1 SV=1	-0.0069697	0.95502	0.0199877	not significant	19.5994	19.9872	20.1609	19.3741	19.8199	20.0697	19.9651	19.9445	19.8229	19.9579
Q9DC29	sp|Q9DC29|ABCB6_MOUSE ATP-binding cassette sub-family B member 6, mitochondrial OS=Mus musculus OX=10090 GN=Abcb6 PE=1 SV=1	-0.00697671	0.950846	0.0218897	not significant	19.1493	19.2355	19.2732	18.9904	19.2414	19.4148	19.4476	19.2763	19.1336	19.2933
G3X9K3	sp|G3X9K3|BIG1_MOUSE Brefeldin A-inhibited guanine nucleotide-exchange protein 1 OS=Mus musculus OX=10090 GN=Arfgef1 PE=1 SV=1	-0.00701435	0.950915	0.0218585	not significant	19.002	19.195	19.2726	19.0949	19.3302	19.402	19.4393	19.3959	19.2409	19.1621
P29758	sp|P29758|OAT_MOUSE Ornithine aminotransferase, mitochondrial OS=Mus musculus OX=10090 GN=Oat PE=1 SV=1	-0.00704336	0.955441	0.0197963	not significant	25.1625	25.2797	25.405	25.5821	25.748	25.6706	25.9997	25.8	25.5328	25.4806
Q99KP6;Q99KP6-2;Q99KP6-3	sp|Q99KP6|PRP19_MOUSE Pre-mRNA-processing factor 19 OS=Mus musculus OX=10090 GN=Prpf19 PE=1 SV=1;sp|Q99KP6-2|PRP19_MOUSE Isoform 2 of Pre-mRNA-processing factor 19 OS=Mus musculus OX=10090 GN=Prpf19;sp|Q99KP6-3|PRP19_MOUSE Isoform 3 of Pre-mRNA-processing	-0.00706134	0.950866	0.0218809	not significant	23.0396	23.0856	23.2617	22.9055	23.2068	23.3452	23.3133	23.3225	23.0141	23.1414
P61965	sp|P61965|WDR5_MOUSE WD repeat-containing protein 5 OS=Mus musculus OX=10090 GN=Wdr5 PE=1 SV=1	-0.00708273	0.950593	0.0220052	not significant	20.2741	20.4661	20.6348	20.3352	20.5119	20.6388	20.7485	20.6342	20.4551	20.5147
E9Q7E2	sp|E9Q7E2|ARID2_MOUSE AT-rich interactive domain-containing protein 2 OS=Mus musculus OX=10090 GN=Arid2 PE=1 SV=1	-0.00715961	0.950165	0.022201	not significant	18.2827	18.3265	18.4961	18.2924	18.5009	18.655	18.6801	18.6217	18.3802	18.4086
Q924X6-2;Q924X6	sp|Q924X6-2|LRP8_MOUSE Isoform 2 of Low-density lipoprotein receptor-related protein 8 OS=Mus musculus OX=10090 GN=Lrp8;sp|Q924X6|LRP8_MOUSE Low-density lipoprotein receptor-related protein 8 OS=Mus musculus OX=10090 GN=Lrp8 PE=1 SV=2	-0.00717923	0.949997	0.0222779	not significant	15.8136	16.078	16.0729	15.9968	16.2232	16.2204	16.2949	16.1706	16.0227	15.9258
Q9CXT8	sp|Q9CXT8|MPPB_MOUSE Mitochondrial-processing peptidase subunit beta OS=Mus musculus OX=10090 GN=Pmpcb PE=1 SV=1	-0.00719265	0.950879	0.0218749	not significant	21.4832	21.8079	21.9903	21.7258	21.8622	21.9274	22.0784	22.0003	21.8081	21.7248
Q80SU7	sp|Q80SU7|GVIN1_MOUSE Interferon-induced very large GTPase 1 OS=Mus musculus OX=10090 GN=Gvin1 PE=1 SV=1	-0.00723397	0.950696	0.0219582	not significant	16.6029	16.6331	16.8624	16.711	16.9478	16.9623	17.0703	17.1322	16.8545	16.8631
Q9JLB0-2	sp|Q9JLB0-2|MPP6_MOUSE Isoform Alpha of MAGUK p55 subfamily member 6 OS=Mus musculus OX=10090 GN=Mpp6	-0.00729251	0.950514	0.0220413	not significant	24.7335	24.7351	24.6919	24.6794	24.9593	25.0822	25.1765	24.9769	24.7211	24.7723
A2AWP8-3;A2AWP8-2;A2AWP8-4;A2AWP8;A2AWP8-5	sp|A2AWP8-3|ARGAL_MOUSE Isoform 3 of Rho guanine nucleotide exchange factor 10-like protein OS=Mus musculus OX=10090 GN=Arhgef10l;sp|A2AWP8-2|ARGAL_MOUSE Isoform 2 of Rho guanine nucleotide exchange factor 10-like protein OS=Mus musculus OX=10090 GN=Arhgef	-0.00729703	0.948155	0.0231205	not significant	17.3155	17.4274	17.5289	17.4128	17.4764	17.6182	17.6906	17.5892	17.6645	17.5917
Q8BVG4;Q8BVG4-2	sp|Q8BVG4|DPP9_MOUSE Dipeptidyl peptidase 9 OS=Mus musculus OX=10090 GN=Dpp9 PE=1 SV=2;sp|Q8BVG4-2|DPP9_MOUSE Isoform 2 of Dipeptidyl peptidase 9 OS=Mus musculus OX=10090 GN=Dpp9	-0.00730238	0.949423	0.0225404	not significant	20.7206	20.69	20.8503	20.6906	20.9715	21.0617	21.0684	21.0782	20.8137	20.8674
P55200-2;P55200	sp|P55200-2|KMT2A_MOUSE Isoform 2 of Histone-lysine N-methyltransferase 2A OS=Mus musculus OX=10090 GN=Kmt2a;sp|P55200|KMT2A_MOUSE Histone-lysine N-methyltransferase 2A OS=Mus musculus OX=10090 GN=Kmt2a PE=1 SV=3	-0.00733265	0.950666	0.0219721	not significant	14.1671	14.5739	14.7238	14.3796	14.6865	14.7865	14.6985	14.5102	14.4576	14.4466
Q8R2W9;Q8K4K6-2;Q8K4K6	sp|Q8R2W9|PANK3_MOUSE Pantothenate kinase 3 OS=Mus musculus OX=10090 GN=Pank3 PE=2 SV=1	-0.00733478	0.948932	0.0227649	not significant	17.7336	17.9128	17.9397	17.7614	18.003	18.0938	18.2105	18.0978	17.9137	17.898
Q8BSK8-2;Q8BSK8	sp|Q8BSK8-2|KS6B1_MOUSE Isoform Alpha II of Ribosomal protein S6 kinase beta-1 OS=Mus musculus OX=10090 GN=Rps6kb1;sp|Q8BSK8|KS6B1_MOUSE Ribosomal protein S6 kinase beta-1 OS=Mus musculus OX=10090 GN=Rps6kb1 PE=1 SV=2	-0.0073388	0.94891	0.022775	not significant	17.0239	17.1708	17.4134	17.2308	17.2086	17.3895	17.5072	17.4296	17.2736	17.1692
P53762;P53762-2	sp|P53762|ARNT_MOUSE Aryl hydrocarbon receptor nuclear translocator OS=Mus musculus OX=10090 GN=Arnt PE=1 SV=3;sp|P53762-2|ARNT_MOUSE Isoform Short of Aryl hydrocarbon receptor nuclear translocator OS=Mus musculus OX=10090 GN=Arnt	-0.00741864	0.945806	0.0241978	not significant	15.1264	15.2123	15.0031	15.074	15.1384	15.0806	15.2233	15.0546	15.0758	15.1084
Q8BMJ3;Q60872	sp|Q8BMJ3|IF1AX_MOUSE Eukaryotic translation initiation factor 1A, X-chromosomal OS=Mus musculus OX=10090 GN=Eif1ax PE=2 SV=3;sp|Q60872|IF1A_MOUSE Eukaryotic translation initiation factor 1A OS=Mus musculus OX=10090 GN=Eif1a PE=2 SV=3	-0.00747164	0.948279	0.0230638	not significant	23.4483	23.6465	23.7959	23.5211	23.7815	23.8185	23.9282	23.9055	23.6589	23.684
Q3UMW7;Q3UMW7-2;Q3UMW7-3	sp|Q3UMW7|MAPK3_MOUSE MAP kinase-activated protein kinase 3 OS=Mus musculus OX=10090 GN=Mapkapk3 PE=1 SV=2;sp|Q3UMW7-2|MAPK3_MOUSE Isoform 2 of MAP kinase-activated protein kinase 3 OS=Mus musculus OX=10090 GN=Mapkapk3;sp|Q3UMW7-3|MAPK3_MOUSE Isoform 3 of	-0.00750441	0.94809	0.0231506	not significant	14.5844	14.8514	14.9171	14.8881	15.1077	14.9369	15.1578	14.974	14.8205	14.8995
Q03963	sp|Q03963|E2AK2_MOUSE Interferon-induced, double-stranded RNA-activated protein kinase OS=Mus musculus OX=10090 GN=Eif2ak2 PE=1 SV=2	-0.00757152	0.948296	0.0230561	not significant	20.5751	20.7057	20.8747	20.6967	20.935	20.9933	20.9623	21.1214	20.8702	20.6625
P57780	sp|P57780|ACTN4_MOUSE Alpha-actinin-4 OS=Mus musculus OX=10090 GN=Actn4 PE=1 SV=1	-0.0076317	0.945957	0.0241284	not significant	27.1879	27.2993	27.4225	27.3247	27.3972	27.4594	27.6076	27.5088	27.2883	27.2732
Q9ERY9	sp|Q9ERY9|ERG28_MOUSE Ergosterol biosynthetic protein 28 homolog OS=Mus musculus OX=10090 GN=Erg28 PE=2 SV=1	-0.007688	0.948325	0.0230429	not significant	20.1313	19.9523	20.1813	19.8951	20.1851	20.3576	20.371	20.4993	20.2326	20.3585
P54818	sp|P54818|GALC_MOUSE Galactocerebrosidase OS=Mus musculus OX=10090 GN=Galc PE=1 SV=2	-0.00768849	0.954309	0.0203108	not significant	21.2106	21.6795	21.8926	20.782	21.2849	21.4951	21.4167	21.443	21.1207	21.4874
Q9JLM4;Q3U2E2	sp|Q9JLM4|ZMYM3_MOUSE Zinc finger MYM-type protein 3 OS=Mus musculus OX=10090 GN=Zmym3 PE=1 SV=1	-0.0077453	0.946216	0.0240095	not significant	15.761	16.3147	16.1525	16.0253	16.1956	15.9856	16.0683	15.9463	16.1243	15.9911
Q9DBM2	sp|Q9DBM2|ECHP_MOUSE Peroxisomal bifunctional enzyme OS=Mus musculus OX=10090 GN=Ehhadh PE=1 SV=4	-0.00781456	0.945924	0.0241439	not significant	15.6755	15.888	15.9221	15.5793	15.8818	15.9851	15.9802	15.9558	15.6516	15.6639
Q8BJ71;Q8BJ71-2	sp|Q8BJ71|NUP93_MOUSE Nuclear pore complex protein Nup93 OS=Mus musculus OX=10090 GN=Nup93 PE=1 SV=1;sp|Q8BJ71-2|NUP93_MOUSE Isoform 2 of Nuclear pore complex protein Nup93 OS=Mus musculus OX=10090 GN=Nup93	-0.00783214	0.945437	0.0243674	not significant	23.1191	23.2379	23.3492	23.0321	23.3181	23.4658	23.4944	23.4216	23.2136	23.2978
Q8CAA7	sp|Q8CAA7|PGM2L_MOUSE Glucose 1,6-bisphosphate synthase OS=Mus musculus OX=10090 GN=Pgm2l1 PE=1 SV=1	-0.00783815	0.950999	0.02182	not significant	13.7762	13.9417	13.713	13.5916	14.2101	14.3799	14.3383	13.9967	13.8828	13.9715
Q9R226	sp|Q9R226|KHDR3_MOUSE KH domain-containing, RNA-binding, signal transduction-associated protein 3 OS=Mus musculus OX=10090 GN=Khdrbs3 PE=1 SV=1	-0.00785176	0.945201	0.0244759	not significant	21.4727	21.6948	21.6668	21.4364	21.7268	21.7972	21.9316	21.7395	21.5976	21.6883
Q9DC50	sp|Q9DC50|OCTC_MOUSE Peroxisomal carnitine O-octanoyltransferase OS=Mus musculus OX=10090 GN=Crot PE=1 SV=1	-0.00785536	0.944965	0.0245844	not significant	21.599	21.6969	21.7738	21.6137	21.8752	21.9336	21.9977	21.9282	21.6953	21.7292
Q8R3F9;Q8R3F9-2	sp|Q8R3F9|STPAP_MOUSE Speckle targeted PIP5K1A-regulated poly(A) polymerase OS=Mus musculus OX=10090 GN=Tut1 PE=1 SV=1;sp|Q8R3F9-2|STPAP_MOUSE Isoform 2 of Speckle targeted PIP5K1A-regulated poly(A) polymerase OS=Mus musculus OX=10090 GN=Tut1	-0.00786431	0.948638	0.0228993	not significant	16.2057	16.2743	16.3452	16.0813	16.4665	16.7201	16.7728	16.4193	16.2676	16.5233
Q3TDD9;Q3TDD9-2	sp|Q3TDD9|PPR21_MOUSE Protein phosphatase 1 regulatory subunit 21 OS=Mus musculus OX=10090 GN=Ppp1r21 PE=1 SV=2	-0.00790719	0.945884	0.0241622	not significant	21.1511	21.3044	21.4281	21.1611	21.4837	21.5817	21.6295	21.5604	21.2975	21.3428
B2RR83	sp|B2RR83|YTDC2_MOUSE 3-5 RNA helicase YTHDC2 OS=Mus musculus OX=10090 GN=Ythdc2 PE=1 SV=1	-0.0080789	0.943992	0.0250316	not significant	15.1474	15.2713	15.4887	15.1955	15.4166	15.634	15.5256	15.4961	15.3798	15.3208
Q8CDA1;Q8CDA1-2;Q8CDA1-4	sp|Q8CDA1|SAC2_MOUSE Phosphatidylinositide phosphatase SAC2 OS=Mus musculus OX=10090 GN=Inpp5f PE=1 SV=1	-0.00808318	0.943989	0.0250333	not significant	20.1853	20.3652	20.2351	20.4001	20.4743	20.5711	20.6595	20.387	20.406	20.1965
Q3TBT3-2;Q3TBT3;Q3TBT3-3	sp|Q3TBT3-2|STING_MOUSE Isoform 2 of Stimulator of interferon genes protein OS=Mus musculus OX=10090 GN=Sting1;sp|Q3TBT3|STING_MOUSE Stimulator of interferon genes protein OS=Mus musculus OX=10090 GN=Sting1 PE=1 SV=2;sp|Q3TBT3-3|STING_MOUSE Isoform 3 of St	-0.00811289	0.947719	0.0233205	not significant	16.7606	16.8459	17.1773	17.3085	17.1635	17.3345	17.4601	17.3555	17.341	17.0176
Q8C1D8;Q8C1D8-2	sp|Q8C1D8|IWS1_MOUSE Protein IWS1 homolog OS=Mus musculus OX=10090 GN=Iws1 PE=1 SV=1	-0.00818029	0.942499	0.025719	not significant	18.4572	18.5079	18.6281	18.3997	18.6711	18.8031	18.7743	18.7116	18.5096	18.577
Q9CXL3	sp|Q9CXL3|CG050_MOUSE Uncharacterized protein C7orf50 homolog OS=Mus musculus OX=10090 PE=1 SV=3	-0.00818829	0.9417	0.0260874	not significant	19.1509	19.264	19.2748	19.0756	19.396	19.4556	19.3853	19.2915	19.1786	19.2581
Q9EQG9;Q9EQG9-2;Q9EQG9-3	sp|Q9EQG9|CERT_MOUSE Ceramide transfer protein OS=Mus musculus OX=10090 GN=Cert1 PE=1 SV=1;sp|Q9EQG9-2|CERT_MOUSE Isoform 2 of Ceramide transfer protein OS=Mus musculus OX=10090 GN=Cert1	-0.00820757	0.943224	0.0253853	not significant	19.3775	19.4953	19.6718	19.4538	19.6753	19.8212	19.8445	19.7528	19.5605	19.5655
A2ASQ1-3;A2ASQ1-2;A2ASQ1	sp|A2ASQ1-3|AGRIN_MOUSE Isoform 3 of Agrin OS=Mus musculus OX=10090 GN=Agrn;sp|A2ASQ1-2|AGRIN_MOUSE Isoform 2 of Agrin OS=Mus musculus OX=10090 GN=Agrn;sp|A2ASQ1|AGRIN_MOUSE Agrin OS=Mus musculus OX=10090 GN=Agrn PE=1 SV=1	-0.0082516	0.945169	0.0244906	not significant	15.6034	15.9726	16.2451	15.8714	16.1926	16.0746	16.2004	16.2583	15.9755	15.9989
Q99PV0	sp|Q99PV0|PRP8_MOUSE Pre-mRNA-processing-splicing factor 8 OS=Mus musculus OX=10090 GN=Prpf8 PE=1 SV=2	-0.00829547	0.941848	0.0260192	not significant	24.4647	24.5445	24.6652	24.4205	24.6625	24.8179	24.8297	24.7284	24.5293	24.5986
P63037	sp|P63037|DNJA1_MOUSE DnaJ homolog subfamily A member 1 OS=Mus musculus OX=10090 GN=Dnaja1 PE=1 SV=1	-0.00830802	0.94208	0.0259122	not significant	23.4873	23.6909	23.7605	23.4672	23.7689	23.8226	23.8962	23.8396	23.5926	23.6436
Q60974-2;Q60974	sp|Q60974-2|NCOR1_MOUSE Isoform 2 of Nuclear receptor corepressor 1 OS=Mus musculus OX=10090 GN=Ncor1;sp|Q60974|NCOR1_MOUSE Nuclear receptor corepressor 1 OS=Mus musculus OX=10090 GN=Ncor1 PE=1 SV=1	-0.00841626	0.940804	0.026501	not significant	17.8632	18.112	18.1915	17.9091	18.1709	18.2152	18.2669	18.2025	18.0331	18.0447
P70265;Q6DTY7-2;P70266-2;P70266	sp|P70265|F262_MOUSE 6-phosphofructo-2-kinase/fructose-2,6-bisphosphatase 2 OS=Mus musculus OX=10090 GN=Pfkfb2 PE=1 SV=2	-0.00841731	0.941631	0.0261193	not significant	18.0299	18.3032	18.4829	18.1159	18.3782	18.3997	18.4821	18.4731	18.2732	18.3123
O88895	sp|O88895|HDAC3_MOUSE Histone deacetylase 3 OS=Mus musculus OX=10090 GN=Hdac3 PE=1 SV=1	-0.0084751	0.939865	0.0269345	not significant	16.0311	16.0199	16.2869	16.0626	16.2696	16.2717	16.2956	16.3081	16.1386	16.3171
Q9QWY8-4;Q9QWY8-3;Q9QWY8;Q9QWY8-2	sp|Q9QWY8-4|ASAP1_MOUSE Isoform 4 of Arf-GAP with SH3 domain, ANK repeat and PH domain-containing protein 1 OS=Mus musculus OX=10090 GN=Asap1;sp|Q9QWY8-3|ASAP1_MOUSE Isoform 3 of Arf-GAP with SH3 domain, ANK repeat and PH domain-containing protein 1 OS=Mus	-0.00849247	0.943013	0.0254825	not significant	20.9547	21.1685	21.4945	21.0969	21.3041	21.3729	21.5481	21.4135	21.0912	21.2984
Q8VBV3	sp|Q8VBV3|EXOS2_MOUSE Exosome complex component RRP4 OS=Mus musculus OX=10090 GN=Exosc2 PE=1 SV=1	-0.00852073	0.940503	0.0266397	not significant	19.0743	19.1083	19.1464	18.9843	19.1575	19.342	19.4197	19.2716	19.0034	19.0526
Q8CFE4	sp|Q8CFE4|SCYL2_MOUSE SCY1-like protein 2 OS=Mus musculus OX=10090 GN=Scyl2 PE=1 SV=1	-0.00853231	0.940646	0.026574	not significant	20.432	20.689	20.7927	20.4899	20.6894	20.8087	20.9152	20.7946	20.6161	20.6203
[truncated: 4,941 more rows]

## Sheet: proteinGroups
Protein IDs	Majority protein IDs	Peptide counts (all)	Peptide counts (razor+unique)	Peptide counts (unique)	Protein names	Gene names	Fasta headers	Number of proteins	Peptides	Razor + unique peptides	Unique peptides	Sequence coverage [%]	Unique + razor sequence coverage [%]	Unique sequence coverage [%]	Mol. weight [kDa]	Sequence length	Sequence lengths	Fraction average	Fraction 1	Fraction 2	Fraction 3	Fraction 4	Fraction 5	Fraction 6	Fraction 7	Fraction 8	Fraction 9	Fraction 10	Fraction 11	Fraction 12	Fraction 13	Fraction 14	Fraction 15	Fraction 16	Fraction 17	Fraction 18	Q-value	Score	Reporter intensity corrected 1	Reporter intensity corrected 2	Reporter intensity corrected 3	Reporter intensity corrected 4	Reporter intensity corrected 5	Reporter intensity corrected 6	Reporter intensity corrected 7	Reporter intensity corrected 8	Reporter intensity corrected 9	Reporter intensity corrected 10	Reporter intensity 1
[truncated: 7,104 more rows]
[truncated: 33 more columns]
