# Supplementary material for: Tapasin assembly surveillance by the RNF185/Membralin ubiquitin ligase complex regulates MHC-I surface expression
Source: Nat Commun. 2024 Oct 1;15:8508. doi: 10.1038/s41467-024-52772-x (PMC11445256; doi:10.1038/s41467-024-52772-x)
Supplement: Supplementary file 4 — Source Data [file 41467_2024_52772_MOESM4_ESM.zip › Source Data 3 Figure 2b IP-MS HEK Parental vs TPSN.xlsx]

## Sheet: Tapasin
Significant	log P value	Difference	Protein IDs	Majority protein IDs	id	Student's T-test Significant iBAQ TAPASIN_iBAQ HEK-TF-PARENTAL	Student's T-test significant	Peptides	Razor + unique peptides	Unique peptides	Sequence coverage [%]	Unique + razor sequence coverage [%]	Unique sequence coverage [%]	Mol. weight [kDa]	Q-value	Score	Intensity	MS/MS count	-Log Student's T-test p-value iBAQ TAPASIN_iBAQ HEK-TF-PARENTAL	Student's T-test q-value iBAQ TAPASIN_iBAQ HEK-TF-PARENTAL	Student's T-test Difference iBAQ TAPASIN_iBAQ HEK-TF-PARENTAL	Student's T-test Test statistic iBAQ TAPASIN_iBAQ HEK-TF-PARENTAL	iBAQ HEK-TF-PARENTAL_1	iBAQ HEK-TF-PARENTAL_2	iBAQ HEK-TF-PARENTAL_3	iBAQ TAPASIN_1	iBAQ TAPASIN_2	iBAQ TAPASIN_3
	0.571211	2.14817	sp|P40939|ECHA_HUMAN	sp|P40939|ECHA_HUMAN	470			13	13	13	28.4	28.4	28.4	82.999	0	142.98	42500000	98	0.571211	0.564304	2.14817	1.28421	13.49	9.50491	14.5039	13.4833	15.858	14.602
	0.0318458	0.099343	sp|Q96S55-3|WRIP1_HUMAN;sp|Q96S55-2|WRIP1_HUMAN;sp|Q96S55|WRIP1_HUMAN;sp|Q96S55-4|WRIP1_HUMAN	sp|Q96S55-3|WRIP1_HUMAN;sp|Q96S55-2|WRIP1_HUMAN;sp|Q96S55|WRIP1_HUMAN;sp|Q96S55-4|WRIP1_HUMAN	1103			8	8	8	22	22	22	49.569	0	14.391	11419000	17	NaN	1	0	NaN	10.2102	13.0719	12.0641	11.1603	11.3353	13.1487
	0.0305487	-0.0411323	sp|P78347-2|GTF2I_HUMAN;sp|P78347-4|GTF2I_HUMAN;sp|P78347-3|GTF2I_HUMAN;sp|P78347|GTF2I_HUMAN;sp|P78347-5|GTF2I_HUMAN	sp|P78347-2|GTF2I_HUMAN;sp|P78347-4|GTF2I_HUMAN;sp|P78347-3|GTF2I_HUMAN;sp|P78347|GTF2I_HUMAN	651			9	9	9	14.8	14.8	14.8	107.97	0	20.997	13073000	29	0.0305487	0.989721	-0.0411323	-0.0907207	12.392	11.692	13.1416	12.7153	12.1744	12.2124
	0.343423	0.821611	sp|Q9BZF1-3|OSBL8_HUMAN;sp|Q9BZF1-2|OSBL8_HUMAN;sp|Q9BZF1|OSBL8_HUMAN	sp|Q9BZF1-3|OSBL8_HUMAN;sp|Q9BZF1-2|OSBL8_HUMAN;sp|Q9BZF1|OSBL8_HUMAN	1183			9	9	9	16.6	16.6	16.6	96.955	0	44.842	14509000	22	NaN	1	0	NaN	12.7888	11.6592	12.6082	14.9914	12.5772	11.9524
	0.0634711	-0.328177	sp|Q9BRP1|PDD2L_HUMAN	sp|Q9BRP1|PDD2L_HUMAN	1139			5	5	5	21.8	21.8	21.8	39.416	0	10.221	13248000	26	0.0634711	0.968932	-0.328177	-0.18255	10.3024	14.2276	14.498	12.0281	11.0425	14.9728
+	3.58357	7.92055	sp|Q9BVK6|TMED9_HUMAN	sp|Q9BVK6|TMED9_HUMAN	1162	+	iBAQ TAPASIN_iBAQ HEK-TF-PARENTAL	6	6	6	24.7	24.7	24.7	27.277	0	245.1	131260000	43	3.58357	0.0136	7.92055	12.179	9.89795	11.4241	11.5126	18.8022	19.5618	18.2324
	0.473132	-1.95179	sp|P23246|SFPQ_HUMAN;sp|P23246-2|SFPQ_HUMAN	sp|P23246|SFPQ_HUMAN;sp|P23246-2|SFPQ_HUMAN	390			5	5	5	11.9	11.9	11.9	76.149	0	6.2687	18436000	39	0.473132	0.607348	-1.95179	-1.09145	14.9908	15.3818	10.463	10.0644	12.9151	12.0007
	1.62021	-3.34863	sp|P34741|SDC2_HUMAN	sp|P34741|SDC2_HUMAN	442			3	3	3	12.9	12.9	12.9	22.16	0	12.819	16489000	22	1.62021	0.12508	-3.34863	-3.54169	15.5596	12.6532	15.1743	11.5233	10.6557	11.1623
	0.518183	-1.89409	sp|Q86Y82|STX12_HUMAN	sp|Q86Y82|STX12_HUMAN	919			4	4	4	22.8	22.8	22.8	31.642	0	32.67	7688700	13	0.518183	0.588011	-1.89409	-1.18034	11.5358	11.5091	15.2661	11.7649	12.0007	8.86314
	0.146691	-0.2184	sp|Q14244-3|MAP7_HUMAN;sp|Q14244|MAP7_HUMAN;sp|Q14244-6|MAP7_HUMAN;sp|Q14244-7|MAP7_HUMAN;sp|Q14244-5|MAP7_HUMAN;sp|Q14244-2|MAP7_HUMAN;sp|Q14244-4|MAP7_HUMAN	sp|Q14244-3|MAP7_HUMAN;sp|Q14244|MAP7_HUMAN;sp|Q14244-6|MAP7_HUMAN;sp|Q14244-7|MAP7_HUMAN;sp|Q14244-5|MAP7_HUMAN;sp|Q14244-2|MAP7_HUMAN;sp|Q14244-4|MAP7_HUMAN	737			9	9	9	16	16	16	72.413	0	22.934	59263000	65	0.146691	0.910199	-0.2184	-0.394474	15.6711	15.6394	16.1643	15.7188	14.643	16.4579
	0.0920336	-0.247838	sp|P62877|RBX1_HUMAN	sp|P62877|RBX1_HUMAN	626			2	2	2	17.6	17.6	17.6	12.274	0	290.72	47310000	29	NaN	1	0	NaN	13.6147	11.9427	11.4234	13.4553	11.574	11.2079
	0.410752	-1.34688	sp|P01024|CO3_HUMAN	sp|P01024|CO3_HUMAN	228			3	3	2	2.5	2.5	1.8	187.15	0	3.4147	13069000	14	0.410752	0.634441	-1.34688	-0.966845	10.9058	13.5746	13.9614	9.73518	13.2297	11.4363
	0.0454623	-0.29471	sp|Q9NV06|DCA13_HUMAN	sp|Q9NV06|DCA13_HUMAN	1254			3	3	3	9	9	9	51.402	0	3.912	14598000	17	0.0454623	0.981807	-0.29471	-0.133005	11.3864	9.84611	15.209	9.82545	10.8601	14.8718
	0.324073	-1.20869	sp|Q13435|SF3B2_HUMAN	sp|Q13435|SF3B2_HUMAN	717			3	3	3	5.1	5.1	5.1	100.23	0	5.9434	9566800	32	0.324073	0.731777	-1.20869	-0.789161	13.8877	13.9973	10.1669	12.197	9.73881	12.4901
	0.101297	-0.336013	sp|P28288|ABCD3_HUMAN;sp|P28288-2|ABCD3_HUMAN;sp|P28288-3|ABCD3_HUMAN	sp|P28288|ABCD3_HUMAN;sp|P28288-2|ABCD3_HUMAN	413			6	6	6	12.4	12.4	12.4	75.475	0	14.129	43270000	28	NaN	1	0	NaN	12.5588	9.59107	12.5	12.5678	10.6203	10.4537
	0.800059	2.45109	sp|Q96EU6-2|RRP36_HUMAN;sp|Q96EU6|RRP36_HUMAN;sp|Q9H160-2|ING2_HUMAN;sp|Q9H160|ING2_HUMAN	sp|Q96EU6-2|RRP36_HUMAN;sp|Q96EU6|RRP36_HUMAN	1065			6	6	6	28.1	28.1	28.1	29.129	0	7.899	28975000	35	0.800059	0.449628	2.45109	1.73116	12.3632	12.0964	16.4619	16.185	16.1843	15.9056
	0.160884	0.314518	sp|Q9Y285-2|SYFA_HUMAN;sp|Q9Y285|SYFA_HUMAN	sp|Q9Y285-2|SYFA_HUMAN;sp|Q9Y285|SYFA_HUMAN	1366			4	4	4	13.8	13.8	13.8	54.157	0	7.5801	7006400	37	0.160884	0.903751	0.314518	0.428396	13.4581	11.7903	11.5124	13.1608	11.7757	12.7679
	0.486923	2.47367	sp|Q9H3F6|BACD3_HUMAN;sp|Q9H3F6-2|BACD3_HUMAN;sp|Q9H3F6-3|BACD3_HUMAN;sp|Q13829-2|BACD2_HUMAN;sp|Q13829|BACD2_HUMAN;sp|Q8WZ19|BACD1_HUMAN;REV__sp|Q9HBY8|SGK2_HUMAN;REV__sp|Q9HBY8-3|SGK2_HUMAN;REV__sp|Q9HBY8-1|SGK2_HUMAN	sp|Q9H3F6|BACD3_HUMAN;sp|Q9H3F6-2|BACD3_HUMAN	1201			5	5	5	27.2	27.2	27.2	35.432	0	7.3211	12856000	27	0.486923	0.606223	2.47367	1.11875	14.697	10.7441	12.1621	17.232	16.5319	11.2603
	0.279072	-0.927571	sp|Q8WTP8|AEN_HUMAN;sp|Q8WTP8-2|AEN_HUMAN	sp|Q8WTP8|AEN_HUMAN;sp|Q8WTP8-2|AEN_HUMAN	1003			5	5	5	27.7	27.7	27.7	36.35	0	19.48	5719100	9	0.279072	0.782796	-0.927571	-0.69391	15.115	11.2789	11.5727	12.6651	10.8806	11.6383
	1.26369	-2.09961	sp|O15213|WDR46_HUMAN	sp|O15213|WDR46_HUMAN	115			5	5	5	14.3	14.3	14.3	68.07	0	5.8878	6133100	12	1.26369	0.215324	-2.09961	-2.69298	14.1567	12.4022	14.8577	11.3182	12.233	11.5667
	0.116946	0.262093	sp|Q8NEW0|ZNT7_HUMAN	sp|Q8NEW0|ZNT7_HUMAN	978			3	3	3	9.6	9.6	9.6	41.625	0	5.0942	3846300	7	NaN	1	0	NaN	11.6087	10.728	11.1875	11.689	12.6344	9.98713
	0.0968983	0.316563	sp|Q9H2H8|PPIL3_HUMAN;sp|Q9H2H8-2|PPIL3_HUMAN	sp|Q9H2H8|PPIL3_HUMAN;sp|Q9H2H8-2|PPIL3_HUMAN	1196			2	2	2	19.3	19.3	19.3	18.154	0.00090909	2.5676	1700500	6	NaN	1	0	NaN	13.109	9.5589	9.95082	11.5924	11.4269	10.549
	0.501825	0.502852	sp|Q9HD45|TM9S3_HUMAN	sp|Q9HD45|TM9S3_HUMAN	1226			2	2	2	6.1	6.1	6.1	67.887	0	3.2409	4990400	8	NaN	1	0	NaN	10.6063	10.9153	11.96	11.4838	11.534	11.9724
	1.6743	-0.721882	sp|Q9NRW7|VPS45_HUMAN;sp|Q9NRW7-2|VPS45_HUMAN	sp|Q9NRW7|VPS45_HUMAN;sp|Q9NRW7-2|VPS45_HUMAN	1244			2	2	2	4.6	4.6	4.6	65.076	0	4.263	1716100	5	NaN	1	0	NaN	12.2103	12.4633	11.9243	11.4249	11.3023	11.705
	0.0327088	-0.0782531	sp|O43306-2|ADCY6_HUMAN;sp|O43306|ADCY6_HUMAN	sp|O43306-2|ADCY6_HUMAN;sp|O43306|ADCY6_HUMAN	132			4	4	4	5.5	5.5	5.5	124.86	0	6.0129	3077500	7	NaN	1	0	NaN	12.7411	12.1347	11.4521	13.4564	11.1914	11.4453
	0.477537	-0.948435	sp|Q5XPI4|RN123_HUMAN;sp|Q5XPI4-2|RN123_HUMAN	sp|Q5XPI4|RN123_HUMAN;sp|Q5XPI4-2|RN123_HUMAN	844			3	3	3	4.2	4.2	4.2	148.51	0	3.8231	2332100	5	NaN	1	0	NaN	11.7812	11.3794	12.2128	12.2105	9.35096	10.9666
	0.426202	1.02429	sp|P38919|IF4A3_HUMAN	sp|P38919|IF4A3_HUMAN	462			3	2	2	11.2	7.3	7.3	46.871	0.00089526	2.4646	3995400	7	0.426202	0.627908	1.02429	0.99791	10.7424	12.5223	11.9318	12.2711	11.5288	14.4696
	1.14084	0.879857	sp|P46779-4|RL28_HUMAN;sp|P46779-5|RL28_HUMAN;sp|P46779|RL28_HUMAN;sp|P46779-2|RL28_HUMAN;sp|P46779-3|RL28_HUMAN	sp|P46779-4|RL28_HUMAN;sp|P46779-5|RL28_HUMAN;sp|P46779|RL28_HUMAN;sp|P46779-2|RL28_HUMAN;sp|P46779-3|RL28_HUMAN	491			3	3	3	46.4	46.4	46.4	7.888	0	5.7036	44962000	47	1.14084	0.264826	0.879857	2.42586	18.2079	17.2251	17.4955	18.6859	18.783	18.0992
	0.540875	2.05987	sp|Q86WX3|AROS_HUMAN	sp|Q86WX3|AROS_HUMAN	916			4	4	4	34.6	34.6	34.6	15.434	0	14.543	25187000	38	0.540875	0.580653	2.05987	1.22487	15.2968	12.1035	17.8575	17.6174	16.9949	16.8251
	0.780188	-0.716032	sp|P35637-2|FUS_HUMAN;sp|P35637|FUS_HUMAN;sp|Q92804-2|RBP56_HUMAN;sp|Q92804|RBP56_HUMAN	sp|P35637-2|FUS_HUMAN;sp|P35637|FUS_HUMAN;sp|Q92804-2|RBP56_HUMAN;sp|Q92804|RBP56_HUMAN	452			2	2	2	7.2	7.2	7.2	53.354	0	12.762	26274000	32	0.780188	0.46623	-0.716032	-1.69208	17.2247	17.393	17.3425	15.7647	17.0616	16.9857
	0.850427	3.28559	sp|P06733|ENOA_HUMAN;sp|P06733-2|ENOA_HUMAN;sp|P13929-3|ENOB_HUMAN;sp|P09104-2|ENOG_HUMAN;sp|P13929-2|ENOB_HUMAN;sp|P13929|ENOB_HUMAN;sp|P09104|ENOG_HUMAN	sp|P06733|ENOA_HUMAN;sp|P06733-2|ENOA_HUMAN	276			6	6	6	19.8	19.8	19.8	47.168	0	28.829	36402000	53	0.850427	0.431943	3.28559	1.83069	15.1067	10.5085	15.7273	17.6789	17.8803	15.6402
	0.390849	0.865807	sp|Q7L014|DDX46_HUMAN	sp|Q7L014|DDX46_HUMAN	890			4	4	4	5.7	5.7	5.7	117.36	0	37.609	8095200	24	0.390849	0.657211	0.865807	0.92659	12.8118	11.3379	12.7072	11.5555	13.7685	14.1303
	0.601015	-3.00439	sp|O43822-2|CF410_HUMAN;sp|O43822-3|CF410_HUMAN;sp|O43822|CF410_HUMAN;sp|O43822-4|CF410_HUMAN;REV__sp|O75691|UTP20_HUMAN	sp|O43822-2|CF410_HUMAN;sp|O43822-3|CF410_HUMAN;sp|O43822|CF410_HUMAN;sp|O43822-4|CF410_HUMAN	148			4	4	4	23.7	23.7	23.7	23.653	0	22.319	11922000	21	0.601015	0.539432	-3.00439	-1.34236	10.1216	16.6423	16.4229	10.1804	12.4613	11.532
	0.154371	-0.534147	sp|Q9Y2W1|TR150_HUMAN	sp|Q9Y2W1|TR150_HUMAN	1375			5	5	5	8.1	8.1	8.1	108.66	0	14.551	24209000	49	0.154371	0.90371	-0.534147	-0.412896	13.891	12.6556	13.8658	10.5306	13.7153	14.5641
	0.406369	1.09757	sp|Q9Y5B6-2|PAXB1_HUMAN;sp|Q9Y5B6|PAXB1_HUMAN;sp|Q9Y5B6-3|PAXB1_HUMAN;sp|Q9Y5B6-4|PAXB1_HUMAN	sp|Q9Y5B6-2|PAXB1_HUMAN;sp|Q9Y5B6|PAXB1_HUMAN;sp|Q9Y5B6-3|PAXB1_HUMAN;sp|Q9Y5B6-4|PAXB1_HUMAN	1396			3	3	3	5.8	5.8	5.8	93.169	0	6.9397	2298900	10	0.406369	0.637637	1.09757	0.958004	12.5649	8.96757	11.2777	11.2778	11.9812	12.8439
	0.740037	-1.56759	sp|P23435|CBLN1_HUMAN	sp|P23435|CBLN1_HUMAN	394			1	1	1	3.6	3.6	3.6	21.097	0	38.184	162210	15	NaN	1	0	NaN	12.6917	14.0352	12.0338	12.8187	10.1959	11.0435
	0.088733	-0.270752	sp|O43819|SCO2_HUMAN	sp|O43819|SCO2_HUMAN	147			1	1	1	6.8	6.8	6.8	29.81	0	28.296	3422000	14	0.088733	0.957583	-0.270752	-0.24958	14.3848	11.6359	12.1107	12.3331	13.6605	11.3255
	0.400705	0.869881	sp|Q9NVN8|GNL3L_HUMAN	sp|Q9NVN8|GNL3L_HUMAN	1260			5	5	5	14.6	14.6	14.6	65.572	0	8.3553	11880000	15	NaN	1	0	NaN	10.742	9.95007	12.9162	11.8356	11.8266	12.5557
	1.21329	4.71602	sp|Q6UXN8|CLC9A_HUMAN	sp|Q6UXN8|CLC9A_HUMAN	870			1	1	1	12.4	12.4	12.4	27.324	0	2.8916	48650000	15	1.21329	0.235574	4.71602	2.58207	11.3476	13.4098	17.4736	18.527	19.4149	18.4372
	0.0928708	-0.384208	sp|Q9UBX3|DIC_HUMAN;sp|Q9UBX3-2|DIC_HUMAN	sp|Q9UBX3|DIC_HUMAN;sp|Q9UBX3-2|DIC_HUMAN	1310			4	4	4	21.6	21.6	21.6	31.282	0	323.31	18276000	29	0.0928708	0.952017	-0.384208	-0.26031	15.0764	11.3303	14.8637	11.9122	13.3896	14.816
	1.51053	1.99914	sp|Q96TA2-3|YMEL1_HUMAN;sp|Q96TA2-2|YMEL1_HUMAN;sp|Q96TA2|YMEL1_HUMAN	sp|Q96TA2-3|YMEL1_HUMAN;sp|Q96TA2-2|YMEL1_HUMAN;sp|Q96TA2|YMEL1_HUMAN	1105			8	8	8	17.7	17.7	17.7	75.981	0	15.378	20705000	39	1.51053	0.136299	1.99914	3.26738	11.8758	12.069	11.8357	13.7812	15.0433	12.9535
	1.95845	4.98987	sp|Q15363|TMED2_HUMAN	sp|Q15363|TMED2_HUMAN	765			3	3	3	20.4	20.4	20.4	22.761	0	6.6711	9426000	14	1.95845	0.084241	4.98987	4.47832	13.6721	10.2438	10.7967	16.8654	16.9252	15.8915
	0.746353	-1.73024	sp|Q567V2-2|M17L2_HUMAN;sp|Q567V2|M17L2_HUMAN	sp|Q567V2-2|M17L2_HUMAN;sp|Q567V2|M17L2_HUMAN	824			1	1	1	6.6	6.6	6.6	20.305	0.004095	1.9241	3617300	9	0.746353	0.481431	-1.73024	-1.62576	14.8911	12.2131	15.3838	12.6195	13.0174	11.6603
	0.432806	1.32699	sp|Q9UGP8|SEC63_HUMAN	sp|Q9UGP8|SEC63_HUMAN	1317			2	2	2	4.9	4.9	4.9	87.996	0.0047506	1.8058	1915200	8	0.432806	0.620296	1.32699	1.01114	9.28894	10.9248	12.5894	13.1626	13.1651	10.4563
	0.852316	-2.60087	sp|O75815|BCAR3_HUMAN;sp|O75815-3|BCAR3_HUMAN;sp|O75815-2|BCAR3_HUMAN	sp|O75815|BCAR3_HUMAN;sp|O75815-3|BCAR3_HUMAN	188			4	4	4	8	8	8	92.565	0	36.414	3505400	11	0.852316	0.432455	-2.60087	-1.83444	15.7573	13.1241	11.0588	10.9049	11.2922	9.94035
	0.402271	2.60692	sp|P53985|MOT1_HUMAN;sp|P53985-2|MOT1_HUMAN	sp|P53985|MOT1_HUMAN;sp|P53985-2|MOT1_HUMAN	546			2	2	2	5.8	5.8	5.8	53.944	0	3.7583	22128000	13	0.402271	0.638468	2.60692	0.949727	16.1012	11.4809	10.1346	17.1706	17.3197	11.0472
	0.477841	1.36172	sp|P52597|HNRPF_HUMAN	sp|P52597|HNRPF_HUMAN	539			5	3	3	16.4	9.9	9.9	45.671	0	7.7848	9531400	15	0.477841	0.608916	1.36172	1.10078	11.1418	11.1276	11.9639	10.7231	12.6974	14.8979
	0.341688	1.45139	sp|O15042|SR140_HUMAN;sp|O15042-2|SR140_HUMAN;sp|O15042-3|SR140_HUMAN	sp|O15042|SR140_HUMAN;sp|O15042-2|SR140_HUMAN;sp|O15042-3|SR140_HUMAN	109			9	9	9	13.2	13.2	13.2	118.29	0	22.228	16381000	32	0.341688	0.721347	1.45139	0.825817	14.2682	10.237	11.6811	15.4953	11.0565	13.9887
	1.93763	2.70494	sp|P33993|MCM7_HUMAN;sp|P33993-3|MCM7_HUMAN;sp|P33993-2|MCM7_HUMAN	sp|P33993|MCM7_HUMAN;sp|P33993-3|MCM7_HUMAN;sp|P33993-2|MCM7_HUMAN	441			8	8	8	15.6	15.6	15.6	81.307	0	13.304	15245000	35	1.93763	0.0855238	2.70494	4.41625	9.89619	10.699	11.7553	13.9824	13.5118	12.9712
	0.552333	-1.91887	sp|Q9Y277|VDAC3_HUMAN;sp|Q9Y277-2|VDAC3_HUMAN	sp|Q9Y277|VDAC3_HUMAN;sp|Q9Y277-2|VDAC3_HUMAN	1365			7	7	7	40.6	40.6	40.6	30.658	0	53.152	117910000	38	0.552333	0.572493	-1.91887	-1.2473	15.5609	12.2795	11.7219	12.806	11.5121	9.48759
	0.463376	1.91502	sp|Q8NE71-2|ABCF1_HUMAN;sp|Q8NE71|ABCF1_HUMAN	sp|Q8NE71-2|ABCF1_HUMAN;sp|Q8NE71|ABCF1_HUMAN	975			6	6	6	10	10	10	91.679	0	284.15	11731000	42	0.463376	0.607255	1.91502	1.0721	12.4635	9.67883	13.2763	12.8091	16.4986	11.856
	0.180499	-0.582718	sp|Q9Y5J1|UTP18_HUMAN	sp|Q9Y5J1|UTP18_HUMAN	1398			2	2	2	5.2	5.2	5.2	62.003	0	3.4735	4981500	22	0.180499	0.884221	-0.582718	-0.474428	10.5221	11.5074	13.9258	11.2963	10.2514	12.6596
	2.14069	3.62095	sp|Q96KA5-2|CLP1L_HUMAN;sp|Q96KA5|CLP1L_HUMAN	sp|Q96KA5-2|CLP1L_HUMAN;sp|Q96KA5|CLP1L_HUMAN	1087			5	5	5	15.9	15.9	15.9	58.355	0	105.02	14033000	36	2.14069	0.0776986	3.62095	5.04966	12.0358	10.933	12.4971	15.7134	16.2251	14.3902
	0.266773	-0.499403	sp|P49759|CLK1_HUMAN;sp|P49759-3|CLK1_HUMAN	sp|P49759|CLK1_HUMAN;sp|P49759-3|CLK1_HUMAN	516			1	1	1	5.2	5.2	5.2	57.29	0.00090662	2.5495	2084700	5	0.266773	0.798647	-0.499403	-0.667418	13.7471	11.8144	11.2991	11.8433	11.6516	11.8675
	1.89111	2.7294	sp|Q13724-2|MOGS_HUMAN;sp|Q13724|MOGS_HUMAN	sp|Q13724-2|MOGS_HUMAN;sp|Q13724|MOGS_HUMAN	728			6	6	6	12.2	12.2	12.2	80.702	0	8.9789	11079000	32	1.89111	0.0905581	2.7294	4.27981	11.8501	11.4304	12.3212	14.186	15.748	13.8558
	0.604514	2.3048	sp|P39019|RS19_HUMAN	sp|P39019|RS19_HUMAN	463			7	7	7	51.7	51.7	51.7	16.06	0	13.529	60680000	33	0.604514	0.540368	2.3048	1.34918	11.2412	14.8461	16.4435	17.9387	16.0003	15.5062
	0.877814	0.988612	sp|Q16795|NDUA9_HUMAN	sp|Q16795|NDUA9_HUMAN	800			11	11	11	37.9	37.9	37.9	42.509	0	66.87	170080000	68	0.877814	0.428537	0.988612	1.88515	11.7024	13.2164	13.3215	13.6609	13.763	13.7823
	0.293905	3.31692	sp|Q96Q89-4|KI20B_HUMAN;sp|Q96Q89-3|KI20B_HUMAN;sp|Q96Q89|KI20B_HUMAN;sp|Q96Q89-2|KI20B_HUMAN	sp|Q96Q89-4|KI20B_HUMAN;sp|Q96Q89-3|KI20B_HUMAN;sp|Q96Q89|KI20B_HUMAN;sp|Q96Q89-2|KI20B_HUMAN	1097			1	1	1	0.5	0.5	0.5	199.81	0	22.558	2536600000	11	0.293905	0.769501	3.31692	0.725584	21.3498	11.7286	10.8849	20.9275	11.7668	21.2197
	0.453234	1.42107	sp|Q9NQ50|RM40_HUMAN	sp|Q9NQ50|RM40_HUMAN	1233			2	2	2	18	18	18	24.49	0.0076453	1.6162	700430	4	NaN	1	0	NaN	11.0043	10.5154	12.0146	14.6125	12.9527	10.2323
	0.856986	-1.93066	sp|Q6WKZ4|RFIP1_HUMAN;sp|Q6WKZ4-3|RFIP1_HUMAN;sp|Q6WKZ4-1|RFIP1_HUMAN	sp|Q6WKZ4|RFIP1_HUMAN;sp|Q6WKZ4-3|RFIP1_HUMAN	872			3	3	0	3.3	3.3	0	137.17	0	4.4375	6340300	10	0.856986	0.431238	-1.93066	-1.84371	15.2059	11.6814	13.3811	11.7895	11.6845	11.0024
	0.558936	-1.53787	sp|Q03135-2|CAV1_HUMAN;sp|Q03135|CAV1_HUMAN	sp|Q03135-2|CAV1_HUMAN;sp|Q03135|CAV1_HUMAN	677			1	1	1	14.3	14.3	14.3	17.023	0	4.9652	3307400	6	0.558936	0.569077	-1.53787	-1.26022	12.0862	10.3978	14.184	11.0042	11.4156	9.63448
	0.58891	1.44639	sp|Q96GC5-3|RM48_HUMAN;sp|Q96GC5|RM48_HUMAN	sp|Q96GC5-3|RM48_HUMAN;sp|Q96GC5|RM48_HUMAN	1071			2	2	2	12.9	12.9	12.9	21.749	0.00092166	2.6647	2612600	10	NaN	1	0	NaN	10.6516	10.2417	12.6491	11.045	13.6872	13.1494
	0.257485	-1.05545	sp|O15126-2|SCAM1_HUMAN;sp|O15126|SCAM1_HUMAN	sp|O15126-2|SCAM1_HUMAN;sp|O15126|SCAM1_HUMAN	113			2	2	2	23.6	23.6	23.6	18.042	0	2.9236	3819800	9	0.257485	0.806404	-1.05545	-0.647266	11.6131	10.6492	15.3748	11.5786	10.1286	12.7635
	0.123322	-0.78606	sp|Q9Y3D7|TIM16_HUMAN;sp|P57737-3|CORO7_HUMAN	sp|Q9Y3D7|TIM16_HUMAN;sp|P57737-3|CORO7_HUMAN	568			1	1	1	8.8	8.8	8.8	13.825	0.0016779	2.0202	5899100	10	0.123322	0.936554	-0.78606	-0.337371	12.3771	16.4317	11.5203	16.097	10.2104	11.6634
	0.353489	-0.983812	sp|Q15459|SF3A1_HUMAN	sp|Q15459|SF3A1_HUMAN	774			2	2	2	3.7	3.7	3.7	88.885	0	248.7	3253700	15	0.353489	0.703757	-0.983812	-0.850201	12.4918	12.5078	12.7951	13.3474	9.43056	12.0653
	0.462392	-0.879163	sp|Q13618-3|CUL3_HUMAN;sp|Q13618-2|CUL3_HUMAN;sp|Q13618|CUL3_HUMAN	sp|Q13618-3|CUL3_HUMAN;sp|Q13618-2|CUL3_HUMAN;sp|Q13618|CUL3_HUMAN	727			5	5	5	8.3	8.3	8.3	81.092	0	12.984	8177400	22	0.462392	0.607716	-0.879163	-1.07014	15.2411	12.5838	13.1199	12.5738	12.7199	13.0135
	0.198243	-0.621182	sp|Q9GZT3-2|SLIRP_HUMAN;sp|Q9GZT3|SLIRP_HUMAN	sp|Q9GZT3-2|SLIRP_HUMAN;sp|Q9GZT3|SLIRP_HUMAN	1188			4	4	4	43	43	43	12.122	0	82.579	8666700	14	NaN	1	0	NaN	10.1648	11.4643	13.2942	12.6056	10.2713	10.1828
	0.268237	-0.341815	sp|Q5I7T1|AG10B_HUMAN;sp|Q5BKT4|AG10A_HUMAN	sp|Q5I7T1|AG10B_HUMAN;sp|Q5BKT4|AG10A_HUMAN	827			2	2	2	3.8	3.8	3.8	55.447	0.00085985	2.1807	1460100	4	NaN	1	0	NaN	12.1288	11.6779	10.8548	11.7431	11.3345	10.5584
	0.0987772	-0.795105	sp|Q9Y324|FCF1_HUMAN	sp|Q9Y324|FCF1_HUMAN	1379			2	2	2	12.1	12.1	12.1	23.369	0	3.1131	5577600	6	0.0987772	0.948811	-0.795105	-0.275515	10.9688	12.5159	16.3474	9.60655	17.2541	10.5862
	0.0159	0.0448961	sp|P04637-4|P53_HUMAN;sp|P04637|P53_HUMAN;sp|P04637-7|P53_HUMAN;sp|P04637-5|P53_HUMAN;sp|P04637-6|P53_HUMAN;sp|P04637-2|P53_HUMAN;sp|P04637-3|P53_HUMAN;sp|P04637-8|P53_HUMAN;sp|P04637-9|P53_HUMAN	sp|P04637-4|P53_HUMAN;sp|P04637|P53_HUMAN;sp|P04637-7|P53_HUMAN;sp|P04637-5|P53_HUMAN;sp|P04637-6|P53_HUMAN;sp|P04637-2|P53_HUMAN;sp|P04637-3|P53_HUMAN	258			9	9	9	33.9	33.9	33.9	39.32	0	33.609	75595000	34	0.0159	0.989889	0.0448961	0.0479551	14.2179	14.2007	11.6184	13.6476	12.6769	13.8472
	0.746282	-2.11244	sp|Q7Z7H8|RM10_HUMAN;sp|Q7Z7H8-2|RM10_HUMAN	sp|Q7Z7H8|RM10_HUMAN;sp|Q7Z7H8-2|RM10_HUMAN	901			3	3	3	17.6	17.6	17.6	29.282	0	4.5233	4435700	14	0.746282	0.479482	-2.11244	-1.62562	14.0425	14.0326	14.3799	14.5077	11.4807	10.1292
	0.057897	0.195994	sp|Q15233-2|NONO_HUMAN;sp|Q15233|NONO_HUMAN	sp|Q15233-2|NONO_HUMAN;sp|Q15233|NONO_HUMAN	763			1	1	1	5.8	5.8	5.8	43.866	0	114.62	3562200	17	0.057897	0.973008	0.195994	0.167381	10.4862	11.9788	11.2834	13.513	11.0028	9.82056
	0.234468	-1.4661	sp|Q99729-3|ROAA_HUMAN;sp|Q99729-2|ROAA_HUMAN;sp|Q99729-4|ROAA_HUMAN;sp|Q99729|ROAA_HUMAN	sp|Q99729-3|ROAA_HUMAN;sp|Q99729-2|ROAA_HUMAN;sp|Q99729-4|ROAA_HUMAN;sp|Q99729|ROAA_HUMAN	1115			4	4	4	18.9	18.9	18.9	30.588	0	8.5486	23970000	25	0.234468	0.827131	-1.4661	-0.596735	11.6912	15.843	17.6298	12.3006	11.4791	16.986
	1.08262	2.23729	sp|P60842|IF4A1_HUMAN;sp|P60842-2|IF4A1_HUMAN;sp|Q14240|IF4A2_HUMAN;sp|Q14240-2|IF4A2_HUMAN	sp|P60842|IF4A1_HUMAN;sp|P60842-2|IF4A1_HUMAN;sp|Q14240|IF4A2_HUMAN;sp|Q14240-2|IF4A2_HUMAN	576			6	6	5	21.9	21.9	18	46.153	0	6.8223	11300000	17	1.08262	0.302282	2.23729	2.30289	11.6069	11.5303	9.56894	14.1809	13.4453	11.7918
	0.220301	0.604135	sp|Q9UN86-2|G3BP2_HUMAN;sp|Q9UN86|G3BP2_HUMAN	sp|Q9UN86-2|G3BP2_HUMAN;sp|Q9UN86|G3BP2_HUMAN	1353			1	1	1	2.9	2.9	2.9	50.817	0.00092678	2.7248	5409800	17	0.220301	0.841668	0.604135	0.565183	14.7782	11.2076	13.7847	13.6786	14.0326	13.8718
	0.13978	-0.366764	sp|Q6NXT4-4|ZNT6_HUMAN;sp|Q6NXT4|ZNT6_HUMAN;sp|Q6NXT4-2|ZNT6_HUMAN;sp|Q6NXT4-3|ZNT6_HUMAN	sp|Q6NXT4-4|ZNT6_HUMAN;sp|Q6NXT4|ZNT6_HUMAN;sp|Q6NXT4-2|ZNT6_HUMAN;sp|Q6NXT4-3|ZNT6_HUMAN	854			3	3	3	12.7	12.7	12.7	47.617	0	6.1743	7675900	9	NaN	1	0	NaN	11.4098	11.6633	11.9084	11.1944	13.0042	9.68255
	0.0396015	0.243047	sp|P38159|RBMX_HUMAN;sp|P38159-2|RBMX_HUMAN;sp|Q96E39|RMXL1_HUMAN;sp|P38159-3|RBMX_HUMAN;sp|O75526|RMXL2_HUMAN;sp|Q8N7X1|RMXL3_HUMAN	sp|P38159|RBMX_HUMAN;sp|P38159-2|RBMX_HUMAN;sp|Q96E39|RMXL1_HUMAN	460			6	6	6	22.5	22.5	22.5	42.331	0	14.875	49701000	34	0.0396015	0.982613	0.243047	0.116531	15.8157	12.2407	15.9931	14.9297	11.9973	17.8516
	0.00581053	0.0173944	sp|O60499-2|STX10_HUMAN;sp|O60499|STX10_HUMAN	sp|O60499-2|STX10_HUMAN;sp|O60499|STX10_HUMAN	154			1	1	1	8	8	8	22.445	0.00091659	2.6224	543240	3	NaN	1	0	NaN	9.51041	12.7032	10.3537	11.2356	10.459	10.9249
	0.667857	-1.60329	sp|Q16563|SYPL1_HUMAN;sp|Q16563-2|SYPL1_HUMAN	sp|Q16563|SYPL1_HUMAN;sp|Q16563-2|SYPL1_HUMAN	792			2	2	2	12.7	12.7	12.7	28.565	0.00091324	2.5917	2703400	5	0.667857	0.52324	-1.60329	-1.47257	11.5617	11.524	14.6644	11.5881	10.851	10.5012
	0.252939	-0.693281	sp|Q8TAD4-4|ZNT5_HUMAN;sp|Q8TAD4-3|ZNT5_HUMAN;sp|Q8TAD4|ZNT5_HUMAN	sp|Q8TAD4-4|ZNT5_HUMAN;sp|Q8TAD4-3|ZNT5_HUMAN;sp|Q8TAD4|ZNT5_HUMAN	989			1	1	1	31.2	31.2	31.2	8.2155	0	5.5504	2444600	4	NaN	1	0	NaN	11.3016	10.3931	12.9522	10.2973	9.85717	12.4126
	0.476134	0.810385	sp|Q13740|CD166_HUMAN;sp|Q13740-2|CD166_HUMAN;sp|Q13740-3|CD166_HUMAN	sp|Q13740|CD166_HUMAN;sp|Q13740-2|CD166_HUMAN;sp|Q13740-3|CD166_HUMAN	729			3	3	3	6.7	6.7	6.7	65.102	0	3.1951	2801200	4	NaN	1	0	NaN	9.95617	12.3574	10.7911	11.4131	12.1607	11.9621
	0.0573361	0.229995	sp|O95249|GOSR1_HUMAN	sp|O95249|GOSR1_HUMAN	205			2	2	2	8.8	8.8	8.8	28.612	0	16.415	2262400	5	NaN	1	0	NaN	11.9683	11.6021	12.2769	11.1393	14.9	10.498
	0.0792402	-0.103959	sp|Q15836|VAMP3_HUMAN	sp|Q15836|VAMP3_HUMAN	785			1	1	1	16	16	16	11.309	0	94.869	2030500	4	NaN	1	0	NaN	11.491	11.7505	12.6359	11.7092	12.4438	11.4126
	1.10601	-2.38616	sp|Q99523-2|SORT_HUMAN;sp|Q99523|SORT_HUMAN	sp|Q99523-2|SORT_HUMAN;sp|Q99523|SORT_HUMAN	1110			1	1	1	2.2	2.2	2.2	77.374	0.0041085	1.9303	12120000	7	1.10601	0.2895	-2.38616	-2.35203	14.3031	13.3909	11.3519	9.66002	10.7975	11.43
	0.210337	-0.783123	sp|P23528|COF1_HUMAN;sp|Q9Y281-3|COF2_HUMAN;sp|Q9Y281|COF2_HUMAN	sp|P23528|COF1_HUMAN	395			3	3	3	23.5	23.5	23.5	18.502	0	4.4357	2387200	5	0.210337	0.855568	-0.783123	-0.54277	14.4917	9.76954	10.9837	10.4425	11.3912	11.0619
	0.0415268	0.0929925	sp|P62191-2|PRS4_HUMAN;sp|P62191|PRS4_HUMAN	sp|P62191-2|PRS4_HUMAN;sp|P62191|PRS4_HUMAN	594			1	1	1	5.7	5.7	5.7	41.167	0.00086655	2.2277	1344800	7	NaN	1	0	NaN	11.4276	11.3855	12.1521	10.3315	12.6873	12.2253
	0.221887	1.00891	sp|P04083|ANXA1_HUMAN	sp|P04083|ANXA1_HUMAN	252			3	3	3	12.4	12.4	12.4	38.714	0	3.3218	1722400	5	0.221887	0.839735	1.00891	0.568736	10.1788	11.581	14.9372	15.3556	12.5148	11.8534
	0.475196	2.43259	sp|P09211|GSTP1_HUMAN	sp|P09211|GSTP1_HUMAN	296			4	4	4	30	30	30	23.356	0	11.199	3591800	6	0.475196	0.609296	2.43259	1.09554	9.33702	13.2138	12.8682	12.0807	17.9054	12.7306
	0.622377	-3.0473	sp|Q04941|PLP2_HUMAN	sp|Q04941|PLP2_HUMAN	681			1	1	1	8.6	8.6	8.6	16.691	0	6.5377	4664100	6	0.622377	0.53699	-3.0473	-1.38399	18.0459	11.2914	12.6537	11.835	9.41293	11.6012
	0.128144	0.359026	sp|O00566|MPP10_HUMAN	sp|O00566|MPP10_HUMAN	90			2	2	2	4	4	4	78.863	0	3.1692	4323100	14	0.128144	0.928335	0.359026	0.349289	11.8178	13.7565	14.4455	14.6436	14.0292	12.4241
	0.219814	-0.618203	sp|Q8IY81|SPB1_HUMAN	sp|Q8IY81|SPB1_HUMAN	939			5	5	5	11.2	11.2	11.2	96.557	0	7.9097	3511800	12	0.219814	0.840609	-0.618203	-0.564094	14.9354	14.7755	11.7125	13.7637	13.1408	12.6642
	0.129861	-0.370779	sp|Q9UKF6|CPSF3_HUMAN	sp|Q9UKF6|CPSF3_HUMAN	1339			1	1	1	2.5	2.5	2.5	77.485	0.0033031	1.9559	1484800	4	0.129861	0.925545	-0.370779	-0.353516	13.2308	10.493	13.9135	12.3427	12.0453	12.137
	0.133755	0.735293	sp|Q92925-3|SMRD2_HUMAN;sp|Q92925-2|SMRD2_HUMAN;sp|Q92925|SMRD2_HUMAN;sp|Q6STE5-2|SMRD3_HUMAN;sp|Q6STE5|SMRD3_HUMAN	sp|Q92925-3|SMRD2_HUMAN;sp|Q92925-2|SMRD2_HUMAN;sp|Q92925|SMRD2_HUMAN;sp|Q6STE5-2|SMRD3_HUMAN;sp|Q6STE5|SMRD3_HUMAN	1041			2	2	2	6.6	6.6	6.6	55.238	0	2.7903	10125000	9	0.133755	0.918579	0.735293	0.363066	11.3272	10.5345	15.0918	15.9518	11.878	11.3297
	0.0472895	-0.0700363	sp|Q96BK5|PINX1_HUMAN;sp|Q96BK5-2|PINX1_HUMAN;sp|Q9BT81-2|SOX7_HUMAN	sp|Q96BK5|PINX1_HUMAN;sp|Q96BK5-2|PINX1_HUMAN;sp|Q9BT81-2|SOX7_HUMAN	1052			2	2	2	9.1	9.1	9.1	37.034	0	2.8388	1258400	9	0.0472895	0.981825	-0.0700363	-0.138105	13.0777	13.5043	14.0255	14.2273	12.7514	13.4187
	0.196062	0.344945	sp|Q7LGA3|HS2ST_HUMAN;sp|Q7LGA3-3|HS2ST_HUMAN;sp|Q7LGA3-2|HS2ST_HUMAN	sp|Q7LGA3|HS2ST_HUMAN;sp|Q7LGA3-3|HS2ST_HUMAN;sp|Q7LGA3-2|HS2ST_HUMAN	893			2	2	2	8.1	8.1	8.1	41.881	0.0089352	1.4881	1176100	3	NaN	1	0	NaN	11.2266	10.8859	11.2125	12.5987	10.2894	11.4718
	1.6838	-1.21527	sp|Q09028-3|RBBP4_HUMAN;sp|Q09028|RBBP4_HUMAN;sp|Q09028-4|RBBP4_HUMAN;sp|Q09028-2|RBBP4_HUMAN;sp|Q16576|RBBP7_HUMAN;sp|Q16576-2|RBBP7_HUMAN	sp|Q09028-3|RBBP4_HUMAN;sp|Q09028|RBBP4_HUMAN;sp|Q09028-4|RBBP4_HUMAN;sp|Q09028-2|RBBP4_HUMAN	695			4	4	4	19.8	19.8	19.8	46.158	0	8.9128	8990600	11	NaN	1	0	NaN	12.2562	13.0049	12.2542	10.8791	11.5877	11.4026
	0.267351	-0.646719	sp|P35998|PRS7_HUMAN;sp|P35998-2|PRS7_HUMAN	sp|P35998|PRS7_HUMAN	454			8	8	8	23.1	23.1	23.1	48.633	0	19.649	8616700	25	NaN	1	0	NaN	12.3514	11.8414	11.2533	12.7749	11.1202	9.61098
	0.0912523	0.236444	sp|P25205|MCM3_HUMAN;sp|P25205-2|MCM3_HUMAN	sp|P25205|MCM3_HUMAN;sp|P25205-2|MCM3_HUMAN	397			7	7	7	12.6	12.6	12.6	90.98	0	74.362	4017200	15	NaN	1	0	NaN	11.953	12.2199	12.2791	13.4903	13.1058	10.5651
	0.25642	0.425701	sp|O94906|PRP6_HUMAN;sp|O94906-2|PRP6_HUMAN	sp|O94906|PRP6_HUMAN;sp|O94906-2|PRP6_HUMAN	198			11	11	11	15.6	15.6	15.6	106.92	0	108.06	38537000	32	NaN	1	0	NaN	11.7963	10.2748	11.8746	12.2449	12.0394	10.9384
	0.584797	-0.673886	sp|P68400|CSK21_HUMAN;sp|Q8NEV1|CSK23_HUMAN;sp|P68400-2|CSK21_HUMAN	sp|P68400|CSK21_HUMAN;sp|Q8NEV1|CSK23_HUMAN;sp|P68400-2|CSK21_HUMAN	648			21	21	21	54	54	54	45.143	0	323.31	2421900000	128	NaN	1	0	NaN	12.0365	11.2676	12.2179	10.5144	11.0248	11.9612
	0.234336	-0.649282	sp|Q13616|CUL1_HUMAN	sp|Q13616|CUL1_HUMAN	725			38	38	38	51.4	51.4	51.4	89.677	0	323.31	1260100000	195	NaN	1	0	NaN	14.128	11.5873	10.5249	11.4762	11.7628	11.0533
	0.0844576	0.102189	sp|Q92581-3|SL9A6_HUMAN;sp|Q92581-2|SL9A6_HUMAN;sp|Q92581|SL9A6_HUMAN	sp|Q92581-3|SL9A6_HUMAN;sp|Q92581-2|SL9A6_HUMAN;sp|Q92581|SL9A6_HUMAN	1025			2	2	2	4.6	4.6	4.6	72.259	0	3.0447	2361200	4	NaN	1	0	NaN	11.8518	11.2573	11.8753	12.2688	11.0242	11.998
	1.30426	-1.3949	sp|Q92896|GSLG1_HUMAN;sp|Q92896-3|GSLG1_HUMAN;sp|Q92896-2|GSLG1_HUMAN	sp|Q92896|GSLG1_HUMAN;sp|Q92896-3|GSLG1_HUMAN;sp|Q92896-2|GSLG1_HUMAN	1040			2	2	2	2.5	2.5	2.5	134.55	0	3.5792	4586600	4	NaN	1	0	NaN	12.2368	11.2107	12.6214	10.3496	10.3631	11.1714
	0.648632	-0.304663	sp|P54709|AT1B3_HUMAN	sp|P54709|AT1B3_HUMAN	549			2	2	2	11.8	11.8	11.8	31.512	0	4.2652	7156800	6	NaN	1	0	NaN	12.1924	11.4852	11.993	11.6382	11.5465	11.5719
	0.126326	-0.250079	sp|O60784-3|TOM1_HUMAN;sp|O60784-4|TOM1_HUMAN;sp|O60784|TOM1_HUMAN;sp|O60784-2|TOM1_HUMAN	sp|O60784-3|TOM1_HUMAN;sp|O60784-4|TOM1_HUMAN;sp|O60784|TOM1_HUMAN;sp|O60784-2|TOM1_HUMAN	160			1	1	1	5.8	5.8	5.8	48.672	0	12.983	1319400	1	NaN	1	0	NaN	11.0716	11.4392	11.0848	11.1973	12.0439	9.60412
	0.130064	0.466041	sp|Q9BSL1|UBAC1_HUMAN	sp|Q9BSL1|UBAC1_HUMAN	1145			4	4	4	14.8	14.8	14.8	45.338	0	4.2863	1873800	5	NaN	1	0	NaN	12.1852	9.3742	11.667	10.2563	13.4965	10.8718
	0.522581	0.800465	sp|P46736-2|BRCC3_HUMAN;sp|P46736-3|BRCC3_HUMAN;sp|P46736|BRCC3_HUMAN;sp|P46736-4|BRCC3_HUMAN;sp|P46736-5|BRCC3_HUMAN	sp|P46736-2|BRCC3_HUMAN;sp|P46736-3|BRCC3_HUMAN;sp|P46736|BRCC3_HUMAN;sp|P46736-4|BRCC3_HUMAN	487			3	3	3	15.8	15.8	15.8	33.149	0	3.9679	6206000	6	NaN	1	0	NaN	10.8957	10.4104	12.2569	12.7541	11.5466	11.6638
	0.976734	0.984196	sp|O75165|DJC13_HUMAN	sp|O75165|DJC13_HUMAN	166			21	21	21	13.1	13.1	13.1	254.41	0	250.42	32650000	55	NaN	1	0	NaN	11.0412	10.1121	10.0606	11.2064	12.0626	10.8975
	0.0438778	0.277622	sp|P55769|NH2L1_HUMAN	sp|P55769|NH2L1_HUMAN	556			1	1	1	9.4	9.4	9.4	14.173	0.00087951	2.3073	4743200	14	0.0438778	0.982198	0.277622	0.128569	15.9973	16.1765	10.6164	15.1937	12.295	16.1343
	0.0652079	-0.447784	sp|P62304|RUXE_HUMAN	sp|P62304|RUXE_HUMAN	606			1	1	1	12	12	12	10.803	0.00086957	2.2454	5810600	7	0.0652079	0.96791	-0.447784	-0.187246	17.3111	10.5838	9.98095	13.0665	11.8055	11.6606
	0.157619	-0.504734	sp|Q8IWV8-4|UBR2_HUMAN;sp|Q8IWV8|UBR2_HUMAN;sp|Q8IWV8-3|UBR2_HUMAN;sp|Q8IWV8-2|UBR2_HUMAN	sp|Q8IWV8-4|UBR2_HUMAN;sp|Q8IWV8|UBR2_HUMAN	930			21	21	21	19.2	19.2	19.2	200.54	0	34.477	45181000	40	NaN	1	0	NaN	12.1879	11.612	11.6016	10.3657	13.6471	9.87449
	1.01787	1.39084	sp|Q14684-2|RRP1B_HUMAN;sp|Q14684|RRP1B_HUMAN	sp|Q14684-2|RRP1B_HUMAN;sp|Q14684|RRP1B_HUMAN	746			2	2	2	3.8	3.8	3.8	82.175	0	2.854	315080	3	NaN	1	0	NaN	10.4727	11.5551	9.74575	12.7161	11.6464	11.5836
	0.471051	2.36144	sp|Q9NRP0|OSTC_HUMAN;sp|Q9NRP0-2|OSTC_HUMAN	sp|Q9NRP0|OSTC_HUMAN;sp|Q9NRP0-2|OSTC_HUMAN	1243			1	1	1	8.1	8.1	8.1	16.829	0	2.9584	6454700	9	0.471051	0.60606	2.36144	1.08733	10.8789	11.1377	10.0908	10.8222	17.3602	11.0093
	0.670166	1.14362	sp|P13667|PDIA4_HUMAN	sp|P13667|PDIA4_HUMAN	333			6	6	6	11.5	11.5	11.5	72.932	0	7.379	6044100	18	0.670166	0.524087	1.14362	1.47707	13.5139	11.665	12.6644	14.3112	14.3256	12.6374
	0.330649	-2.28846	sp|P17096-3|HMGA1_HUMAN;sp|P17096|HMGA1_HUMAN;sp|P17096-2|HMGA1_HUMAN	sp|P17096-3|HMGA1_HUMAN;sp|P17096|HMGA1_HUMAN	352			3	3	3	14	14	14	19.694	0	40.116	21916000	19	0.330649	0.725996	-2.28846	-0.802884	11.5725	17.0361	18.5853	11.8394	11.2658	17.2233
	0.285505	1.21321	sp|P52926|HMGA2_HUMAN;sp|P52926-3|HMGA2_HUMAN;sp|P52926-6|HMGA2_HUMAN;sp|P52926-4|HMGA2_HUMAN;sp|P52926-5|HMGA2_HUMAN;sp|P52926-2|HMGA2_HUMAN	sp|P52926|HMGA2_HUMAN;sp|P52926-3|HMGA2_HUMAN;sp|P52926-6|HMGA2_HUMAN;sp|P52926-4|HMGA2_HUMAN;sp|P52926-5|HMGA2_HUMAN;sp|P52926-2|HMGA2_HUMAN	542			3	3	3	38.5	38.5	38.5	11.832	0	311.44	5802500	29	0.285505	0.778098	1.21321	0.707682	16.3364	15.8022	10.9897	15.8876	15.1605	15.7199
	0.0543681	-0.467075	sp|P14866|HNRPL_HUMAN;sp|P14866-2|HNRPL_HUMAN	sp|P14866|HNRPL_HUMAN;sp|P14866-2|HNRPL_HUMAN	340			7	7	7	23.1	23.1	23.1	64.132	0	72.374	20162000	30	0.0543681	0.976601	-0.467075	-0.157703	11.4798	10.7248	17.3937	10.1737	11.171	16.8523
	0.0580664	0.289674	sp|P26599|PTBP1_HUMAN;sp|P26599-2|PTBP1_HUMAN;sp|P26599-3|PTBP1_HUMAN	sp|P26599|PTBP1_HUMAN;sp|P26599-2|PTBP1_HUMAN;sp|P26599-3|PTBP1_HUMAN	402			7	7	7	23.7	23.7	23.7	57.221	0	16.678	12122000	22	0.0580664	0.973925	0.289674	0.167844	11.9301	9.43375	14.4545	12.0365	10.7112	13.9397
	0.87056	-0.578346	sp|Q6P2Q9|PRP8_HUMAN	sp|Q6P2Q9|PRP8_HUMAN	860			44	44	44	24.9	24.9	24.9	273.6	0	323.31	241110000	152	0.87056	0.42759	-0.578346	-1.8707	11.434	12.235	12.2379	11.0837	11.5058	11.5824
	0.507579	-2.58119	sp|P43243|MATR3_HUMAN;sp|P43243-2|MATR3_HUMAN	sp|P43243|MATR3_HUMAN	481			9	9	9	15.5	15.5	15.5	94.622	0	16.556	28049000	36	0.507579	0.587957	-2.58119	-1.15948	14.638	13.8583	17.1152	11.1347	10.155	16.5783
	0.410846	-1.8563	sp|Q12905|ILF2_HUMAN	sp|Q12905|ILF2_HUMAN	702			8	8	8	24.4	24.4	24.4	43.062	0	18.675	19241000	22	0.410846	0.635223	-1.8563	-0.967036	13.3476	13.4611	16.614	10.5583	11.5417	15.7538
	0.441165	1.61284	sp|Q9BRR8|GPTC1_HUMAN	sp|Q9BRR8|GPTC1_HUMAN	1140			7	7	7	14.8	14.8	14.8	103.34	0	10.414	14982000	26	0.441165	0.620858	1.61284	1.02786	13.6912	9.85663	11.013	15.1135	12.9018	11.384
	1.0417	1.97922	sp|Q9NR77|PXMP2_HUMAN	sp|Q9NR77|PXMP2_HUMAN	1239			3	3	3	15.4	15.4	15.4	22.252	0.00086806	2.2441	4464400	12	1.0417	0.332723	1.97922	2.2177	11.7302	10.3039	10.7686	12.0987	14.4881	12.1536
	0.43454	-2.4797	sp|Q9HBL7|PLRKT_HUMAN	sp|Q9HBL7|PLRKT_HUMAN	1219			1	1	1	7.5	7.5	7.5	17.201	0.0047695	1.8135	17825000	13	0.43454	0.620223	-2.4797	-1.01462	16.8973	16.9833	12.6792	11.4034	16.998	10.7192
+	5.06422	17.4131	sp|P55061|BI1_HUMAN;sp|P55061-2|BI1_HUMAN	sp|P55061|BI1_HUMAN;sp|P55061-2|BI1_HUMAN	551	+	iBAQ TAPASIN_iBAQ HEK-TF-PARENTAL	7	7	7	16.9	16.9	16.9	26.537	0	194.84	4683800000	120	5.06422	0.044	17.4131	28.822	10.1609	9.87272	11.4564	28.2526	28.2818	27.1949
	0.608485	1.01683	sp|Q9BSJ8|ESYT1_HUMAN;sp|Q9BSJ8-2|ESYT1_HUMAN	sp|Q9BSJ8|ESYT1_HUMAN;sp|Q9BSJ8-2|ESYT1_HUMAN	1144			9	9	9	12.8	12.8	12.8	122.85	0	20.596	14582000	29	NaN	1	0	NaN	11.9494	12.1323	10.0757	13.0931	12.2348	11.88
	1.2351	3.95934	sp|Q9BRX9|WDR83_HUMAN	sp|Q9BRX9|WDR83_HUMAN	1142			5	5	5	21.9	21.9	21.9	34.342	0	8.3738	26329000	16	1.2351	0.227095	3.95934	2.62983	10.4676	11.1069	12.3738	15.5998	17.5174	12.7091
	2.31725	1.98957	sp|Q12965|MYO1E_HUMAN;sp|O00160|MYO1F_HUMAN	sp|Q12965|MYO1E_HUMAN;sp|O00160|MYO1F_HUMAN	705			2	2	2	2.9	2.9	2.9	127.06	0	3.8689	1356100	8	NaN	1	0	NaN	10.3942	9.59625	10.4899	11.9927	12.5629	11.8934
	0.0347217	0.087073	sp|Q9UBB9|TFP11_HUMAN;sp|Q9UBB9-2|TFP11_HUMAN	sp|Q9UBB9|TFP11_HUMAN;sp|Q9UBB9-2|TFP11_HUMAN	1302			2	2	2	2.6	2.6	2.6	96.819	0.00089127	2.4136	1111900	5	NaN	1	0	NaN	10.7056	11.3078	10.9293	12.7265	10.1956	10.2818
	0.311683	-1.20609	sp|Q9HCN8|SDF2L_HUMAN	sp|Q9HCN8|SDF2L_HUMAN	1223			7	7	7	59.7	59.7	59.7	23.598	0	175.02	68600000	47	0.311683	0.744405	-1.20609	-0.763179	12.6788	16.277	12.9023	14.8844	11.6519	11.7036
	0.828255	0.966762	sp|Q9H6U8-2|ALG9_HUMAN;sp|Q9H6U8-4|ALG9_HUMAN;sp|Q9H6U8|ALG9_HUMAN;sp|Q9H6U8-3|ALG9_HUMAN	sp|Q9H6U8-2|ALG9_HUMAN;sp|Q9H6U8-4|ALG9_HUMAN;sp|Q9H6U8|ALG9_HUMAN;sp|Q9H6U8-3|ALG9_HUMAN	1210			3	3	3	10.2	10.2	10.2	50.819	0	4.9799	3314600	4	NaN	1	0	NaN	10.9073	10.8255	11.4621	12.315	12.7256	11.0545
	0.286441	0.332792	sp|O94832|MYO1D_HUMAN	sp|O94832|MYO1D_HUMAN	195			9	9	9	12.3	12.3	12.3	116.2	0	12.928	9278200	16	NaN	1	0	NaN	10.7914	10.7294	11.8358	11.3597	12.0142	10.981
	0.431037	-0.57243	sp|P09661|RU2A_HUMAN	sp|P09661|RU2A_HUMAN	299			3	3	3	16.1	16.1	16.1	28.415	0	4.1866	2051800	4	NaN	1	0	NaN	11.8571	10.0827	11.4865	10.6175	10.245	10.8466
	1.31271	2.19076	sp|Q9H7H0-2|MET17_HUMAN;sp|Q9H7H0|MET17_HUMAN;sp|Q9H7H0-3|MET17_HUMAN	sp|Q9H7H0-2|MET17_HUMAN;sp|Q9H7H0|MET17_HUMAN;sp|Q9H7H0-3|MET17_HUMAN	1211			2	2	2	6.5	6.5	6.5	49.6	0.0033195	1.97	1345500	3	NaN	1	0	NaN	11.2496	10.7171	9.24223	12.8715	11.622	13.2877
	0.0483757	0.198099	sp|Q96CP6-2|ASTRA_HUMAN;sp|Q96CP6-3|ASTRA_HUMAN;sp|Q96CP6|ASTRA_HUMAN	sp|Q96CP6-2|ASTRA_HUMAN;sp|Q96CP6-3|ASTRA_HUMAN;sp|Q96CP6|ASTRA_HUMAN	1054			10	10	10	19.8	19.8	19.8	79.366	0	30.254	39512000	41	0.0483757	0.981477	0.198099	0.141129	11.8436	10.6851	12.5984	12.7588	13.588	9.37456
	0.148368	-0.371507	sp|P20042|IF2B_HUMAN	sp|P20042|IF2B_HUMAN	375			5	5	5	20.1	20.1	20.1	38.388	0	7.2785	7232100	23	0.148368	0.907919	-0.371507	-0.398509	13.1963	11.8128	11.9763	11.4634	13.565	10.8425
	0.389808	0.925629	sp|O60337|MARH6_HUMAN;sp|O60337-6|MARH6_HUMAN;sp|O60337-5|MARH6_HUMAN	sp|O60337|MARH6_HUMAN;sp|O60337-6|MARH6_HUMAN;sp|O60337-5|MARH6_HUMAN	153			6	6	6	14.2	14.2	14.2	102.54	0	21.721	20435000	22	NaN	1	0	NaN	12.058	10.6387	9.28915	12.6962	10.6225	11.444
	0.846799	1.37463	sp|Q00059|TFAM_HUMAN;sp|Q00059-2|TFAM_HUMAN	sp|Q00059|TFAM_HUMAN;sp|Q00059-2|TFAM_HUMAN	663			6	6	6	28.9	28.9	28.9	29.096	0	7.4208	22089000	29	0.846799	0.429786	1.37463	1.82349	16.1333	14.103	14.7018	17.0618	16.4909	15.5093
	0.197615	0.538307	sp|Q96GQ7|DDX27_HUMAN	sp|Q96GQ7|DDX27_HUMAN	1073			8	8	8	12.2	12.2	12.2	89.834	0	10.396	11406000	30	0.197615	0.868968	0.538307	0.513863	11.8691	12.207	12.4032	10.7854	12.9647	14.344
	0.0324323	0.124585	sp|Q9Y6S9-2|RPKL1_HUMAN	sp|Q9Y6S9-2|RPKL1_HUMAN	1417			1	1	1	2	2	2	59.166	0.0016992	2.0707	14212000	23	0.0324323	0.986383	0.124585	0.0961285	11.6733	14.1462	13.6481	11.2462	14.7716	13.8236
	0.646339	1.99053	sp|O95373|IPO7_HUMAN	sp|O95373|IPO7_HUMAN	208			7	7	7	9.5	9.5	9.5	119.52	0	11.7	19839000	22	0.646339	0.535692	1.99053	1.43066	12.8942	12.1973	9.20382	11.8052	14.1877	14.2741
	0.332856	1.76509	sp|P48039|MTR1A_HUMAN	sp|P48039|MTR1A_HUMAN	502			1	1	1	6.3	6.3	6.3	39.374	0.0025042	1.9979	871670	9	0.332856	0.727154	1.76509	0.807478	11.1239	11.4321	9.72383	16.7334	9.94868	10.893
	1.04776	1.16531	sp|P78527|PRKDC_HUMAN;sp|P78527-2|PRKDC_HUMAN	sp|P78527|PRKDC_HUMAN;sp|P78527-2|PRKDC_HUMAN	653			99	99	99	28.4	28.4	28.4	469.08	0	323.31	717770000	329	1.04776	0.329721	1.16531	2.23026	10.5863	10.9513	9.28831	11.4013	11.6925	11.2281
	0.279533	0.423404	sp|Q96J42-2|TXD15_HUMAN;sp|Q96J42|TXD15_HUMAN	sp|Q96J42-2|TXD15_HUMAN;sp|Q96J42|TXD15_HUMAN	1081			3	3	3	15.2	15.2	15.2	38.066	0	8.0232	5022000	10	NaN	1	0	NaN	10.8211	11.7972	11.0615	11.8396	10.6451	12.4653
	1.01436	3.92073	sp|Q8TCT9-5|HM13_HUMAN;sp|Q8TCT9|HM13_HUMAN;sp|Q8TCT9-4|HM13_HUMAN;sp|Q8TCT9-2|HM13_HUMAN	sp|Q8TCT9-5|HM13_HUMAN;sp|Q8TCT9|HM13_HUMAN;sp|Q8TCT9-4|HM13_HUMAN;sp|Q8TCT9-2|HM13_HUMAN	996			8	8	8	23.3	23.3	23.3	36.813	0	211.1	110680000	59	1.01436	0.347439	3.92073	2.1613	10.7942	12.0354	12.4228	12.3303	18.2229	16.4614
	0.69533	1.20464	sp|Q99735|MGST2_HUMAN;sp|Q99735-2|MGST2_HUMAN	sp|Q99735|MGST2_HUMAN;sp|Q99735-2|MGST2_HUMAN	1116			2	2	2	17.7	17.7	17.7	16.62	0	3.7113	57334000	6	NaN	1	0	NaN	10.6302	12.3957	11.1813	13.5932	12.6831	11.5448
	0.640555	2.9395	sp|P30050|RL12_HUMAN;sp|P30050-2|RL12_HUMAN	sp|P30050|RL12_HUMAN;sp|P30050-2|RL12_HUMAN	421			2	2	2	18.8	18.8	18.8	17.818	0	5.4489	22801000	20	0.640555	0.535368	2.9395	1.41939	10.6768	11.9434	17.3383	16.6872	16.5086	15.5813
	0.372508	0.61068	sp|Q9BVG9|PTSS2_HUMAN	sp|Q9BVG9|PTSS2_HUMAN	1158			2	2	2	6.8	6.8	6.8	56.252	0	8.6968	3489900	5	NaN	1	0	NaN	9.44125	11.3611	11.2011	10.9908	11.8893	10.9554
	0.164822	0.615614	sp|O75907|DGAT1_HUMAN	sp|O75907|DGAT1_HUMAN	189			2	2	2	7.2	7.2	7.2	55.278	0	6.0664	3853000	12	0.164822	0.898778	0.615614	0.437712	12.6381	11.7891	12.0519	10.7989	15.4415	12.0856
	0.667855	1.52919	sp|Q96A33-2|CCD47_HUMAN;sp|Q96A33|CCD47_HUMAN	sp|Q96A33-2|CCD47_HUMAN;sp|Q96A33|CCD47_HUMAN	1049			1	1	1	2.9	2.9	2.9	55.317	0.0048	1.8329	2419800	8	NaN	1	0	NaN	10.3874	12.7049	11.053	13.008	14.2057	11.5192
	1.07555	-4.26436	sp|P35030-5|TRY3_HUMAN;sp|P35030-3|TRY3_HUMAN;sp|P35030-2|TRY3_HUMAN;sp|P35030-4|TRY3_HUMAN;sp|P35030|TRY3_HUMAN	sp|P35030-5|TRY3_HUMAN;sp|P35030-3|TRY3_HUMAN;sp|P35030-2|TRY3_HUMAN;sp|P35030-4|TRY3_HUMAN;sp|P35030|TRY3_HUMAN	443			2	2	2	8.3	8.3	8.3	25.924	0	25.715	35571000	12	1.07555	0.306951	-4.26436	-2.28809	17.5959	17.339	17.3275	12.1338	10.5673	16.7682
	0.0694484	0.272747	sp|Q96FK6|WDR89_HUMAN	sp|Q96FK6|WDR89_HUMAN	1069			2	2	2	7.8	7.8	7.8	43.214	0.0055249	1.7771	1962200	8	0.0694484	0.96611	0.272747	0.198657	15.0932	10.9671	11.4994	13.5171	11.9569	12.904
+	3.51741	1.9483	sp|Q96Q07-3|BTBD9_HUMAN;sp|Q96Q07-2|BTBD9_HUMAN;sp|Q96Q07|BTBD9_HUMAN	sp|Q96Q07-3|BTBD9_HUMAN;sp|Q96Q07-2|BTBD9_HUMAN;sp|Q96Q07|BTBD9_HUMAN	1096	+	iBAQ TAPASIN_iBAQ HEK-TF-PARENTAL	5	5	5	15.8	15.8	15.8	61.557	0	20.391	24260000	48	3.51741	0.0211613	1.9483	11.7135	14.6336	14.8538	14.481	16.6513	16.796	16.366
	0.166536	0.201936	sp|Q9H0R3|TM222_HUMAN	sp|Q9H0R3|TM222_HUMAN	1191			1	1	1	6.7	6.7	6.7	23.23	0	3.4119	2908700	5	NaN	1	0	NaN	11.7366	10.7552	10.9359	10.741	11.3618	11.9307
	0.263714	0.430119	sp|Q6ZMP0-2|THSD4_HUMAN;sp|Q6ZMP0|THSD4_HUMAN	sp|Q6ZMP0-2|THSD4_HUMAN;sp|Q6ZMP0|THSD4_HUMAN	874			2	2	2	5.9	5.9	5.9	56.627	0.0047468	1.7933	596770	2	NaN	1	0	NaN	12.0324	11.5228	10.6304	10.9111	11.9075	12.6574
	0.344673	0.666507	sp|Q86UE4|LYRIC_HUMAN	sp|Q86UE4|LYRIC_HUMAN	909			5	5	5	12.7	12.7	12.7	63.836	0	12.241	3807200	12	0.344673	0.720723	0.666507	0.831998	12.3953	11.0682	12.264	12.8289	13.6077	11.2904
	0.254122	0.925489	sp|Q3KQU3-2|MA7D1_HUMAN;sp|Q3KQU3-4|MA7D1_HUMAN;sp|Q3KQU3|MA7D1_HUMAN	sp|Q3KQU3-2|MA7D1_HUMAN;sp|Q3KQU3-4|MA7D1_HUMAN;sp|Q3KQU3|MA7D1_HUMAN	811			3	3	3	5.7	5.7	5.7	88.725	0	2.9828	2466600	9	0.254122	0.810219	0.925489	0.639935	10.6373	10.5122	12.9921	13.5101	13.5027	9.90523
	1.68813	-1.26525	sp|Q9NV96-2|CC50A_HUMAN;sp|Q9NV96|CC50A_HUMAN	sp|Q9NV96-2|CC50A_HUMAN;sp|Q9NV96|CC50A_HUMAN	1255			1	1	1	2.5	2.5	2.5	36.713	0.0089753	1.502	3838200	11	NaN	1	0	NaN	12.2109	12.3142	12.5414	11.6417	11.1159	10.5133
	0.197535	0.524331	sp|O75533|SF3B1_HUMAN	sp|O75533|SF3B1_HUMAN	184			7	7	7	8.7	8.7	8.7	145.83	0	13.858	10150000	31	0.197535	0.86753	0.524331	0.513681	13.6982	11.125	12.2077	11.8296	14.192	12.5823
	0.44246	1.98525	sp|P43307|SSRA_HUMAN;sp|P43307-2|SSRA_HUMAN	sp|P43307|SSRA_HUMAN;sp|P43307-2|SSRA_HUMAN	482			7	7	7	38.8	38.8	38.8	32.235	0	214.11	67937000	39	0.44246	0.621589	1.98525	1.03045	11.8978	11.1497	14.0734	16.0244	16.1238	10.9284
	0.318556	3.0225	sp|P47893|OR3A2_HUMAN;sp|P47888|OR3A3_HUMAN	sp|P47893|OR3A2_HUMAN;sp|P47888|OR3A3_HUMAN	499			1	1	1	4.7	4.7	4.7	35.206	0.0090293	1.5204	71057000	7	0.318556	0.737294	3.0225	0.777613	11.663	19.6076	11.6011	20.1011	20.1958	11.6424
	0.110021	-0.342295	sp|Q96GA3|LTV1_HUMAN	sp|Q96GA3|LTV1_HUMAN	1070			1	1	1	2.3	2.3	2.3	54.854	0.0047544	1.8105	806710	2	NaN	1	0	NaN	11.0508	10.556	13.0437	10.3075	12.8658	10.4503
	1.32262	-1.75208	sp|P31314|TLX1_HUMAN	sp|P31314|TLX1_HUMAN	430			1	1	1	3.6	3.6	3.6	34.364	0.0016793	2.0206	504620	1	NaN	1	0	NaN	12.2638	11.8566	13.1368	9.76407	10.78	11.4569
	0.335875	-0.424429	sp|P82933|RT09_HUMAN	sp|P82933|RT09_HUMAN	657			1	1	1	2.8	2.8	2.8	45.834	0.0062402	1.7335	214000	1	NaN	1	0	NaN	11.6728	12.4552	12.1017	11.5816	10.8756	12.4991
	0.483668	0.980422	sp|Q14CM0|FRPD4_HUMAN	sp|Q14CM0|FRPD4_HUMAN	752			1	1	1	1	1	1	144.38	0.0054988	1.766	360160	1	NaN	1	0	NaN	11.7305	9.98861	11.6298	12.1431	13.2452	10.9019
	0.177723	0.466221	sp|P19113-2|DCHS_HUMAN;sp|P19113|DCHS_HUMAN	sp|P19113-2|DCHS_HUMAN;sp|P19113|DCHS_HUMAN	366			2	2	2	4.5	4.5	4.5	70.058	0.0055162	1.7725	219080	1	NaN	1	0	NaN	10.9647	10.5838	13.6068	12.3794	12.5755	11.5991
	0.238679	-0.611349	sp|Q9BYN8|RT26_HUMAN	sp|Q9BYN8|RT26_HUMAN	1181			2	2	2	14.6	14.6	14.6	24.211	0.00086207	2.1936	850340	4	0.238679	0.823221	-0.611349	-0.606046	14.2345	11.18	11.8257	12.2324	12.1545	11.0192
	0.678757	0.434333	sp|Q8TAE8|G45IP_HUMAN	sp|Q8TAE8|G45IP_HUMAN	991			3	3	3	17.6	17.6	17.6	25.384	0	4.1004	3330200	6	NaN	1	0	NaN	11.5061	11.3169	11.1514	11.3406	12.2697	11.6672
	0.42377	0.83225	sp|Q9H825-2|METL8_HUMAN;sp|Q9H825|METL8_HUMAN	sp|Q9H825-2|METL8_HUMAN;sp|Q9H825|METL8_HUMAN	1212			2	2	2	11.2	11.2	11.2	27.544	0.00088339	2.3299	1002700	7	NaN	1	0	NaN	10.5217	10.7108	11.9236	10.6286	13.1003	11.9238
	0.348356	0.345702	sp|Q9BQT8-2|ODC_HUMAN;sp|Q9BQT8|ODC_HUMAN	sp|Q9BQT8-2|ODC_HUMAN;sp|Q9BQT8|ODC_HUMAN	1135			1	1	1	4.7	4.7	4.7	33.116	0	3.5383	3104100	9	NaN	1	0	NaN	11.3033	11.4877	10.4217	11.9026	11.2565	11.0908
	0.327017	-0.484263	sp|P12004|PCNA_HUMAN	sp|P12004|PCNA_HUMAN	322			3	3	3	15.3	15.3	15.3	28.768	0	4.3892	7764300	14	NaN	1	0	NaN	11.28	11.6924	10.2511	9.85497	10.5631	11.3526
	0.284089	0.585522	sp|Q9BVC6|TM109_HUMAN	sp|Q9BVC6|TM109_HUMAN	1157			2	2	2	5.3	5.3	5.3	26.21	0	3.4085	2254200	3	NaN	1	0	NaN	10.2603	12.1475	12.0778	11.8972	13.1217	11.2232
	0.830244	-1.24168	sp|Q9BPX6-2|MICU1_HUMAN;sp|Q9BPX6|MICU1_HUMAN;sp|Q9BPX6-3|MICU1_HUMAN;sp|Q9BPX6-5|MICU1_HUMAN;sp|Q9BPX6-4|MICU1_HUMAN	sp|Q9BPX6-2|MICU1_HUMAN;sp|Q9BPX6|MICU1_HUMAN;sp|Q9BPX6-3|MICU1_HUMAN;sp|Q9BPX6-5|MICU1_HUMAN;sp|Q9BPX6-4|MICU1_HUMAN	1125			2	2	2	8.4	8.4	8.4	45.974	0	7.8229	7816800	17	0.830244	0.439511	-1.24168	-1.79071	13.8633	13.838	14.5774	13.0888	11.6261	13.8387
	0.480215	2.45062	sp|Q99942|RNF5_HUMAN	sp|Q99942|RNF5_HUMAN	1120			2	2	2	9.4	9.4	9.4	19.881	0	7.3264	7511000	8	0.480215	0.605561	2.45062	1.10548	10.853	12.7104	11.4612	12.8172	11.2353	18.3239
	1.32341	3.18712	sp|P36578|RL4_HUMAN	sp|P36578|RL4_HUMAN	456			3	3	3	11.2	11.2	11.2	47.697	0	5.7296	14208000	16	1.32341	0.191469	3.18712	2.82701	10.0456	10.3086	12.4012	12.7149	15.6354	13.9665
	1.02627	-1.17216	sp|P00367|DHE3_HUMAN;sp|P00367-3|DHE3_HUMAN;sp|P00367-2|DHE3_HUMAN;sp|P49448|DHE4_HUMAN	sp|P00367|DHE3_HUMAN;sp|P00367-3|DHE3_HUMAN;sp|P00367-2|DHE3_HUMAN;sp|P49448|DHE4_HUMAN	226			7	7	7	16.5	16.5	16.5	61.397	0	88.95	15668000	22	NaN	1	0	NaN	11.4407	11.6788	12.7544	10.7699	10.1833	11.4042
	0.957307	-1.37101	sp|O95816|BAG2_HUMAN;sp|O95816-2|BAG2_HUMAN	sp|O95816|BAG2_HUMAN;sp|O95816-2|BAG2_HUMAN	216			6	6	6	38.9	38.9	38.9	23.772	0	24.163	39932000	22	0.957307	0.363553	-1.37101	-2.04488	11.2989	13.4148	11.9673	10.8451	10.4389	11.284
	0.135015	-0.276397	sp|P50991|TCPD_HUMAN;sp|P50991-2|TCPD_HUMAN	sp|P50991|TCPD_HUMAN;sp|P50991-2|TCPD_HUMAN	526			4	4	4	10.6	10.6	10.6	57.924	0	76.724	11067000	14	NaN	1	0	NaN	11.949	10.4724	11.4493	11.3041	9.82836	11.909
	0.176122	-0.327778	sp|Q96HS1|PGAM5_HUMAN;sp|Q96HS1-2|PGAM5_HUMAN	sp|Q96HS1|PGAM5_HUMAN;sp|Q96HS1-2|PGAM5_HUMAN	1076			6	6	6	19	19	19	32.004	0	6.3073	18559000	12	NaN	1	0	NaN	12.82	12.0978	10.4751	11.2217	11.5088	11.6791
	0.516189	1.10198	sp|P52429|DGKE_HUMAN	sp|P52429|DGKE_HUMAN	536			7	7	7	18	18	18	63.926	0	31.606	63286000	26	NaN	1	0	NaN	11.2306	10.2897	10.1305	12.4215	12.6223	9.91297
	0.242557	-1.66968	sp|P10599|THIO_HUMAN;sp|P10599-2|THIO_HUMAN	sp|P10599|THIO_HUMAN;sp|P10599-2|THIO_HUMAN	311			2	2	2	23.8	23.8	23.8	11.737	0	4.5847	20870000	12	0.242557	0.824669	-1.66968	-0.614593	18.4526	12.1463	18.8024	16.7002	11.5236	16.1684
	0.145205	-0.312668	sp|P08240-2|SRPRA_HUMAN;sp|P08240|SRPRA_HUMAN	sp|P08240-2|SRPRA_HUMAN;sp|P08240|SRPRA_HUMAN	290			1	1	1	2	2	2	66.558	0.00085763	2.1503	245890	2	NaN	1	0	NaN	10.8886	12.4007	12.6401	12.4394	12.0286	10.5234
	0.0439608	-0.0996275	sp|Q9HCU5|PREB_HUMAN	sp|Q9HCU5|PREB_HUMAN	1224			2	2	2	7.2	7.2	7.2	45.468	0.00089767	2.4935	2899500	6	NaN	1	0	NaN	12.8372	10.9311	10.4722	11.8471	11.1415	10.953
	1.13146	1.26215	sp|P0C0L4-2|CO4A_HUMAN;sp|P0C0L5|CO4B_HUMAN;sp|P0C0L4|CO4A_HUMAN	sp|P0C0L4-2|CO4A_HUMAN;sp|P0C0L5|CO4B_HUMAN;sp|P0C0L4|CO4A_HUMAN	301			1	1	1	1.3	1.3	1.3	187.7	0.00088261	2.3284	2369300	7	1.13146	0.269923	1.26215	2.4059	12.1473	11.3374	11.5681	12.7483	12.2567	13.8342
	0.148577	0.806753	sp|P56270-2|MAZ_HUMAN;sp|P56270-3|MAZ_HUMAN;sp|P56270|MAZ_HUMAN;sp|P56270-4|MAZ_HUMAN;sp|Q14119|VEZF1_HUMAN;sp|Q9HBE1-4|PATZ1_HUMAN;sp|Q9HBE1-2|PATZ1_HUMAN;sp|Q9HBE1-3|PATZ1_HUMAN;sp|Q9HBE1|PATZ1_HUMAN	sp|P56270-2|MAZ_HUMAN;sp|P56270-3|MAZ_HUMAN;sp|P56270|MAZ_HUMAN	561			4	4	4	12.8	12.8	12.8	51.072	0	20.419	17112000	15	0.148577	0.909144	0.806753	0.399011	11.6461	12.364	15.6035	15.8113	15.4326	10.7899
	0.73349	1.27907	sp|Q16850|CP51A_HUMAN;sp|Q16850-2|CP51A_HUMAN	sp|Q16850|CP51A_HUMAN	801			5	5	5	13.7	13.7	13.7	56.805	0	126.85	2777800000	29	0.73349	0.492032	1.27907	1.6006	11.4577	10.8906	11.5611	12.7134	13.848	11.1853
	0.016997	-0.153321	sp|P62314|SMD1_HUMAN	sp|P62314|SMD1_HUMAN	608			3	3	3	37.8	37.8	37.8	13.281	0	9.9479	35124000	21	0.016997	0.989	-0.153321	-0.0512027	10.7325	11.8474	17.5206	17.4276	10.5327	11.6803
	0.00715207	-0.0233024	sp|Q8IV08|PLD3_HUMAN	sp|Q8IV08|PLD3_HUMAN	921			3	3	3	9.8	9.8	9.8	54.705	0	4.8385	1882300	4	NaN	1	0	NaN	11.7162	11.6692	13.2034	13.9061	10.6584	11.9543
	0.203199	0.503375	sp|Q7Z6E9|RBBP6_HUMAN;sp|Q7Z6E9-2|RBBP6_HUMAN;sp|Q7Z6E9-4|RBBP6_HUMAN	sp|Q7Z6E9|RBBP6_HUMAN;sp|Q7Z6E9-2|RBBP6_HUMAN;sp|Q7Z6E9-4|RBBP6_HUMAN	896			4	4	4	3.1	3.1	3.1	201.56	0	4.9037	5778100	7	0.203199	0.862791	0.503375	0.526591	11.7595	11.7821	11.5296	13.0995	10.2895	13.1923
	0.241859	0.243287	sp|P19367-4|HXK1_HUMAN;sp|P19367-2|HXK1_HUMAN;sp|P19367|HXK1_HUMAN;sp|P19367-3|HXK1_HUMAN;sp|P52790|HXK3_HUMAN	sp|P19367-4|HXK1_HUMAN;sp|P19367-2|HXK1_HUMAN;sp|P19367|HXK1_HUMAN;sp|P19367-3|HXK1_HUMAN	368			16	16	14	19.8	19.8	17.2	101.08	0	25.16	40897000	39	NaN	1	0	NaN	11.3099	10.359	11.4794	10.9152	11.4525	11.5105
	0.381081	0.781301	sp|Q9NYV4-3|CDK12_HUMAN;sp|Q9NYV4-2|CDK12_HUMAN;sp|Q9NYV4|CDK12_HUMAN	sp|Q9NYV4-3|CDK12_HUMAN;sp|Q9NYV4-2|CDK12_HUMAN;sp|Q9NYV4|CDK12_HUMAN	1284			4	3	3	4.8	4.2	4.2	141.45	0.0008881	2.3716	647060	4	NaN	1	0	NaN	10.0554	10.5458	11.5954	11.9924	10.0756	12.4726
	2.44797	3.98576	sp|Q96GV9|MACIR_HUMAN	sp|Q96GV9|MACIR_HUMAN	1074			4	4	4	20.4	20.4	20.4	23.083	0	5.0732	7888400	21	2.44797	0.0525538	3.98576	6.14118	11.3512	12.0848	11.0176	16.4725	15.43	14.5084
	1.84588	3.92786	sp|Q9BU23|LMF2_HUMAN;sp|Q9BU23-2|LMF2_HUMAN;sp|Q9BU23-3|LMF2_HUMAN	sp|Q9BU23|LMF2_HUMAN;sp|Q9BU23-2|LMF2_HUMAN;sp|Q9BU23-3|LMF2_HUMAN	1150			4	4	4	9.8	9.8	9.8	79.697	0	5.8195	6448600	18	1.84588	0.0906087	3.92786	4.15002	12.0126	10.1742	11.6254	15.9934	15.93	13.6723
+	3.17419	4.2577	sp|Q9Y5M8|SRPRB_HUMAN	sp|Q9Y5M8|SRPRB_HUMAN	1400	+	iBAQ TAPASIN_iBAQ HEK-TF-PARENTAL	1	1	1	7	7	7	29.702	0.0076628	1.6242	4940700	17	3.17419	0.027619	4.2577	9.55701	10.8528	9.67944	11.003	14.6925	15.0644	14.5515
	0.417705	2.10565	sp|Q5XKP0|MIC13_HUMAN	sp|Q5XKP0|MIC13_HUMAN	843			1	1	1	18.6	18.6	18.6	13.087	0	9.6915	8664700	21	0.417705	0.634839	2.10565	0.980845	13.0739	12.2827	12.177	16.8157	10.3616	16.6733
	0.541126	0.948768	sp|Q96PY5|FMNL2_HUMAN;sp|Q96PY5-3|FMNL2_HUMAN;sp|Q8IVF7-2|FMNL3_HUMAN;sp|Q8IVF7-3|FMNL3_HUMAN;sp|Q8IVF7|FMNL3_HUMAN	sp|Q96PY5|FMNL2_HUMAN;sp|Q96PY5-3|FMNL2_HUMAN;sp|Q8IVF7-2|FMNL3_HUMAN;sp|Q8IVF7-3|FMNL3_HUMAN;sp|Q8IVF7|FMNL3_HUMAN	1095			5	5	5	6.1	6.1	6.1	123.32	0	6.9868	7645100	21	0.541126	0.581701	0.948768	1.22536	11.2998	12.0101	12.7036	14.223	12.6292	12.0076
	1.2887	2.4599	sp|Q9UJT1-5|TBD_HUMAN;sp|Q9UJT1-2|TBD_HUMAN;sp|Q9UJT1|TBD_HUMAN;sp|Q9UJT1-3|TBD_HUMAN;sp|Q9UJT1-4|TBD_HUMAN;sp|Q9UJT1-6|TBD_HUMAN	sp|Q9UJT1-5|TBD_HUMAN;sp|Q9UJT1-2|TBD_HUMAN;sp|Q9UJT1|TBD_HUMAN;sp|Q9UJT1-3|TBD_HUMAN;sp|Q9UJT1-4|TBD_HUMAN;sp|Q9UJT1-6|TBD_HUMAN	1333			2	2	2	7.6	7.6	7.6	44.554	0	3.026	1984700	5	1.2887	0.209364	2.4599	2.74877	10.3421	8.4749	11.448	12.5585	12.923	12.1632
+	3.22735	4.77639	sp|Q14165|MLEC_HUMAN	sp|Q14165|MLEC_HUMAN	735	+	iBAQ TAPASIN_iBAQ HEK-TF-PARENTAL	6	6	6	25.3	25.3	25.3	32.233	0	19.777	22794000	33	3.22735	0.028	4.77639	9.86458	11.9579	12.1661	12.4937	17.3975	17.4825	16.0668
	0.804228	-1.44523	sp|P52434-3|RPAB3_HUMAN;sp|P52434|RPAB3_HUMAN;sp|P52434-4|RPAB3_HUMAN	sp|P52434-3|RPAB3_HUMAN;sp|P52434|RPAB3_HUMAN;sp|P52434-4|RPAB3_HUMAN	537			1	1	1	11.4	11.4	11.4	12.958	0.0075873	1.5625	665990	5	NaN	1	0	NaN	13.2055	11.2335	12.6396	9.8007	11.803	11.1391
+	3.19825	8.83908	sp|P61009|SPCS3_HUMAN	sp|P61009|SPCS3_HUMAN	579	+	iBAQ TAPASIN_iBAQ HEK-TF-PARENTAL	3	3	3	17.8	17.8	17.8	20.313	0	6.2224	47413000	15	3.19825	0.0282927	8.83908	9.69509	12.8362	12.8547	10.1159	20.6892	20.7497	20.8851
	0.0537424	0.0865663	sp|Q8IY37|DHX37_HUMAN	sp|Q8IY37|DHX37_HUMAN	938			3	3	3	4.1	4.1	4.1	129.54	0	3.3335	2764100	6	NaN	1	0	NaN	11.0904	11.9347	11.6273	10.7987	11.594	12.5192
	0.0283802	-0.0340379	sp|P58107|EPIPL_HUMAN;sp|Q15149-7|PLEC_HUMAN;sp|Q15149-8|PLEC_HUMAN;sp|Q15149-9|PLEC_HUMAN;sp|Q15149-5|PLEC_HUMAN;sp|Q15149-4|PLEC_HUMAN;sp|Q15149-6|PLEC_HUMAN;sp|Q15149-3|PLEC_HUMAN;sp|Q15149-2|PLEC_HUMAN;sp|Q15149|PLEC_HUMAN	sp|P58107|EPIPL_HUMAN	570			3	3	3	7.8	7.8	7.8	555.65	0	3.4338	905970	3	0.0283802	0.991053	-0.0340379	-0.0844698	11.8154	12.0196	11.0151	11.2313	12.094	11.4226
	0.695998	-1.15134	sp|Q5SV17|TM240_HUMAN	sp|Q5SV17|TM240_HUMAN	833			1	1	1	18.5	18.5	18.5	19.908	0.0062112	1.7026	687790	1	NaN	1	0	NaN	12.0673	13.6913	11.7488	11.8554	10.4444	11.7535
	0.083294	-0.179403	sp|Q9P1W8-4|SIRPG_HUMAN;sp|Q9P1W8-2|SIRPG_HUMAN;sp|Q9P1W8|SIRPG_HUMAN	sp|Q9P1W8-4|SIRPG_HUMAN;sp|Q9P1W8-2|SIRPG_HUMAN;sp|Q9P1W8|SIRPG_HUMAN	1297			1	1	1	4.3	4.3	4.3	29.966	0.0096154	1.4547	149140	1	NaN	1	0	NaN	11.9382	10.8113	12.7103	10.9231	12.6662	11.3322
	0.0368237	-0.12363	sp|P61803|DAD1_HUMAN	sp|P61803|DAD1_HUMAN	590			1	1	1	10.6	10.6	10.6	12.497	0.00090498	2.5487	1389600	3	NaN	1	0	NaN	10.3164	13.0853	12.4984	10.3499	12.3021	12.8771
	0.110039	-0.482638	sp|Q12770-3|SCAP_HUMAN;sp|Q12770|SCAP_HUMAN;sp|Q12770-4|SCAP_HUMAN;sp|Q12770-2|SCAP_HUMAN	sp|Q12770-3|SCAP_HUMAN;sp|Q12770|SCAP_HUMAN;sp|Q12770-4|SCAP_HUMAN;sp|Q12770-2|SCAP_HUMAN	698			2	2	2	4.9	4.9	4.9	84.772	0	5.7339	2897900	2	NaN	1	0	NaN	11.39	10.5685	13.4407	11.9015	13.2853	8.76448
	0.605472	0.833683	sp|Q96J02|ITCH_HUMAN;sp|Q96J02-2|ITCH_HUMAN;sp|Q96J02-3|ITCH_HUMAN	sp|Q96J02|ITCH_HUMAN;sp|Q96J02-2|ITCH_HUMAN;sp|Q96J02-3|ITCH_HUMAN	1080			2	2	2	2.7	2.7	2.7	102.8	0.00086133	2.1903	614050	2	NaN	1	0	NaN	11.3886	10.4576	10.2443	11.2824	12.5066	10.8027
	0.175124	-0.167444	sp|Q9GZP1|NRSN2_HUMAN	sp|Q9GZP1|NRSN2_HUMAN	1186			1	1	1	13.7	13.7	13.7	21.983	0.007728	1.6592	1309000	3	NaN	1	0	NaN	12.5622	12.6051	12.0939	12.6442	12.5035	11.6112
	0.511791	-2.74398	sp|P01857|IGHG1_HUMAN;sp|P01861|IGHG4_HUMAN;sp|P01860|IGHG3_HUMAN	sp|P01857|IGHG1_HUMAN;sp|P01861|IGHG4_HUMAN	235			5	5	4	21.5	21.5	19.4	36.105	0	14.167	10613000	8	0.511791	0.586486	-2.74398	-1.16777	12.0815	12.3195	19.0113	12.7198	10.6404	11.8201
	0.0102595	-0.046682	sp|P14618-3|KPYM_HUMAN;sp|P14618|KPYM_HUMAN;sp|P14618-2|KPYM_HUMAN	sp|P14618-3|KPYM_HUMAN;sp|P14618|KPYM_HUMAN;sp|P14618-2|KPYM_HUMAN	337			5	5	5	18.4	18.4	18.4	56.272	0	7.0832	5732200	21	0.0102595	0.991868	-0.046682	-0.031135	12.7016	11.3008	15.3221	13.1303	14.6313	11.4228
	0.651135	-0.764695	sp|Q13610|PWP1_HUMAN	sp|Q13610|PWP1_HUMAN	724			2	2	2	9.2	9.2	9.2	55.827	0	3.1409	2364000	5	NaN	1	0	NaN	11.6515	11.301	12.1884	11.1594	11.6267	10.0608
	0.42236	0.807526	sp|Q6ZRP7|QSOX2_HUMAN	sp|Q6ZRP7|QSOX2_HUMAN	875			1	1	1	2.1	2.1	2.1	77.528	0.0062208	1.7099	407980	2	NaN	1	0	NaN	11.0128	10.4647	11.3128	13.2362	10.6335	11.3432
	0.204761	0.250731	sp|Q9UJS0|CMC2_HUMAN;sp|Q9UJS0-2|CMC2_HUMAN	sp|Q9UJS0|CMC2_HUMAN;sp|Q9UJS0-2|CMC2_HUMAN	1331			3	3	2	5.6	5.6	3.9	74.175	0	5.1545	6102900	12	NaN	1	0	NaN	11.837	11.6761	12.4061	13.0283	11.6253	12.0178
	0.853366	1.53147	sp|Q2PZI1|D19L1_HUMAN	sp|Q2PZI1|D19L1_HUMAN	808			2	2	2	4.3	4.3	4.3	77.318	0	3.1942	1759800	5	NaN	1	0	NaN	10.5076	10.869	10.0374	13.1803	12.348	10.48
	0.192091	-0.355959	sp|Q13232|NDK3_HUMAN	sp|Q13232|NDK3_HUMAN	710			3	3	3	23.7	23.7	23.7	19.015	0	3.4237	5600900	6	NaN	1	0	NaN	12.0969	12.3962	11.1203	11.6869	10.4067	12.452
	0.0574725	-0.193852	sp|A3KMH1|VWA8_HUMAN;sp|A3KMH1-3|VWA8_HUMAN;sp|A3KMH1-2|VWA8_HUMAN	sp|A3KMH1|VWA8_HUMAN;sp|A3KMH1-3|VWA8_HUMAN;sp|A3KMH1-2|VWA8_HUMAN	69			7	7	7	6.1	6.1	6.1	214.82	0	9.5275	5829400	15	NaN	1	0	NaN	11.07	10.8178	11.7289	12.3459	11.9333	8.75589
	0.453115	-1.19401	sp|O15269|SPTC1_HUMAN;sp|O15269-2|SPTC1_HUMAN	sp|O15269|SPTC1_HUMAN;sp|O15269-2|SPTC1_HUMAN	117			4	4	4	10.8	10.8	10.8	52.743	0	206.05	20206000	15	NaN	1	0	NaN	10.9213	12.4084	12.9736	11.7355	9.0001	11.9856
	0.514767	1.68996	sp|Q96BY9|SARAF_HUMAN;sp|Q96BY9-2|SARAF_HUMAN	sp|Q96BY9|SARAF_HUMAN	1053			5	5	5	23	23	23	36.975	0	27.465	9883900	13	0.514767	0.587283	1.68996	1.17363	14.3535	11.433	10.7033	14.9193	14.5997	12.0408
	1.48311	3.51792	sp|Q9NXW2|DJB12_HUMAN;sp|Q9NXW2-2|DJB12_HUMAN	sp|Q9NXW2|DJB12_HUMAN;sp|Q9NXW2-2|DJB12_HUMAN	1279			8	8	8	34.1	34.1	34.1	41.859	0	46.885	55684000	33	1.48311	0.138327	3.51792	3.20076	11.8794	10.997	12.4972	15.1455	17.1332	13.6487
	1.00283	0.551828	sp|P13639|EF2_HUMAN	sp|P13639|EF2_HUMAN	331			2	2	2	3.5	3.5	3.5	95.337	0.0040617	1.8988	881710	4	1.00283	0.354767	0.551828	2.13765	11.4666	11.2074	11.4501	12.1845	12.1567	11.4385
	0.538843	-1.74359	sp|P07737|PROF1_HUMAN	sp|P07737|PROF1_HUMAN	284			1	1	1	10	10	10	15.054	0.00091827	2.6485	5963700	10	0.538843	0.581669	-1.74359	-1.22089	15.8495	11.4603	11.9708	10.8849	11.1409	12.0239
	0.0396712	0.401261	sp|Q5VSP4|LC1L1_HUMAN;sp|P31025|LCN1_HUMAN	sp|Q5VSP4|LC1L1_HUMAN;sp|P31025|LCN1_HUMAN	427			1	1	1	6.8	6.8	6.8	17.918	0.0016849	2.0496	11063000	7	0.0396712	0.983935	0.401261	0.116728	11.154	11.1342	17.1277	12.2301	9.47998	18.9096
	0.171805	1.50351	sp|P06702|S10A9_HUMAN	sp|P06702|S10A9_HUMAN	275			5	5	5	55.3	55.3	55.3	13.242	0	9.2462	45505000	22	0.171805	0.893835	1.50351	0.454139	11.3334	11.8486	17.9725	18.6257	10.2715	16.7678
	0.234506	-1.84294	sp|P53999|TCP4_HUMAN	sp|P53999|TCP4_HUMAN	547			2	2	2	18.9	18.9	18.9	14.395	0	3.2203	12087000	15	0.234506	0.828345	-1.84294	-0.59682	10.4449	17.187	17.006	11.2663	17.3126	10.5302
	0.281403	1.10158	sp|Q8WUY1|THEM6_HUMAN	sp|Q8WUY1|THEM6_HUMAN	1005			7	7	7	38	38	38	23.865	0	19.026	27048000	19	0.281403	0.780858	1.10158	0.698907	11	11.6109	11.529	15.479	11.7601	10.2056
	0.0219505	-0.137752	sp|Q6P1L8|RM14_HUMAN	sp|Q6P1L8|RM14_HUMAN	856			1	1	1	13.1	13.1	13.1	15.947	0	69.703	2548100	13	0.0219505	0.989319	-0.137752	-0.0657751	12.0545	16.3077	11.8967	16.3091	11.921	11.6155
	0.336498	-1.5649	sp|P50914|RL14_HUMAN	sp|P50914|RL14_HUMAN	524			2	2	2	11.2	11.2	11.2	23.432	0	5.9229	24183000	23	0.336498	0.726352	-1.5649	-0.815051	17.0237	17.0023	17.8233	17.4943	11.9191	17.7412
	1.15336	1.00526	sp|O00139-1|KIF2A_HUMAN;sp|O00139-5|KIF2A_HUMAN;sp|O00139|KIF2A_HUMAN;sp|O00139-4|KIF2A_HUMAN	sp|O00139-1|KIF2A_HUMAN;sp|O00139-5|KIF2A_HUMAN;sp|O00139|KIF2A_HUMAN;sp|O00139-4|KIF2A_HUMAN	76			6	1	1	14.4	4.3	4.3	76.954	0	8.2784	895580	5	1.15336	0.262658	1.00526	2.4526	11.5668	11.8373	10.9072	12.0043	12.2992	13.0236
	0.325844	0.511751	sp|Q8TAA9-2|VANG1_HUMAN;sp|Q8TAA9|VANG1_HUMAN	sp|Q8TAA9-2|VANG1_HUMAN;sp|Q8TAA9|VANG1_HUMAN	988			4	4	4	11.9	11.9	11.9	59.747	0	69.217	1644700	10	0.325844	0.729206	0.511751	0.792862	11.0362	12.1333	11.9515	11.6909	11.6489	13.3164
	0.476841	1.39799	sp|Q7L2K0|TEDC2_HUMAN;sp|Q7L2K0-2|TEDC2_HUMAN;sp|Q7L2K0-3|TEDC2_HUMAN	sp|Q7L2K0|TEDC2_HUMAN;sp|Q7L2K0-2|TEDC2_HUMAN	892			4	4	4	16.4	16.4	16.4	46.402	0	8.781	3819900	13	0.476841	0.609462	1.39799	1.0988	10.697	10.8295	11.7106	14.7932	12.0462	10.5916
	0.134274	0.533857	sp|Q92979|NEP1_HUMAN	sp|Q92979|NEP1_HUMAN	1042			2	2	2	13.1	13.1	13.1	26.72	0	3.0061	668450	3	NaN	1	0	NaN	10.6825	10.6645	9.15263	12.2172	7.95587	11.928
	1.4359	3.35545	sp|Q8NC56|LEMD2_HUMAN;sp|Q8NC56-2|LEMD2_HUMAN	sp|Q8NC56|LEMD2_HUMAN;sp|Q8NC56-2|LEMD2_HUMAN	971			18	18	18	38.8	38.8	38.8	56.974	0	229.53	291490000	75	1.4359	0.139462	3.35545	3.0878	13.1036	10.6884	12.3626	16.0296	16.4075	13.7838
	0.0185689	0.118194	sp|O95478|NSA2_HUMAN	sp|O95478|NSA2_HUMAN	211			3	3	3	16.2	16.2	16.2	30.065	0	3.8798	11569000	16	0.0185689	0.990124	0.118194	0.0558432	15.1247	15.3203	11.6817	10.6504	16.016	15.8149
	0.390083	0.820375	sp|O75400-2|PR40A_HUMAN;sp|O75400|PR40A_HUMAN	sp|O75400-2|PR40A_HUMAN;sp|O75400|PR40A_HUMAN	176			1	1	1	2.2	2.2	2.2	105.93	0	3.6464	3157300	15	0.390083	0.657009	0.820375	0.925035	10.9296	12.5798	10.5116	13.4061	11.5155	11.5606
	0.751202	0.640368	sp|Q6ZUT1-3|NKAP1_HUMAN;sp|Q6ZUT1|NKAP1_HUMAN;sp|Q6ZUT1-2|NKAP1_HUMAN	sp|Q6ZUT1-3|NKAP1_HUMAN;sp|Q6ZUT1|NKAP1_HUMAN;sp|Q6ZUT1-2|NKAP1_HUMAN	879			3	3	3	9.5	9.5	9.5	30.844	0	4.2767	2032500	5	NaN	1	0	NaN	10.6768	11.467	11.0689	12.3074	11.6066	11.2198
	0.244611	-0.377203	sp|P28482-2|MK01_HUMAN;sp|P28482|MK01_HUMAN	sp|P28482-2|MK01_HUMAN;sp|P28482|MK01_HUMAN	415			2	2	2	13.6	13.6	13.6	36.432	0.00089686	2.4747	638360	3	NaN	1	0	NaN	11.0038	12.1026	11.2922	12.1121	10.5145	10.6404
	0.387457	1.07233	sp|Q8IZ69-2|TRM2A_HUMAN;sp|Q8IZ69|TRM2A_HUMAN	sp|Q8IZ69-2|TRM2A_HUMAN;sp|Q8IZ69|TRM2A_HUMAN	945			2	2	2	4.6	4.6	4.6	61.978	0.0047809	1.8186	602060	3	NaN	1	0	NaN	10.2084	11.2336	10.257	9.67205	11.7037	13.5402
	0.341827	-0.714882	sp|Q8NEY4-2|VATC2_HUMAN;sp|Q8NEY4|VATC2_HUMAN	sp|Q8NEY4-2|VATC2_HUMAN;sp|Q8NEY4|VATC2_HUMAN	979			1	1	1	3.4	3.4	3.4	43.865	0.0090023	1.5095	2363800	4	NaN	1	0	NaN	11.5947	12.075	12.5478	9.75361	11.8599	12.4593
	0.501775	1.26927	sp|P54132|BLM_HUMAN	sp|P54132|BLM_HUMAN	548			1	1	1	1.6	1.6	1.6	159	0.0047619	1.8119	412810	4	0.501775	0.589228	1.26927	1.14805	11.2012	9.58626	10.6106	13.6944	10.4085	11.1028
	0.0503712	-0.283058	sp|Q86Y39|NDUAB_HUMAN;sp|Q86Y39-2|NDUAB_HUMAN	sp|Q86Y39|NDUAB_HUMAN;sp|Q86Y39-2|NDUAB_HUMAN	918			1	1	1	13.5	13.5	13.5	14.852	0.007657	1.6236	1972700	7	0.0503712	0.980495	-0.283058	-0.146668	11.4162	11.0871	13.1894	15.1865	10.3996	9.2575
	0.982238	3.72033	sp|Q6P087|RUSD3_HUMAN;sp|Q6P087-2|RUSD3_HUMAN;sp|Q6P087-3|RUSD3_HUMAN	sp|Q6P087|RUSD3_HUMAN;sp|Q6P087-2|RUSD3_HUMAN;sp|Q6P087-3|RUSD3_HUMAN	855			2	2	2	7.4	7.4	7.4	38.46	0.00091408	2.6111	6423800	7	0.982238	0.364836	3.72033	2.09556	9.97352	11.3119	9.57526	15.7229	15.6832	10.6156
	0.205845	0.483149	sp|P60953-1|CDC42_HUMAN;sp|P60953|CDC42_HUMAN	sp|P60953-1|CDC42_HUMAN;sp|P60953|CDC42_HUMAN	578			1	1	1	6.8	6.8	6.8	21.31	0	3.1518	1337600	2	NaN	1	0	NaN	9.1159	10.4047	11.8807	10.1574	11.6353	11.0581
	0.618528	1.18765	sp|Q9Y5Y5|PEX16_HUMAN;sp|Q9Y5Y5-2|PEX16_HUMAN	sp|Q9Y5Y5|PEX16_HUMAN;sp|Q9Y5Y5-2|PEX16_HUMAN	1404			2	2	2	10.1	10.1	10.1	38.628	0	3.8135	1891900	6	0.618528	0.53587	1.18765	1.37649	10.79	11.6076	12.3175	13.2953	11.2941	13.6887
	0.0250039	0.0364431	sp|Q92499-3|DDX1_HUMAN;sp|Q92499|DDX1_HUMAN;sp|Q92499-2|DDX1_HUMAN	sp|Q92499-3|DDX1_HUMAN;sp|Q92499|DDX1_HUMAN;sp|Q92499-2|DDX1_HUMAN	1020			4	4	4	12.1	12.1	12.1	68.712	0	4.9513	6306800	12	0.0250039	0.989034	0.0364431	0.0746836	11.8691	12.5561	11.6429	12.5321	11.2566	12.3887
	0.302334	1.07189	sp|Q8ND56-3|LS14A_HUMAN;sp|Q8ND56-2|LS14A_HUMAN;sp|Q8ND56|LS14A_HUMAN	sp|Q8ND56-3|LS14A_HUMAN;sp|Q8ND56-2|LS14A_HUMAN;sp|Q8ND56|LS14A_HUMAN	974			2	2	2	7.6	7.6	7.6	46.411	0	3.2809	4755200	9	0.302334	0.756454	1.07189	0.743456	13.9765	11.3465	10.689	13.5371	14.5918	11.0987
	0.103932	0.245766	sp|Q15063|POSTN_HUMAN	sp|Q15063|POSTN_HUMAN	760			1	1	1	1.3	1.3	1.3	93.313	0.0047581	1.8105	1301900	4	NaN	1	0	NaN	9.41339	11.546	11.7111	10.3669	11.2232	11.8177
	0.27785	0.894737	sp|Q8IUF8-2|RIOX2_HUMAN;sp|Q8IUF8-4|RIOX2_HUMAN;sp|Q8IUF8|RIOX2_HUMAN	sp|Q8IUF8-2|RIOX2_HUMAN;sp|Q8IUF8-4|RIOX2_HUMAN;sp|Q8IUF8|RIOX2_HUMAN	920			1	1	1	5	5	5	31.818	0.0089552	1.5002	545440	3	NaN	1	0	NaN	9.09399	9.98672	12.9155	12.6917	10.732	11.2567
	0.753833	1.33725	sp|O00264-2|PGRC1_HUMAN;sp|O00264|PGRC1_HUMAN	sp|O00264-2|PGRC1_HUMAN;sp|O00264|PGRC1_HUMAN	80			1	1	1	14	14	14	15.879	0	284.28	3158300	13	NaN	1	0	NaN	10.374	10.8868	9.48244	12.0733	10.1964	12.4853
	0.317349	0.600465	sp|Q9BVK2-2|ALG8_HUMAN;sp|Q9BVK2|ALG8_HUMAN	sp|Q9BVK2-2|ALG8_HUMAN;sp|Q9BVK2|ALG8_HUMAN	1161			2	2	2	5.6	5.6	5.6	53.18	0.0047962	1.8254	3115400	5	NaN	1	0	NaN	11.2198	12.3129	10.8094	10.7866	12.7374	12.6196
	0.67571	2.43717	sp|P31151|S10A7_HUMAN	sp|P31151|S10A7_HUMAN	428			2	2	2	11.9	11.9	11.9	11.471	0	3.5917	8934500	9	0.67571	0.527971	2.43717	1.48787	12.3434	9.27392	10.7496	10.9088	13.0944	15.6752
	0.706492	2.99862	sp|P13611-4|CSPG2_HUMAN;sp|P13611-3|CSPG2_HUMAN;sp|P13611-2|CSPG2_HUMAN;sp|P13611-5|CSPG2_HUMAN;sp|P13611|CSPG2_HUMAN	sp|P13611-4|CSPG2_HUMAN;sp|P13611-3|CSPG2_HUMAN;sp|P13611-2|CSPG2_HUMAN;sp|P13611-5|CSPG2_HUMAN;sp|P13611|CSPG2_HUMAN	330			4	4	4	7.6	7.6	7.6	74.292	0	6.2299	18366000	18	0.706492	0.509554	2.99862	1.54788	14.3183	11.1621	11.6092	17.0823	16.9758	12.0273
	1.26611	-1.40702	sp|Q13438|OS9_HUMAN;sp|Q13438-4|OS9_HUMAN;sp|Q13438-5|OS9_HUMAN;sp|Q13438-2|OS9_HUMAN;sp|Q13438-7|OS9_HUMAN;sp|Q13438-6|OS9_HUMAN;sp|Q13438-3|OS9_HUMAN;sp|Q13438-8|OS9_HUMAN	sp|Q13438|OS9_HUMAN;sp|Q13438-4|OS9_HUMAN;sp|Q13438-5|OS9_HUMAN;sp|Q13438-2|OS9_HUMAN;sp|Q13438-7|OS9_HUMAN;sp|Q13438-6|OS9_HUMAN;sp|Q13438-3|OS9_HUMAN;sp|Q13438-8|OS9_HUMAN	718			17	17	17	40.2	40.2	40.2	75.561	0	323.31	84436000	64	NaN	1	0	NaN	12.4064	12.1539	12.6797	10.0089	11.4854	11.5246
	0.528055	0.644953	sp|Q9UBV2|SE1L1_HUMAN;sp|Q9UBV2-2|SE1L1_HUMAN	sp|Q9UBV2|SE1L1_HUMAN	1309			12	12	12	27.1	27.1	27.1	88.754	0	40.741	31041000	26	NaN	1	0	NaN	11.9682	11.3562	11.5411	13.2126	12.1063	11.4815
	0.234455	-0.675698	sp|P01589|IL2RA_HUMAN	sp|P01589|IL2RA_HUMAN	232			10	10	10	38.6	38.6	38.6	30.819	0	253.29	801590000	76	NaN	1	0	NaN	12.7411	12.6719	11.7885	13.9015	10.5297	10.7433
+	4.61541	9.77538	sp|Q9BVT8|TMUB1_HUMAN	sp|Q9BVT8|TMUB1_HUMAN	1165	+	iBAQ TAPASIN_iBAQ HEK-TF-PARENTAL	5	5	5	26	26	26	26.261	0	24.621	49417000	24	4.61541	0.0351111	9.77538	22.2296	10.8954	11.9371	11.5299	20.6202	21.6957	21.3725
	1.55315	1.72493	sp|Q6NUK1|SCMC1_HUMAN;sp|Q6NUK1-2|SCMC1_HUMAN	sp|Q6NUK1|SCMC1_HUMAN;sp|Q6NUK1-2|SCMC1_HUMAN	851			2	2	2	6.1	6.1	6.1	53.354	0.0083144	1.5395	1231500	1	NaN	1	0	NaN	10.6824	11.3419	11.0501	12.3784	12.1789	13.6918
	1.47928	1.56104	sp|P11047|LAMC1_HUMAN	sp|P11047|LAMC1_HUMAN	314			3	3	3	2.4	2.4	2.4	177.6	0	3.4089	1138300	5	NaN	1	0	NaN	11.6068	11.0404	11.5072	13.1065	13.6446	12.0865
	0.477437	-0.802569	sp|Q15011-4|HERP1_HUMAN;sp|Q15011-2|HERP1_HUMAN;sp|Q15011|HERP1_HUMAN;sp|Q15011-3|HERP1_HUMAN	sp|Q15011-4|HERP1_HUMAN;sp|Q15011-2|HERP1_HUMAN;sp|Q15011|HERP1_HUMAN;sp|Q15011-3|HERP1_HUMAN	755			3	3	3	12.3	12.3	12.3	40.851	0	4.7989	1611900	9	NaN	1	0	NaN	11.8843	11.9158	11.0813	10.7948	12.0111	9.66785
	0.486719	-0.232072	sp|Q9UBU6|FA8A1_HUMAN	sp|Q9UBU6|FA8A1_HUMAN	1307			4	4	4	20.1	20.1	20.1	44.123	0	7.8965	1750500	5	NaN	1	0	NaN	12.0687	12.4412	12.3227	12.0762	11.7264	12.3338
	1.07567	-1.48193	sp|P56192|SYMC_HUMAN;sp|P56192-2|SYMC_HUMAN	sp|P56192|SYMC_HUMAN;sp|P56192-2|SYMC_HUMAN	560			2	2	2	2.9	2.9	2.9	101.11	0.00089206	2.425	1497800	5	NaN	1	0	NaN	12.8425	12.2636	12.043	11.9063	10.9728	9.82416
	0.457103	-0.608869	sp|Q9UG63|ABCF2_HUMAN;sp|Q9UG63-2|ABCF2_HUMAN	sp|Q9UG63|ABCF2_HUMAN;sp|Q9UG63-2|ABCF2_HUMAN	1314			4	4	4	8.7	8.7	8.7	71.289	0	6.8955	10175000	11	NaN	1	0	NaN	11.1672	11.4699	12.4939	10.6129	11.9185	10.7731
	0.763435	0.947705	sp|P50897|PPT1_HUMAN;sp|P50897-2|PPT1_HUMAN	sp|P50897|PPT1_HUMAN;sp|P50897-2|PPT1_HUMAN	523			2	2	2	10.8	10.8	10.8	34.193	0.00088417	2.3307	2879700	7	NaN	1	0	NaN	12.0625	10.3307	11.9784	12.2606	12.3791	12.575
	0.291659	0.875093	sp|Q8TB37|NUBPL_HUMAN;sp|Q8TB37-2|NUBPL_HUMAN	sp|Q8TB37|NUBPL_HUMAN;sp|Q8TB37-2|NUBPL_HUMAN	994			2	2	2	11.3	11.3	11.3	34.082	0	4.4585	1578400	7	NaN	1	0	NaN	9.6994	12.5916	11.8751	10.774	12.3097	13.7076
	0.291068	0.918911	sp|Q96DZ1-2|ERLEC_HUMAN;sp|Q96DZ1-3|ERLEC_HUMAN;sp|Q96DZ1|ERLEC_HUMAN	sp|Q96DZ1-2|ERLEC_HUMAN;sp|Q96DZ1-3|ERLEC_HUMAN;sp|Q96DZ1|ERLEC_HUMAN	1063			4	4	4	12.4	12.4	12.4	48.882	0	42.426	9963100	10	NaN	1	0	NaN	11.3916	9.74934	11.8384	11.9459	13.8139	9.97633
	0.561829	1.67471	sp|O43684-2|BUB3_HUMAN;sp|O43684|BUB3_HUMAN	sp|O43684-2|BUB3_HUMAN;sp|O43684|BUB3_HUMAN	141			1	1	1	4.3	4.3	4.3	36.954	0.0033085	1.9574	2184700	6	0.561829	0.571593	1.67471	1.26587	11.1068	11.4387	10.983	15.1957	12.7135	10.6433
	2.47174	2.00196	sp|Q15392-2|DHC24_HUMAN;sp|Q15392|DHC24_HUMAN	sp|Q15392-2|DHC24_HUMAN;sp|Q15392|DHC24_HUMAN	771			2	2	2	6.5	6.5	6.5	54.75	0.0089686	1.501	837790	3	NaN	1	0	NaN	10.8007	10.9909	11.5899	12.7472	13.4945	13.1457
	0.232658	0.370546	sp|Q5SRD1-2|TI23B_HUMAN;sp|Q5SRD1|TI23B_HUMAN;sp|O14925|TIM23_HUMAN	sp|Q5SRD1-2|TI23B_HUMAN;sp|Q5SRD1|TI23B_HUMAN;sp|O14925|TIM23_HUMAN	103			1	1	1	14.3	14.3	14.3	14.6	0	23.633	1187700	2	NaN	1	0	NaN	12.3847	11.1167	12.0514	11.5899	13.2015	11.8731
	0.400676	-0.263309	sp|O75419-2|CDC45_HUMAN;sp|O75419|CDC45_HUMAN;sp|O75419-3|CDC45_HUMAN	sp|O75419-2|CDC45_HUMAN;sp|O75419|CDC45_HUMAN;sp|O75419-3|CDC45_HUMAN	177			1	1	1	3.3	3.3	3.3	60.244	0.0089286	1.4845	251990	1	NaN	1	0	NaN	12.5389	12.2824	11.7558	11.6797	11.892	12.2154
	0.28906	-0.656425	sp|O75794|CD123_HUMAN	sp|O75794|CD123_HUMAN	187			1	1	1	3.9	3.9	3.9	39.134	0.0090158	1.5184	0	2	NaN	1	0	NaN	11.3362	12.5619	11.1281	12.4825	10.8529	9.72151
	0.00743469	0.0188055	sp|P15586-2|GNS_HUMAN;sp|P15586|GNS_HUMAN	sp|P15586-2|GNS_HUMAN;sp|P15586|GNS_HUMAN	344			1	1	1	2.3	2.3	2.3	59.988	0.0025	1.9961	525130	2	NaN	1	0	NaN	12.7105	12.2381	10.2463	12.4424	11.4438	11.3652
	0.232084	-0.506826	sp|P49327|FAS_HUMAN	sp|P49327|FAS_HUMAN	508			2	2	2	1.4	1.4	1.4	273.42	0.003325	1.9736	426290	2	NaN	1	0	NaN	12.0187	13.299	11.1126	11.4742	12.706	10.7297
	0.179373	0.462756	sp|P50454|SERPH_HUMAN	sp|P50454|SERPH_HUMAN	522			1	1	1	2.9	2.9	2.9	46.44	0.0075988	1.5835	238190	1	NaN	1	0	NaN	8.62687	11.1074	11.5933	10.7717	11.5561	10.388
	0.0669519	0.300576	sp|Q9UN37|VPS4A_HUMAN	sp|Q9UN37|VPS4A_HUMAN	1352			1	1	1	4.6	4.6	4.6	48.897	0.0062549	1.7393	668200	1	NaN	1	0	NaN	10.3824	11.2016	13.739	11.1909	14.4424	10.5915
	0.10906	0.233801	sp|Q9Y4L1|HYOU1_HUMAN;sp|Q9Y4L1-2|HYOU1_HUMAN	sp|Q9Y4L1|HYOU1_HUMAN;sp|Q9Y4L1-2|HYOU1_HUMAN	1394			4	4	4	7	7	7	111.33	0	4.1919	2349700	5	NaN	1	0	NaN	12.2662	10.2523	9.83583	11.2418	11.1812	10.6327
	0.709547	3.82277	sp|Q9HC24|LFG4_HUMAN	sp|Q9HC24|LFG4_HUMAN	1220			1	1	1	8.8	8.8	8.8	26.971	0.00087566	2.2831	6509800	4	0.709547	0.508	3.82277	1.55384	11.689	10.228	10.8669	12.2705	19.5975	12.3843
+	4.99413	13.1385	sp|P27797|CALR_HUMAN	sp|P27797|CALR_HUMAN	408	+	iBAQ TAPASIN_iBAQ HEK-TF-PARENTAL	25	25	25	71.5	71.5	71.5	48.141	0	323.31	1758400000	154	4.99413	0.0366667	13.1385	27.6775	11.9654	11.2203	11.2359	24.3439	25.4104	24.0827
	0.0847337	0.135245	sp|Q9UHI8|ATS1_HUMAN	sp|Q9UHI8|ATS1_HUMAN	1322			2	2	2	3.3	3.3	3.3	105.36	0	2.9891	5237300	5	NaN	1	0	NaN	11.4414	10.5467	11.2878	12.1412	11.0929	10.4476
	0.752895	1.06151	sp|P01848|TRAC_HUMAN;sp|P0DTU3|TRAR2_HUMAN	sp|P01848|TRAC_HUMAN;sp|P0DTU3|TRAR2_HUMAN	234			1	1	1	7.9	7.9	7.9	15.716	0.0016935	2.0643	295660000	17	NaN	1	0	NaN	10.6475	11.2162	12.0757	11.6383	12.1638	13.3219
	0.0303694	-0.0882235	sp|P19634|SL9A1_HUMAN;sp|P19634-2|SL9A1_HUMAN	sp|P19634|SL9A1_HUMAN	372			3	3	3	6.4	6.4	6.4	90.762	0	5.121	2429100	7	NaN	1	0	NaN	10.8021	10.9747	12.623	11.7189	12.5394	9.87682
	0.102649	0.201509	sp|O43175|SERA_HUMAN	sp|O43175|SERA_HUMAN	127			4	4	4	9	9	9	56.65	0	8.7128	5844300	5	NaN	1	0	NaN	10.5489	12.7116	11.5175	12.3182	11.8728	11.1916
+	5.28446	15.3618	sp|P30101|PDIA3_HUMAN	sp|P30101|PDIA3_HUMAN	422	+	iBAQ TAPASIN_iBAQ HEK-TF-PARENTAL	43	43	43	66.9	66.9	66.9	56.782	0	323.31	8524900000	309	5.28446	0.0413333	15.3618	32.7325	10.2926	11.5362	11.6671	26.7497	26.6352	26.1964
+	5.43327	17.3604	sp|O15533|TPSN_HUMAN;sp|O15533-3|TPSN_HUMAN;sp|O15533-2|TPSN_HUMAN;sp|O15533-4|TPSN_HUMAN	sp|O15533|TPSN_HUMAN;sp|O15533-3|TPSN_HUMAN;sp|O15533-2|TPSN_HUMAN;sp|O15533-4|TPSN_HUMAN	124	+	iBAQ TAPASIN_iBAQ HEK-TF-PARENTAL	11	11	11	47.3	47.3	47.3	47.625	0	323.31	11867000000	129	5.43327	0.124	17.3604	35.6686	10.4984	10.0056	11.6147	28.2699	27.9651	27.9649
+	3.25595	8.19694	sp|Q03519|TAP2_HUMAN;sp|Q03519-2|TAP2_HUMAN;sp|Q9NUT2-5|MITOS_HUMAN;sp|Q9NUT2-4|MITOS_HUMAN;sp|Q9NUT2-2|MITOS_HUMAN;sp|Q9NUT2|MITOS_HUMAN;sp|Q9NRK6|ABCBA_HUMAN	sp|Q03519|TAP2_HUMAN;sp|Q03519-2|TAP2_HUMAN	679	+	iBAQ TAPASIN_iBAQ HEK-TF-PARENTAL	11	11	11	20.6	20.6	20.6	75.663	0	18.237	77217000	34	3.25595	0.0295556	8.19694	10.0339	10.5964	10.801	13.1401	19.6285	19.752	19.7479
+	2.96707	8.35818	sp|Q03518|TAP1_HUMAN	sp|Q03518|TAP1_HUMAN	678	+	iBAQ TAPASIN_iBAQ HEK-TF-PARENTAL	12	12	12	29.1	29.1	29.1	87.217	0	323.31	131740000	38	2.96707	0.035102	8.35818	8.44133	9.958	13.0573	12.1729	19.4953	20.0245	20.743
+	4.45224	9.0068	sp|P61769|B2MG_HUMAN	sp|P61769|B2MG_HUMAN	589	+	iBAQ TAPASIN_iBAQ HEK-TF-PARENTAL	3	3	3	35.3	35.3	35.3	13.714	0	57.264	70793000	11	4.45224	0.0316	9.0068	20.2226	13.7547	12.5679	12.3588	21.8826	22.0771	21.7422
+	2.76661	8.93661	sp|Q15005|SPCS2_HUMAN	sp|Q15005|SPCS2_HUMAN	753	+	iBAQ TAPASIN_iBAQ HEK-TF-PARENTAL	4	4	4	21.7	21.7	21.7	25.003	0	265.04	58958000	29	2.76661	0.0387407	8.93661	7.47591	9.40372	11.6705	13.1492	19.7329	21.3191	19.9812
	2.16701	6.79282	sp|P01920|DQB1_HUMAN	sp|P01920|DQB1_HUMAN	237			2	2	2	7.7	7.7	7.7	29.991	0	3.1784	13538000	6	2.16701	0.0774444	6.79282	5.13654	9.93433	10.8042	13.15	19.1104	16.2754	18.8812
+	2.74584	7.22769	sp|Q3ZAQ7|VMA21_HUMAN;sp|Q3ZAQ7-2|VMA21_HUMAN	sp|Q3ZAQ7|VMA21_HUMAN;sp|Q3ZAQ7-2|VMA21_HUMAN	813	+	iBAQ TAPASIN_iBAQ HEK-TF-PARENTAL	2	2	2	24.8	24.8	24.8	11.354	0	4.2559	11048000	6	2.74584	0.0373571	7.22769	7.38178	11.7112	11.4226	14.1228	20.5793	19.3385	19.0218
	2.35255	3.44479	sp|P04075|ALDOA_HUMAN;sp|P04075-2|ALDOA_HUMAN	sp|P04075|ALDOA_HUMAN;sp|P04075-2|ALDOA_HUMAN	251			2	2	2	7.7	7.7	7.7	39.42	0.0055118	1.7703	2441100	3	2.35255	0.0545882	3.44479	5.78344	11.1133	10.808	10.7538	14.3951	15.3192	13.2951
	0.00879096	0.0355994	sp|P02452|CO1A1_HUMAN	sp|P02452|CO1A1_HUMAN	238			1	1	1	1.3	1.3	1.3	138.94	0	183.87	2560400	1	0.00879096	0.992742	0.0355994	0.0267219	12.6021	11.8478	12.9807	15.0785	10.9984	11.4604
	1.17348	1.26645	sp|P29144|TPP2_HUMAN	sp|P29144|TPP2_HUMAN	418			2	2	2	3.6	3.6	3.6	138.35	0	3.9384	719050	2	1.17348	0.253243	1.26645	2.49579	10.7751	11.5282	10.3068	12.7876	12.0846	11.5374
+	3.49558	6.23384	sp|Q9P0S3|ORML1_HUMAN;sp|Q53FV1|ORML2_HUMAN	sp|Q9P0S3|ORML1_HUMAN;sp|Q53FV1|ORML2_HUMAN	818	+	iBAQ TAPASIN_iBAQ HEK-TF-PARENTAL	1	1	1	9.8	9.8	9.8	17.371	0	14.191	4539000	3	3.49558	0.0205	6.23384	11.5637	10.7476	12.0828	12.1061	17.5011	18.4682	17.6686
	0.460613	2.20525	sp|Q53RT3|APRV1_HUMAN	sp|Q53RT3|APRV1_HUMAN	823			1	1	1	9.3	9.3	9.3	36.991	0	8.0438	2315900	3	0.460613	0.60571	2.20525	1.06661	11.7619	12.3352	13.0968	16.1822	17.055	10.5725
	0.0155269	0.078277	sp|Q92796-3|DLG3_HUMAN;sp|Q92796-2|DLG3_HUMAN;sp|Q92796|DLG3_HUMAN	sp|Q92796-3|DLG3_HUMAN;sp|Q92796-2|DLG3_HUMAN;sp|Q92796|DLG3_HUMAN	1034			2	2	2	9.3	9.3	9.3	42.111	0.00090334	2.5353	986520	3	0.0155269	0.988888	0.078277	0.0468487	11.5882	10.5567	14.5283	14.433	12.0887	10.3863
	0.517841	1.18268	sp|Q969V3-2|NCLN_HUMAN;sp|Q969V3|NCLN_HUMAN	sp|Q969V3-2|NCLN_HUMAN;sp|Q969V3|NCLN_HUMAN	1047			2	2	2	5.9	5.9	5.9	62.846	0	3.273	645550	2	0.517841	0.585137	1.18268	1.17967	11.284	10.8998	10.8375	12.9104	10.2272	13.4318
	0.575272	-0.383374	sp|Q96JJ7-2|TMX3_HUMAN;sp|Q96JJ7|TMX3_HUMAN	sp|Q96JJ7-2|TMX3_HUMAN;sp|Q96JJ7|TMX3_HUMAN	1082			2	2	2	14.9	14.9	14.9	22.291	0.0033003	1.9452	266950	3	NaN	1	0	NaN	11.5431	11.8961	11.7082	11.3645	11.7982	10.8346
	0.642016	1.66559	sp|Q9HDC9-2|APMAP_HUMAN;sp|Q9HDC9|APMAP_HUMAN	sp|Q9HDC9-2|APMAP_HUMAN;sp|Q9HDC9|APMAP_HUMAN	1228			2	2	2	8	8	8	32.161	0.0090226	1.5184	694710	3	0.642016	0.537522	1.66559	1.42224	10.6531	12.0179	12.0564	14.2502	14.3838	11.0901
	0.0272256	0.186658	sp|Q9Y613|FHOD1_HUMAN	sp|Q9Y613|FHOD1_HUMAN	1405			1	1	1	1	1	1	126.55	0.0062257	1.7153	4527600	2	0.0272256	0.986392	0.186658	0.0811306	15.151	9.77748	11.0265	15.3005	9.81367	11.4007
	0.802356	3.12191	sp|Q9Y6I9|TX264_HUMAN	sp|Q9Y6I9|TX264_HUMAN	1413			2	2	2	8.3	8.3	8.3	34.188	0.0047733	1.8137	3571200	3	0.802356	0.452541	3.12191	1.73568	11.4688	12.8065	11.8617	16.511	17.3029	11.6889
	0.118937	-0.510947	sp|Q16610-2|ECM1_HUMAN;sp|Q16610|ECM1_HUMAN;sp|Q16610-4|ECM1_HUMAN;sp|Q16610-3|ECM1_HUMAN	sp|Q16610-2|ECM1_HUMAN;sp|Q16610|ECM1_HUMAN;sp|Q16610-4|ECM1_HUMAN;sp|Q16610-3|ECM1_HUMAN	794			2	2	2	6.5	6.5	6.5	46.099	0	3.8322	2684200	6	0.118937	0.938532	-0.510947	-0.32647	11.3256	11.2358	15.8297	13.016	12.142	11.7002
	0.571284	2.48419	sp|Q8WVK2|SNR27_HUMAN	sp|Q8WVK2|SNR27_HUMAN	1010			3	3	3	16.8	16.8	16.8	18.86	0	3.1838	6639000	6	0.571284	0.565646	2.48419	1.28435	11.4026	10.312	12.1345	12.0639	17.4835	11.7542
	0.297254	-1.45156	sp|Q96DA6-2|TIM14_HUMAN;sp|Q96DA6|TIM14_HUMAN	sp|Q96DA6-2|TIM14_HUMAN;sp|Q96DA6|TIM14_HUMAN	1061			2	2	2	16.5	16.5	16.5	10.079	0	2.9682	2958200	5	0.297254	0.765111	-1.45156	-0.732695	9.98569	12.6505	16.3289	12.5071	10.0905	12.0128
	0.653821	2.48856	sp|P48594|SPB4_HUMAN;sp|P29508-2|SPB3_HUMAN	sp|P48594|SPB4_HUMAN	505			3	3	2	11	11	7.9	44.853	0	40.762	4261700	4	0.653821	0.527901	2.48856	1.44523	10.3603	11.4486	10.9432	11.9901	16.7775	11.4502
	0.727866	-1.96211	sp|P56537|IF6_HUMAN;sp|P56537-2|IF6_HUMAN	sp|P56537|IF6_HUMAN;sp|P56537-2|IF6_HUMAN	562			2	2	2	13.1	13.1	13.1	26.599	0	3.2165	1599500	4	0.727866	0.497028	-1.96211	-1.58961	11.4609	13.119	15.5491	11.6101	10.7559	11.8766
	0.0695976	0.138199	sp|Q8TCJ2|STT3B_HUMAN	sp|Q8TCJ2|STT3B_HUMAN	995			3	3	3	5.4	5.4	5.4	93.673	0	3.5183	2374900	4	0.0695976	0.96747	0.138199	0.199057	12.6268	11.9963	11.6198	11.6594	13.4748	11.5232
	0.153008	0.440088	sp|P63220|RS21_HUMAN	sp|P63220|RS21_HUMAN	638			1	1	1	16.9	16.9	16.9	9.1113	0.0016807	2.0288	645320	1	NaN	1	0	NaN	10.352	10.0957	13.4216	11.5071	11.8234	11.8591
	0.274666	0.846535	sp|P63241|IF5A1_HUMAN;sp|P63241-2|IF5A1_HUMAN	sp|P63241|IF5A1_HUMAN;sp|P63241-2|IF5A1_HUMAN	639			1	1	1	15.6	15.6	15.6	16.832	0.00091912	2.6499	1696800	1	NaN	1	0	NaN	12.1604	9.78975	12.9489	12.0592	14.0137	11.3657
	0.141919	-0.55003	sp|Q14103-4|HNRPD_HUMAN;sp|Q14103-3|HNRPD_HUMAN;sp|Q14103-2|HNRPD_HUMAN;sp|Q14103|HNRPD_HUMAN	sp|Q14103-4|HNRPD_HUMAN;sp|Q14103-3|HNRPD_HUMAN;sp|Q14103-2|HNRPD_HUMAN;sp|Q14103|HNRPD_HUMAN	733			3	3	3	12.2	12.2	12.2	30.672	0	3.6506	1716300	3	NaN	1	0	NaN	11.6477	12.7063	9.95624	12.3941	8.53275	11.7333
	0.0403515	-0.158818	sp|Q15437|SC23B_HUMAN	sp|Q15437|SC23B_HUMAN	773			1	1	1	1.7	1.7	1.7	86.478	0.0089021	1.4678	0	1	NaN	1	0	NaN	9.16383	13.334	11.544	10.7951	10.4457	12.3246
	0.0110066	0.116837	sp|Q15517|CDSN_HUMAN	sp|Q15517|CDSN_HUMAN	775			3	3	3	12.3	12.3	12.3	51.522	0	77.809	35047000	7	0.0110066	0.991816	0.116837	0.0333746	12.9142	12.6743	18.479	12.0613	20.6872	11.6695
	0.317901	0.897299	sp|Q9C0D4|Z518B_HUMAN	sp|Q9C0D4|Z518B_HUMAN	1185			1	1	1	1.2	1.2	1.2	119.53	0.00090827	2.5618	632240	1	NaN	1	0	NaN	9.65291	10.5196	11.164	12.352	12.4722	9.20423
	0.536666	1.79602	sp|P28074-3|PSB5_HUMAN;sp|P28074|PSB5_HUMAN	sp|P28074-3|PSB5_HUMAN;sp|P28074|PSB5_HUMAN	412			1	1	1	8.8	8.8	8.8	17.782	0.00085397	2.1303	461460	2	NaN	1	0	NaN	12.818	8.55908	11.9645	12.3074	14.3013	12.1209
	0.964372	-1.5364	sp|Q8TED0|UTP15_HUMAN;sp|Q8TED0-3|UTP15_HUMAN;sp|Q8TED0-2|UTP15_HUMAN	sp|Q8TED0|UTP15_HUMAN;sp|Q8TED0-3|UTP15_HUMAN	1001			3	3	3	11.8	11.8	11.8	58.414	0	7.4264	1006400	5	NaN	1	0	NaN	11.1046	12.8411	10.6475	10.6417	9.80072	9.54166
	0.271794	-0.367463	sp|Q9Y421-3|FA32A_HUMAN;sp|Q9Y421|FA32A_HUMAN	sp|Q9Y421-3|FA32A_HUMAN;sp|Q9Y421|FA32A_HUMAN	1392			1	1	1	14.1	14.1	14.1	11.032	0	2.8455	3071300	2	NaN	1	0	NaN	11.6086	12.0119	11.5153	10.7588	12.3814	10.8932
	0.461644	-2.44824	sp|P01037|CYTN_HUMAN;sp|P01036|CYTS_HUMAN	sp|P01037|CYTN_HUMAN;sp|P01036|CYTS_HUMAN	229			2	2	2	20.6	20.6	20.6	16.387	0.0048465	1.859	2336900	2	0.461644	0.605563	-2.44824	-1.06866	11.5012	11.7703	18.2886	11.2633	12.4551	10.497
	0.522046	-1.69126	sp|P04746-2|AMYP_HUMAN;sp|P19961-2|AMY2B_HUMAN;sp|P19961|AMY2B_HUMAN;sp|P0DUB6|AMY1A_HUMAN;sp|P0DTE8|AMY1C_HUMAN;sp|P0DTE7|AMY1B_HUMAN;sp|P04746|AMYP_HUMAN	sp|P04746-2|AMYP_HUMAN;sp|P19961-2|AMY2B_HUMAN;sp|P19961|AMY2B_HUMAN;sp|P0DUB6|AMY1A_HUMAN;sp|P0DTE8|AMY1C_HUMAN;sp|P0DTE7|AMY1B_HUMAN;sp|P04746|AMYP_HUMAN	259			1	1	1	6	6	6	30.302	0	32.127	1063400	1	0.522046	0.592212	-1.69126	-1.18793	11.5001	11.4686	15.662	11.7604	10.775	11.0216
	0.565529	0.87146	sp|Q6AI14|SL9A4_HUMAN	sp|Q6AI14|SL9A4_HUMAN	847			1	1	1	3.5	3.5	3.5	89.813	0.0089153	1.4793	1558200	0	NaN	1	0	NaN	11.1383	10.2238	12.3742	11.5714	12.2562	12.5232
	0.0866994	-0.61057	sp|P0DOY3|IGLC3_HUMAN;sp|P0DOY2|IGLC2_HUMAN;sp|P0CG04|IGLC1_HUMAN;sp|P0CF74|IGLC6_HUMAN;sp|A0M8Q6|IGLC7_HUMAN;sp|B9A064|IGLL5_HUMAN	sp|P0DOY3|IGLC3_HUMAN;sp|P0DOY2|IGLC2_HUMAN;sp|P0CG04|IGLC1_HUMAN;sp|P0CF74|IGLC6_HUMAN;sp|A0M8Q6|IGLC7_HUMAN;sp|B9A064|IGLL5_HUMAN	66			1	1	1	14.2	14.2	14.2	11.265	0.0047847	1.8192	1326600	2	0.0866994	0.959259	-0.61057	-0.244282	10.277	10.5349	17.5319	13.7008	11.1988	11.6125
	0.179953	0.272086	sp|A2RUR9-2|C144A_HUMAN;sp|A2RUR9-3|C144A_HUMAN;sp|Q8IYA2|C144C_HUMAN;sp|A2RUR9|C144A_HUMAN	sp|A2RUR9-2|C144A_HUMAN;sp|A2RUR9-3|C144A_HUMAN;sp|Q8IYA2|C144C_HUMAN;sp|A2RUR9|C144A_HUMAN	68			1	1	1	1.7	1.7	1.7	81.412	0.0025084	2.0031	483310	1	NaN	1	0	NaN	9.93421	11.6642	11.5515	11.5248	11.3767	11.0647
	0.177718	-0.368561	sp|O00592-2|PODXL_HUMAN;sp|O00592|PODXL_HUMAN	sp|O00592-2|PODXL_HUMAN;sp|O00592|PODXL_HUMAN	93			2	2	2	4.8	4.8	4.8	55.385	0	3.1298	459330	2	0.177718	0.887526	-0.368561	-0.467957	11.8207	11.1646	13.3283	11.496	12.6221	11.0899
	0.229726	0.824006	sp|O14967-2|CLGN_HUMAN;sp|O14967|CLGN_HUMAN	sp|O14967-2|CLGN_HUMAN;sp|O14967|CLGN_HUMAN	105			1	1	1	9.1	9.1	9.1	46.452	0.0016821	2.0327	538620	1	0.229726	0.832639	0.824006	0.586215	10.223	11.7952	11.2341	11.0454	14.5153	10.1636
	0.512352	0.675775	sp|O14979-3|HNRDL_HUMAN;sp|O14979-2|HNRDL_HUMAN;sp|O14979|HNRDL_HUMAN	sp|O14979-3|HNRDL_HUMAN;sp|O14979-2|HNRDL_HUMAN;sp|O14979|HNRDL_HUMAN	106			3	3	3	18.9	18.9	18.9	27.191	0	3.6216	2951400	3	NaN	1	0	NaN	11.0233	12.2532	10.522	12.337	11.4408	12.0481
	0.33108	-0.99233	sp|O43143|DHX15_HUMAN	sp|O43143|DHX15_HUMAN	125			3	3	3	4.7	4.7	4.7	90.932	0.00087796	2.2976	1277500	3	0.33108	0.726964	-0.99233	-0.803781	14.5926	11.6285	11.5161	12.3467	10.1601	12.2533
	1.13484	1.96509	sp|O43660|PLRG1_HUMAN;sp|O43660-2|PLRG1_HUMAN	sp|O43660|PLRG1_HUMAN;sp|O43660-2|PLRG1_HUMAN	137			2	2	2	10.1	10.1	10.1	57.193	0	3.313	792050	4	NaN	1	0	NaN	11.7306	9.77917	10.9283	11.6108	13.2829	13.4396
	0.115536	0.439381	sp|O60832|DKC1_HUMAN;sp|O60832-2|DKC1_HUMAN	sp|O60832|DKC1_HUMAN;sp|O60832-2|DKC1_HUMAN	162			3	3	3	11.9	11.9	11.9	57.673	0	4.6391	2879700	4	0.115536	0.936708	0.439381	0.317971	11.3577	9.77269	14.3636	12.1508	12.8601	11.8013
	0.846285	-0.472344	sp|O75475-3|PSIP1_HUMAN;sp|O75475-2|PSIP1_HUMAN;sp|O75475|PSIP1_HUMAN	sp|O75475-3|PSIP1_HUMAN;sp|O75475-2|PSIP1_HUMAN;sp|O75475|PSIP1_HUMAN	179			2	2	2	8.2	8.2	8.2	37.267	0	3.8458	1344100	3	NaN	1	0	NaN	11.5303	12.1094	11.4349	10.9218	11.4119	11.3238
	1.81467	1.63821	sp|O75494-5|SRS10_HUMAN;sp|O75494-4|SRS10_HUMAN;sp|O75494-6|SRS10_HUMAN;sp|O75494-3|SRS10_HUMAN;sp|O75494-2|SRS10_HUMAN;sp|O75494|SRS10_HUMAN	sp|O75494-5|SRS10_HUMAN;sp|O75494-4|SRS10_HUMAN;sp|O75494-6|SRS10_HUMAN;sp|O75494-3|SRS10_HUMAN;sp|O75494-2|SRS10_HUMAN;sp|O75494|SRS10_HUMAN	183			1	1	1	7.3	7.3	7.3	20.117	0.0040552	1.8912	700900	1	NaN	1	0	NaN	11.534	10.6137	11.5668	12.414	13.2943	12.9208
	0.397956	-0.205276	sp|O76021|RL1D1_HUMAN;sp|O76021-2|RL1D1_HUMAN	sp|O76021|RL1D1_HUMAN;sp|O76021-2|RL1D1_HUMAN	192			2	2	2	6.1	6.1	6.1	54.972	0.007716	1.6529	1838000	1	NaN	1	0	NaN	12.0455	11.8587	11.4907	11.671	11.796	11.3122
	0.574547	1.47246	sp|P01009-2|A1AT_HUMAN;sp|P01009|A1AT_HUMAN	sp|P01009-2|A1AT_HUMAN;sp|P01009|A1AT_HUMAN	227			1	1	1	5	5	5	40.262	0	12.392	0	1	NaN	1	0	NaN	11.7041	10.3089	10.063	10.8537	14.1735	11.4662
	0.201379	-0.61426	sp|P02745|C1QA_HUMAN	sp|P02745|C1QA_HUMAN	243			1	1	1	2.9	2.9	2.9	26.016	0	18.605	0	1	NaN	1	0	NaN	11.1892	13.4551	11.9697	13.4811	11.0204	10.2697
	0.443457	-1.43452	sp|P02787|TRFE_HUMAN	sp|P02787|TRFE_HUMAN	246			3	3	3	5.2	5.2	5.2	77.063	0	4.2764	2265000	3	0.443457	0.622095	-1.43452	-1.03244	13.3739	11.0151	15.7535	12.2114	11.4591	12.1683
	0.276518	-1.34453	sp|P05114|HMGN1_HUMAN	sp|P05114|HMGN1_HUMAN	267			1	1	1	21	21	21	10.659	0.00087108	2.2572	2199100	2	0.276518	0.7842	-1.34453	-0.688426	11.9432	10.7889	17.0821	11.3912	12.2553	12.1341
	0.426927	0.69627	sp|P11388|TOP2A_HUMAN;sp|P11388-2|TOP2A_HUMAN;sp|P11388-3|TOP2A_HUMAN;sp|P11388-4|TOP2A_HUMAN;REV__sp|Q8TBY8-4|PMFBP_HUMAN;REV__sp|Q8TBY8|PMFBP_HUMAN;REV__sp|Q8TBY8-1|PMFBP_HUMAN;sp|Q02880-2|TOP2B_HUMAN;sp|Q02880|TOP2B_HUMAN	sp|P11388|TOP2A_HUMAN;sp|P11388-2|TOP2A_HUMAN;sp|P11388-3|TOP2A_HUMAN;sp|P11388-4|TOP2A_HUMAN	318			6	6	6	5.4	5.4	5.4	174.38	0	68.524	16030000	6	NaN	1	0	NaN	11.5425	11.1069	10.4057	12.8136	11.6357	10.6946
	0.626673	-1.52377	sp|P13010|XRCC5_HUMAN	sp|P13010|XRCC5_HUMAN	328			1	1	1	2.9	2.9	2.9	82.704	0	11.331	390170	3	0.626673	0.53499	-1.52377	-1.39236	13.3259	10.3467	12.7648	11.7967	10.2624	9.80696
	0.192921	0.258632	sp|P14314-2|GLU2B_HUMAN;sp|P14314|GLU2B_HUMAN	sp|P14314-2|GLU2B_HUMAN;sp|P14314|GLU2B_HUMAN	335			1	1	1	3.8	3.8	3.8	59.177	0.0016764	2.0193	271470	1	NaN	1	0	NaN	11.185	12.5079	11.2026	11.9445	12.327	11.3999
	0.0566013	-0.154607	sp|P15291-2|B4GT1_HUMAN;sp|P15291|B4GT1_HUMAN	sp|P15291-2|B4GT1_HUMAN;sp|P15291|B4GT1_HUMAN	342			1	1	1	7.5	7.5	7.5	42.537	0	7.8145	216720	1	NaN	1	0	NaN	10.7136	12.702	13.0218	10.7771	12.5532	12.6433
+	2.58209	-4.40828	sp|P17302|CXA1_HUMAN	sp|P17302|CXA1_HUMAN	353	+	iBAQ TAPASIN_iBAQ HEK-TF-PARENTAL	3	3	3	14.9	14.9	14.9	43.008	0	11.166	2674500	6	2.58209	0.0389508	-4.40828	-6.67539	16.193	15.6259	14.4955	11.337	10.1758	11.5768
	0.423248	1.27723	sp|P20036|DPA1_HUMAN	sp|P20036|DPA1_HUMAN	374			1	1	1	4.6	4.6	4.6	29.38	0.0048387	1.8525	994850	2	0.423248	0.627616	1.27723	0.991984	13.9336	10.7852	12.0984	12.6838	15.3647	12.6005
	0.777826	2.74798	sp|P27482|CALL3_HUMAN	sp|P27482|CALL3_HUMAN	406			2	2	2	19.5	19.5	19.5	16.891	0.00091075	2.5762	884880	2	0.777826	0.465898	2.74798	1.68745	9.33496	11.5047	11.5688	13.0079	16.2957	11.3489
	0.00133465	-0.00695769	sp|P27815-4|PDE4A_HUMAN;sp|P27815-3|PDE4A_HUMAN;sp|P27815-6|PDE4A_HUMAN;sp|P27815-2|PDE4A_HUMAN;sp|P27815-7|PDE4A_HUMAN;sp|P27815|PDE4A_HUMAN;sp|P27815-5|PDE4A_HUMAN	sp|P27815-4|PDE4A_HUMAN;sp|P27815-3|PDE4A_HUMAN;sp|P27815-6|PDE4A_HUMAN;sp|P27815-2|PDE4A_HUMAN;sp|P27815-7|PDE4A_HUMAN;sp|P27815|PDE4A_HUMAN;sp|P27815-5|PDE4A_HUMAN	409			2	2	2	4.3	4.3	4.3	72.222	0.00087489	2.2825	6063700	1	0.00133465	0.998633	-0.00695769	-0.00409127	9.79773	11.816	15.5157	11.7856	12.5551	12.7679
	0.3163	0.709325	sp|P29401|TKT_HUMAN;sp|P29401-2|TKT_HUMAN	sp|P29401|TKT_HUMAN;sp|P29401-2|TKT_HUMAN	420			1	1	1	3	3	3	67.877	0.0076104	1.5978	225070	1	0.3163	0.741528	0.709325	0.772882	10.409	10.9672	12.9036	11.3859	13.1362	11.8857
	0.46278	-0.70475	sp|P35613-3|BASI_HUMAN;sp|P35613-4|BASI_HUMAN;sp|P35613-2|BASI_HUMAN;sp|P35613|BASI_HUMAN	sp|P35613-3|BASI_HUMAN;sp|P35613-4|BASI_HUMAN;sp|P35613-2|BASI_HUMAN;sp|P35613|BASI_HUMAN	451			1	1	1	10.2	10.2	10.2	19.438	0.0040717	1.9011	3238900	3	NaN	1	0	NaN	12.4618	11.9141	10.5086	11.364	11.0755	10.3308
	0.517197	1.90221	sp|P36952|SPB5_HUMAN;sp|P36952-2|SPB5_HUMAN	sp|P36952|SPB5_HUMAN;sp|P36952-2|SPB5_HUMAN	458			3	3	3	13.9	13.9	13.9	42.1	0	3.3964	1810900	4	0.517197	0.584556	1.90221	1.1784	11.2985	11.2883	11.2717	12.2663	16.3288	10.97
	0.914032	-1.75181	sp|P46013-2|KI67_HUMAN;sp|P46013|KI67_HUMAN	sp|P46013-2|KI67_HUMAN;sp|P46013|KI67_HUMAN	484			1	1	1	0.7	0.7	0.7	319.44	0.0048115	1.8368	96197	1	0.914032	0.400062	-1.75181	-1.9576	12.0122	10.6932	13.2035	10.4559	10.9837	9.21386
	0.110291	0.504927	sp|P60174-4|TPIS_HUMAN;sp|P60174|TPIS_HUMAN;sp|P60174-3|TPIS_HUMAN	sp|P60174-4|TPIS_HUMAN;sp|P60174|TPIS_HUMAN;sp|P60174-3|TPIS_HUMAN	573			2	2	2	26.3	26.3	26.3	17.958	0	4.9002	987010	4	0.110291	0.936617	0.504927	0.304788	11.9302	11.5723	14.2195	11.6129	15.9471	11.6768
	0.364855	-1.19543	sp|P61326-2|MGN_HUMAN;sp|P61326|MGN_HUMAN;sp|Q96A72|MGN2_HUMAN	sp|P61326-2|MGN_HUMAN;sp|P61326|MGN_HUMAN;sp|Q96A72|MGN2_HUMAN	583			1	1	1	10.1	10.1	10.1	12.844	0.0048544	1.864	356050	1	0.364855	0.693731	-1.19543	-0.873566	15.6344	11.6701	11.6265	12.3166	11.1876	11.8404
	0.0200889	-0.107065	sp|Q13573|SNW1_HUMAN	sp|Q13573|SNW1_HUMAN	722			2	2	2	5.2	5.2	5.2	61.494	0.0008547	2.1367	1137200	2	NaN	1	0	NaN	12.0372	9.01313	13.7669	9.62333	13.449	11.4238
	2.30037	3.35674	sp|Q15424-2|SAFB1_HUMAN;sp|Q15424|SAFB1_HUMAN;sp|Q15424-4|SAFB1_HUMAN;sp|Q15424-3|SAFB1_HUMAN;sp|Q14151|SAFB2_HUMAN	sp|Q15424-2|SAFB1_HUMAN;sp|Q15424|SAFB1_HUMAN;sp|Q15424-4|SAFB1_HUMAN;sp|Q15424-3|SAFB1_HUMAN;sp|Q14151|SAFB2_HUMAN	734			1	1	1	3.1	3.1	3.1	95.18	0	5.6182	380750	2	NaN	1	0	NaN	9.40742	9.8154	11.3047	13.3744	13.3593	13.864
	0.341113	0.947599	sp|Q14494-2|NF2L1_HUMAN;sp|Q14494|NF2L1_HUMAN	sp|Q14494-2|NF2L1_HUMAN;sp|Q14494|NF2L1_HUMAN	741			1	1	1	1.5	1.5	1.5	81.498	0.0069767	1.6867	156150	1	NaN	1	0	NaN	10.9993	11.5411	11.4499	10.1294	12.7071	13.9967
	0.548818	-1.44936	sp|Q14574-2|DSC3_HUMAN;sp|Q14574|DSC3_HUMAN	sp|Q14574-2|DSC3_HUMAN;sp|Q14574|DSC3_HUMAN	744			2	2	2	4.8	4.8	4.8	93.453	0	2.8341	2183000	3	0.548818	0.577831	-1.44936	-1.24042	12.3522	11.8989	15.566	11.7536	11.5491	12.1664
	0.675076	1.71759	sp|Q15043-2|S39AE_HUMAN;sp|Q15043-3|S39AE_HUMAN;sp|Q15043|S39AE_HUMAN	sp|Q15043-2|S39AE_HUMAN;sp|Q15043-3|S39AE_HUMAN;sp|Q15043|S39AE_HUMAN	758			1	1	1	2.7	2.7	2.7	52.838	0.00086881	2.2451	345750	1	0.675076	0.526491	1.71759	1.48663	12.4558	11.4011	9.62473	12.1238	14.4925	12.0181
	0.0391626	0.0782674	sp|Q15743|OGR1_HUMAN	sp|Q15743|OGR1_HUMAN	780			1	1	1	3.6	3.6	3.6	41.076	0.0077101	1.6517	2938300	1	NaN	1	0	NaN	11.2136	10.6696	10.7217	9.65301	11.3997	11.787
	0.0281881	0.0706132	sp|Q2TAY7-2|SMU1_HUMAN;sp|Q2TAY7|SMU1_HUMAN	sp|Q2TAY7-2|SMU1_HUMAN;sp|Q2TAY7|SMU1_HUMAN	810			1	1	1	6.8	6.8	6.8	39.343	0.0076511	1.6165	813940	2	NaN	1	0	NaN	10.8342	13.1757	11.9114	11.298	11.8405	12.9946
	1.48662	1.26727	sp|Q70UQ0-4|IKIP_HUMAN	sp|Q70UQ0-4|IKIP_HUMAN	883			2	2	2	6.4	6.4	6.4	43.083	0	3.5533	1514500	3	NaN	1	0	NaN	10.3368	10.7264	10.6612	11.7936	12.5163	11.2163
	0.420626	0.579912	sp|Q86TM6-2|SYVN1_HUMAN;sp|Q86TM6-3|SYVN1_HUMAN;sp|Q86TM6|SYVN1_HUMAN	sp|Q86TM6-2|SYVN1_HUMAN;sp|Q86TM6-3|SYVN1_HUMAN;sp|Q86TM6|SYVN1_HUMAN	907			1	1	1	2.1	2.1	2.1	61.731	0.00090253	2.5304	967350	1	NaN	1	0	NaN	11.1968	12.3803	10.6606	11.9472	12.5254	11.5047
	0.112389	-0.29886	sp|Q8IVW8|SPNS2_HUMAN	sp|Q8IVW8|SPNS2_HUMAN	922			1	1	1	6.2	6.2	6.2	58.043	0.00088496	2.3351	1682800	1	NaN	1	0	NaN	13.7175	11.0231	13.2442	13.1364	12.4941	11.4576
	0.0914267	0.358138	sp|Q8IW75|SPA12_HUMAN	sp|Q8IW75|SPA12_HUMAN	923			1	1	1	2.9	2.9	2.9	47.174	0.0033113	1.9576	835810	1	0.0914267	0.953273	0.358138	0.256573	10.364	11.78	15.0289	12.5074	13.1546	12.5854
	0.312379	-0.520289	sp|Q8IXU6-3|S35F2_HUMAN;sp|Q8IXU6|S35F2_HUMAN	sp|Q8IXU6-3|S35F2_HUMAN;sp|Q8IXU6|S35F2_HUMAN	935			1	1	1	7	7	7	36.305	0.00089606	2.4693	262010	1	NaN	1	0	NaN	11.031	12.4189	12.4576	11.994	10.4653	11.8874
	0.463405	0.71981	sp|Q8NI36|WDR36_HUMAN	sp|Q8NI36|WDR36_HUMAN	985			1	1	1	1.5	1.5	1.5	105.32	0.0032949	1.9385	167370	1	NaN	1	0	NaN	11.5678	9.53554	11.0654	10.8985	11.8127	11.617
	0.137266	-0.294926	sp|Q8WWK9-4|CKAP2_HUMAN;sp|Q8WWK9-6|CKAP2_HUMAN;sp|Q8WWK9-5|CKAP2_HUMAN;sp|Q8WWK9|CKAP2_HUMAN	sp|Q8WWK9-4|CKAP2_HUMAN;sp|Q8WWK9-6|CKAP2_HUMAN;sp|Q8WWK9-5|CKAP2_HUMAN;sp|Q8WWK9|CKAP2_HUMAN	1014			1	1	1	2.6	2.6	2.6	55.307	0.0062647	1.7493	188230	1	NaN	1	0	NaN	12.9956	11.9175	10.7649	10.7545	12.3534	11.6854
	0.305835	-0.401519	sp|Q8WWY3-2|PRP31_HUMAN;sp|Q8WWY3-4|PRP31_HUMAN;sp|Q8WWY3|PRP31_HUMAN;sp|Q8WWY3-3|PRP31_HUMAN	sp|Q8WWY3-2|PRP31_HUMAN;sp|Q8WWY3-4|PRP31_HUMAN;sp|Q8WWY3|PRP31_HUMAN;sp|Q8WWY3-3|PRP31_HUMAN	1015			2	2	2	9.9	9.9	9.9	40.779	0.0048309	1.848	644140	3	NaN	1	0	NaN	10.8114	11.7326	10.5518	10.1768	11.4216	10.2928
	0.84467	3.67696	sp|Q969X1|LFG3_HUMAN	sp|Q969X1|LFG3_HUMAN	1048			2	2	2	8.7	8.7	8.7	34.607	0.00086281	2.2	1761100	3	0.84467	0.427889	3.67696	1.81927	10.1218	12.8764	11.7593	11.5823	17.5219	16.6843
	0.851179	1.27777	sp|Q99848|EBP2_HUMAN	sp|Q99848|EBP2_HUMAN	1119			2	2	2	10.5	10.5	10.5	34.852	0	2.7906	1344900	2	NaN	1	0	NaN	11.7477	9.73185	10.7932	11.288	12.2562	12.5618
	0.0242016	-0.0884034	sp|Q9NQ75-3|CASS4_HUMAN;sp|Q9NQ75-2|CASS4_HUMAN;sp|Q9NQ75|CASS4_HUMAN	sp|Q9NQ75-3|CASS4_HUMAN;sp|Q9NQ75-2|CASS4_HUMAN;sp|Q9NQ75|CASS4_HUMAN	1234			1	1	1	9.2	9.2	9.2	38.346	0.0089419	1.493	835900	2	NaN	1	0	NaN	10.348	11.7056	14.1265	12.8143	12.0825	11.0181
	0.103231	-0.490166	sp|Q9Y221-2|NIP7_HUMAN;sp|Q9Y221|NIP7_HUMAN	sp|Q9Y221-2|NIP7_HUMAN;sp|Q9Y221|NIP7_HUMAN	1361			2	2	2	24.8	24.8	24.8	15.221	0.00092764	2.7588	1601100	6	0.103231	0.944206	-0.490166	-0.286894	12.4535	11.0674	15.2087	10.525	12.0939	14.6402
	0.0847875	0.22102	sp|Q9Y657|SPIN1_HUMAN	sp|Q9Y657|SPIN1_HUMAN	1406			1	1	1	5.3	5.3	5.3	29.6	0.0076923	1.6402	949590	1	NaN	1	0	NaN	11.5903	10.2839	12.8479	12.8472	11.5613	10.9766
	0.458655	1.46174	sp|Q9Y6A1-4|POMT1_HUMAN;sp|Q9Y6A1-3|POMT1_HUMAN;sp|Q9Y6A1-2|POMT1_HUMAN;sp|Q9Y6A1|POMT1_HUMAN	sp|Q9Y6A1-4|POMT1_HUMAN;sp|Q9Y6A1-3|POMT1_HUMAN;sp|Q9Y6A1-2|POMT1_HUMAN;sp|Q9Y6A1|POMT1_HUMAN	1409			3	3	3	6.4	6.4	6.4	69.53	0	3.4018	1631100	3	0.458655	0.606375	1.46174	1.06272	12.5612	12.2218	10.4743	11.3371	15.4866	12.8189
	0.097613	-0.22481	sp|O15344-2|TRI18_HUMAN;sp|O15344|TRI18_HUMAN	sp|O15344-2|TRI18_HUMAN;sp|O15344|TRI18_HUMAN	119			1	1	1	2.2	2.2	2.2	62.287	0.0089619	1.5009	3421000	1	NaN	1	0	NaN	12.9526	10.1245	11.2291	11.2958	11.2349	11.1011
	0.403534	1.05946	sp|O43678|NDUA2_HUMAN	sp|O43678|NDUA2_HUMAN	140			1	1	1	21.2	21.2	21.2	10.921	0	58.011	4915800	3	NaN	1	0	NaN	12.3393	11.0431	10.3809	13.8063	12.5925	10.5427
	0.0840028	0.398066	sp|P39060-2|COIA1_HUMAN;sp|P39060-1|COIA1_HUMAN;sp|P39060|COIA1_HUMAN	sp|P39060-2|COIA1_HUMAN;sp|P39060-1|COIA1_HUMAN;sp|P39060|COIA1_HUMAN	465			1	1	1	2.2	2.2	2.2	135.76	0.00085324	2.1157	803730	2	NaN	1	0	NaN	10.6507	13.6404	13.0578	13.2906	10.2205	15.032
	0.167692	-0.469799	sp|Q5JPE7-3|NOMO2_HUMAN;sp|Q5JPE7-2|NOMO2_HUMAN;sp|P69849|NOMO3_HUMAN;sp|Q5JPE7|NOMO2_HUMAN	sp|Q5JPE7-3|NOMO2_HUMAN;sp|Q5JPE7-2|NOMO2_HUMAN;sp|P69849|NOMO3_HUMAN;sp|Q5JPE7|NOMO2_HUMAN	650			1	1	1	1.9	1.9	1.9	122.06	0	5.986	0	1	NaN	1	0	NaN	11.1962	11.515	12.5136	10.3278	13.2307	10.2569
	0.700544	1.68434	sp|Q7Z7M0-2|MEGF8_HUMAN;sp|Q7Z7M0|MEGF8_HUMAN	sp|Q7Z7M0-2|MEGF8_HUMAN;sp|Q7Z7M0|MEGF8_HUMAN	905			1	1	1	0.8	0.8	0.8	295.93	0	6.7413	0	1	NaN	1	0	NaN	8.85597	12.5357	10.1423	11.9872	12.5936	12.0063
	0.133911	-0.223946	sp|Q8IW92|GLBL2_HUMAN	sp|Q8IW92|GLBL2_HUMAN	924			2	2	2	5.2	5.2	5.2	72.078	0.0016878	2.0563	509600	3	NaN	1	0	NaN	13.6415	12.7605	11.6053	12.2723	12.8032	12.2599
	0.151834	0.371712	sp|Q92604|LGAT1_HUMAN	sp|Q92604|LGAT1_HUMAN	1026			1	1	1	3.8	3.8	3.8	43.089	0.007734	1.6751	369690	2	0.151834	0.906041	0.371712	0.406827	11.4033	11.1094	13.8514	12.318	12.1169	13.0444
	1.32538	-1.47564	sp|Q92769-3|HDAC2_HUMAN;sp|Q92769|HDAC2_HUMAN	sp|Q92769-3|HDAC2_HUMAN;sp|Q92769|HDAC2_HUMAN	1032			2	2	1	6.6	6.6	3.9	51.998	0.0017021	2.0814	2959400	3	NaN	1	0	NaN	12.8505	11.5583	12.3082	11.1292	11.1221	10.0388
	0.469991	-0.513134	sp|Q9NX14|NDUBB_HUMAN;sp|Q9NX14-2|NDUBB_HUMAN	sp|Q9NX14|NDUBB_HUMAN;sp|Q9NX14-2|NDUBB_HUMAN	1271			1	1	1	15	15	15	17.316	0.0095729	1.4362	1574100	3	NaN	1	0	NaN	13.6336	12.2357	12.5689	12.0044	12.1785	12.7159
	0.191748	-0.746586	sp|Q9UHB6-3|LIMA1_HUMAN;sp|Q9UHB6-2|LIMA1_HUMAN;sp|Q9UHB6-5|LIMA1_HUMAN;sp|Q9UHB6|LIMA1_HUMAN;sp|Q9UHB6-4|LIMA1_HUMAN	sp|Q9UHB6-3|LIMA1_HUMAN;sp|Q9UHB6-2|LIMA1_HUMAN;sp|Q9UHB6-5|LIMA1_HUMAN;sp|Q9UHB6|LIMA1_HUMAN;sp|Q9UHB6-4|LIMA1_HUMAN	1320			1	1	1	2.4	2.4	2.4	51.218	0.0032922	1.9372	593660	2	NaN	1	0	NaN	9.67591	11.6406	11.7357	11.8825	11.3028	7.62718
	0.137832	-0.266004	sp|O95400|CD2B2_HUMAN	sp|O95400|CD2B2_HUMAN	209			4	4	4	23.2	23.2	23.2	37.646	0	14.554	4713300	10	NaN	1	0	NaN	11.9499	10.6668	12.5781	10.7096	11.459	12.2281
	0.0204584	0.0674311	sp|Q9H2W6|RM46_HUMAN	sp|Q9H2W6|RM46_HUMAN	1197			2	2	2	9.7	9.7	9.7	31.705	0.0008569	2.1497	1056900	3	NaN	1	0	NaN	9.28228	11.9006	12.3812	10.886	10.5833	12.297
	0.334086	-0.553977	sp|Q9NQC3-2|RTN4_HUMAN;sp|Q9NQC3-5|RTN4_HUMAN;sp|Q9NQC3|RTN4_HUMAN	sp|Q9NQC3-2|RTN4_HUMAN;sp|Q9NQC3-5|RTN4_HUMAN;sp|Q9NQC3|RTN4_HUMAN	1235			2	2	2	12.6	12.6	12.6	40.317	0	3.7055	2059700	3	NaN	1	0	NaN	11.2902	10.43	11.6012	9.88533	11.7241	10.0501
	0.784986	-1.3091	sp|Q9UJT0|TBE_HUMAN	sp|Q9UJT0|TBE_HUMAN	1332			2	2	2	5.3	5.3	5.3	52.931	0.0055075	1.7693	719250	2	NaN	1	0	NaN	12.0232	12.2137	11.04	10.1586	9.44858	11.7424
	0.133014	-0.430836	sp|Q96RW7-2|HMCN1_HUMAN;sp|Q96RW7|HMCN1_HUMAN	sp|Q96RW7-2|HMCN1_HUMAN;sp|Q96RW7|HMCN1_HUMAN	1101			2	2	2	0.5	0.5	0.5	600.09	0.0096012	1.4484	7270400	4	0.133014	0.91926	-0.430836	-0.361252	10.7066	11.7238	14.1427	10.6981	12.8439	11.7387
	0.0703244	0.28949	sp|Q9Y6M7-2|S4A7_HUMAN;sp|Q9Y6M7|S4A7_HUMAN	sp|Q9Y6M7-2|S4A7_HUMAN;sp|Q9Y6M7|S4A7_HUMAN	1415			1	1	1	1.3	1.3	1.3	123.08	0.007593	1.5753	55727000	1	NaN	1	0	NaN	12.0209	12.3649	8.93852	13.1111	11.2195	9.86213
	0.48192	0.721716	sp|O94919|ENDD1_HUMAN	sp|O94919|ENDD1_HUMAN	199			2	2	2	5.4	5.4	5.4	55.016	0	3.4498	822150	4	NaN	1	0	NaN	11.289	10.8887	11.2399	12.1409	10.6419	12.8
	0.29531	0.743272	sp|P02788-2|TRFL_HUMAN;sp|P02788|TRFL_HUMAN	sp|P02788-2|TRFL_HUMAN;sp|P02788|TRFL_HUMAN	247			4	4	4	9.8	9.8	9.8	73.16	0	6.4989	917740	4	0.29531	0.76914	0.743272	0.728568	11.1696	9.99198	13.3824	12.5522	11.8035	12.418
	0.121884	-0.410803	sp|P61604|CH10_HUMAN	sp|P61604|CH10_HUMAN	586			1	1	1	11.8	11.8	11.8	10.932	0.0082956	1.5368	452480	3	0.121884	0.93671	-0.410803	-0.333803	12.4566	12.5854	12.1103	11.9651	14.0947	9.86
	0.467605	1.21675	sp|P02647|APOA1_HUMAN	sp|P02647|APOA1_HUMAN	240			1	1	1	4.9	4.9	4.9	30.777	0.0076746	1.6347	580020	1	NaN	1	0	NaN	11.5515	11.2941	10.5778	10.5988	14.3461	12.1287
	0.635545	-1.39758	sp|P02671-2|FIBA_HUMAN;sp|P02671|FIBA_HUMAN	sp|P02671-2|FIBA_HUMAN;sp|P02671|FIBA_HUMAN	241			1	1	1	3.3	3.3	3.3	69.756	0.0088823	1.4623	163110	1	NaN	1	0	NaN	10.896	12.054	13.3442	11.7199	9.37247	11.009
	1.52987	1.19611	sp|P02679-2|FIBG_HUMAN;sp|P02679|FIBG_HUMAN	sp|P02679-2|FIBG_HUMAN;sp|P02679|FIBG_HUMAN	242			1	1	1	2.7	2.7	2.7	49.496	0.007722	1.6557	343560	3	NaN	1	0	NaN	11.2187	10.5783	11.7959	12.4091	12.5257	12.2465
	0.158769	-0.292529	sp|Q96CT7|CC124_HUMAN	sp|Q96CT7|CC124_HUMAN	1057			2	2	2	10.3	10.3	10.3	25.835	0	3.3354	2278800	3	NaN	1	0	NaN	12.5005	12.4293	10.5766	11.9388	11.6985	10.9916
	0.168035	0.286529	sp|P32121|ARRB2_HUMAN;sp|P32121-3|ARRB2_HUMAN;sp|P32121-4|ARRB2_HUMAN;sp|P32121-5|ARRB2_HUMAN;sp|P32121-2|ARRB2_HUMAN	sp|P32121|ARRB2_HUMAN;sp|P32121-3|ARRB2_HUMAN;sp|P32121-4|ARRB2_HUMAN;sp|P32121-5|ARRB2_HUMAN;sp|P32121-2|ARRB2_HUMAN	437			3	3	3	11.5	11.5	11.5	46.105	0.00092851	2.7594	1484100	5	NaN	1	0	NaN	10.6071	12.0593	11.839	11.4834	12.6891	11.1925
	0.265299	-1.09105	sp|Q9BXP2-2|S12A9_HUMAN;sp|Q9BXP2-3|S12A9_HUMAN;sp|Q9BXP2-4|S12A9_HUMAN;sp|Q9BXP2|S12A9_HUMAN	sp|Q9BXP2-2|S12A9_HUMAN;sp|Q9BXP2-3|S12A9_HUMAN;sp|Q9BXP2-4|S12A9_HUMAN;sp|Q9BXP2|S12A9_HUMAN	1172			2	2	2	4.5	4.5	4.5	57.052	0.00087873	2.3031	407630	2	NaN	1	0	NaN	11.4614	9.28968	14.5745	9.72311	10.5769	11.7524
	0.377377	-0.713158	sp|Q9NRZ9-6|HELLS_HUMAN;sp|Q9NRZ9-5|HELLS_HUMAN;sp|Q9NRZ9-4|HELLS_HUMAN;sp|Q9NRZ9-3|HELLS_HUMAN;sp|Q9NRZ9-2|HELLS_HUMAN;sp|Q9NRZ9|HELLS_HUMAN	sp|Q9NRZ9-6|HELLS_HUMAN;sp|Q9NRZ9-5|HELLS_HUMAN;sp|Q9NRZ9-4|HELLS_HUMAN;sp|Q9NRZ9-3|HELLS_HUMAN;sp|Q9NRZ9-2|HELLS_HUMAN;sp|Q9NRZ9|HELLS_HUMAN	1247			3	3	3	5.5	5.5	5.5	81.636	0.001692	2.0618	536940	4	NaN	1	0	NaN	13.068	11.4411	10.6324	10.5138	10.831	11.6572
	0.370543	-0.982333	sp|O60841|IF2P_HUMAN	sp|O60841|IF2P_HUMAN	163			4	4	4	6	6	6	138.83	0	11.643	3617100	8	0.370543	0.684128	-0.982333	-0.885216	12.7364	11.853	11.38	10.599	12.971	9.45234
	0.197793	0.258531	sp|Q02447-4|SP3_HUMAN;sp|Q02447-3|SP3_HUMAN;sp|Q02447-5|SP3_HUMAN;sp|Q02447-6|SP3_HUMAN;sp|Q02447-2|SP3_HUMAN;sp|Q02447|SP3_HUMAN	sp|Q02447-4|SP3_HUMAN;sp|Q02447-3|SP3_HUMAN;sp|Q02447-5|SP3_HUMAN;sp|Q02447-6|SP3_HUMAN;sp|Q02447-2|SP3_HUMAN;sp|Q02447|SP3_HUMAN	674			1	1	1	3.3	3.3	3.3	52.049	0.00958	1.439	684130	4	NaN	1	0	NaN	11.5591	12.2729	12.2762	12.0585	13.1514	11.6738
	0.037641	0.134549	sp|O43169|CYB5B_HUMAN	sp|O43169|CYB5B_HUMAN	126			1	1	1	22.7	22.7	22.7	16.694	0.0076687	1.6244	318640	1	NaN	1	0	NaN	10.9279	9.67131	13.7169	11.9431	11.5285	11.2481
	0.0750699	0.0903177	sp|O75487-2|GPC4_HUMAN;sp|O75487|GPC4_HUMAN	sp|O75487-2|GPC4_HUMAN;sp|O75487|GPC4_HUMAN	181			1	1	1	3.7	3.7	3.7	54.91	0	30.297	0	1	NaN	1	0	NaN	11.2684	11.6814	11.0542	12.1861	11.0454	11.0435
	0.293757	0.955587	sp|Q7L2J0-2|MEPCE_HUMAN;sp|Q7L2J0|MEPCE_HUMAN	sp|Q7L2J0-2|MEPCE_HUMAN;sp|Q7L2J0|MEPCE_HUMAN	891			1	1	1	15	15	15	24.95	0	4.1889	951270	3	0.293757	0.768221	0.955587	0.725269	11.3009	11.3802	12.7311	10.8923	15.0885	12.2981
	0.201069	-0.562349	sp|Q86VP1-3|TAXB1_HUMAN;sp|Q86VP1-4|TAXB1_HUMAN;sp|Q86VP1-2|TAXB1_HUMAN;sp|Q86VP1|TAXB1_HUMAN	sp|Q86VP1-3|TAXB1_HUMAN;sp|Q86VP1-4|TAXB1_HUMAN;sp|Q86VP1-2|TAXB1_HUMAN;sp|Q86VP1|TAXB1_HUMAN	913			1	1	1	6.2	6.2	6.2	65.111	0.0062305	1.7173	239560	1	NaN	1	0	NaN	11.6004	14.3992	12.2395	11.9032	11.1953	13.4536
	0.417762	0.522907	sp|Q8N3Y1|FBXW8_HUMAN	sp|Q8N3Y1|FBXW8_HUMAN	953			1	1	1	4.8	4.8	4.8	67.393	0.0040783	1.9117	516860	1	NaN	1	0	NaN	11.583	10.1891	10.6472	11.1755	11.9806	10.8319
	0.0629013	-0.076547	sp|P05109|S10A8_HUMAN	sp|P05109|S10A8_HUMAN	266			1	1	1	11.8	11.8	11.8	10.834	0	10.414	31082000	4	NaN	1	0	NaN	11.4156	11.9508	12.2986	11.5174	11.4358	12.4821
	1.60329	4.57509	sp|P30511-3|HLAF_HUMAN;sp|P30511|HLAF_HUMAN;sp|P30511-2|HLAF_HUMAN	sp|P30511-3|HLAF_HUMAN;sp|P30511|HLAF_HUMAN;sp|P30511-2|HLAF_HUMAN	424			5	3	3	14.5	11.8	11.8	50.438	0	14.228	6827300	9	1.60329	0.123689	4.57509	3.49853	10.7465	11.1044	11.6782	17.4068	16.6132	13.2343
	0.264482	1.03142	sp|Q16342-3|PDCD2_HUMAN;sp|Q16342|PDCD2_HUMAN	sp|Q16342-3|PDCD2_HUMAN;sp|Q16342|PDCD2_HUMAN	789			1	1	1	5.1	5.1	5.1	35.29	0	8.6879	1228000	4	0.264482	0.799388	1.03142	0.662459	12.0834	11.3301	10.0197	15.0377	10.9418	10.5479
	0.242146	-0.667241	sp|O43395|PRPF3_HUMAN	sp|O43395|PRPF3_HUMAN	134			2	2	2	6.9	6.9	6.9	77.528	0	3.0317	930550	5	NaN	1	0	NaN	12.3151	11.0343	13.4172	11.8248	12.913	10.027
	0.0495176	0.291561	sp|Q13151|ROA0_HUMAN	sp|Q13151|ROA0_HUMAN	707			2	2	2	11.8	11.8	11.8	30.84	0	3.2091	7183100	6	0.0495176	0.979468	0.291561	0.144301	11.6928	10.9193	15.9464	12.1066	11.6354	15.6912
	0.24497	-0.221571	sp|Q86WJ1-2|CHD1L_HUMAN;sp|Q86WJ1|CHD1L_HUMAN	sp|Q86WJ1-2|CHD1L_HUMAN;sp|Q86WJ1|CHD1L_HUMAN	915			1	1	1	3.9	3.9	3.9	90.254	0.0076046	1.584	2128000	1	NaN	1	0	NaN	10.8388	11.7185	10.7312	11.2207	10.6916	10.7115
	0.762335	-1.02513	sp|Q8IXB1|DJC10_HUMAN;sp|Q8IXB1-3|DJC10_HUMAN;sp|Q8IXB1-2|DJC10_HUMAN	sp|Q8IXB1|DJC10_HUMAN;sp|Q8IXB1-3|DJC10_HUMAN;sp|Q8IXB1-2|DJC10_HUMAN	932			3	3	3	5.9	5.9	5.9	91.079	0	7.4243	1289300	5	NaN	1	0	NaN	11.2203	11.8693	12.1675	10.8919	11.59	9.69973
	0.0125733	-0.0279096	sp|Q9BRK5-6|CAB45_HUMAN;sp|Q9BRK5|CAB45_HUMAN;sp|Q9BRK5-4|CAB45_HUMAN;sp|Q9BRK5-3|CAB45_HUMAN;sp|Q9BRK5-2|CAB45_HUMAN	sp|Q9BRK5-6|CAB45_HUMAN;sp|Q9BRK5|CAB45_HUMAN;sp|Q9BRK5-4|CAB45_HUMAN;sp|Q9BRK5-3|CAB45_HUMAN;sp|Q9BRK5-2|CAB45_HUMAN	1138			3	3	3	12.4	12.4	12.4	39.607	0	4.6292	3597900	3	NaN	1	0	NaN	10.5628	11.5125	12.8044	11.7952	12.0646	10.9361
	0.738695	1.57505	sp|Q9UBS3|DNJB9_HUMAN	sp|Q9UBS3|DNJB9_HUMAN	1305			2	2	2	12.6	12.6	12.6	25.518	0	11.514	898920	3	NaN	1	0	NaN	10.4923	10.3366	11.3844	14.0421	12.0012	10.8951
	0.162088	0.531135	sp|Q8NBL1|PGLT1_HUMAN	sp|Q8NBL1|PGLT1_HUMAN	963			2	2	2	6.4	6.4	6.4	46.189	0.00092593	2.7237	1664600	3	NaN	1	0	NaN	13.6676	9.91507	10.2879	11.2826	12.334	11.8474
	0.973221	1.62853	sp|Q8N1G4|LRC47_HUMAN	sp|Q8N1G4|LRC47_HUMAN	948			3	3	3	7.9	7.9	7.9	63.472	0.00088574	2.3549	1218000	7	0.973221	0.369551	1.62853	2.07719	11.7379	12.2134	10.4944	13.6069	13.7956	11.9288
	0.498539	1.13127	sp|P29122-6|PCSK6_HUMAN;sp|P29122-5|PCSK6_HUMAN;sp|P29122-4|PCSK6_HUMAN;sp|P29122-2|PCSK6_HUMAN;sp|P29122-8|PCSK6_HUMAN;sp|P29122|PCSK6_HUMAN;sp|P29122-7|PCSK6_HUMAN;sp|P29122-3|PCSK6_HUMAN	sp|P29122-6|PCSK6_HUMAN;sp|P29122-5|PCSK6_HUMAN;sp|P29122-4|PCSK6_HUMAN;sp|P29122-2|PCSK6_HUMAN;sp|P29122-8|PCSK6_HUMAN;sp|P29122|PCSK6_HUMAN;sp|P29122-7|PCSK6_HUMAN	417			4	4	4	11.7	11.7	11.7	54.899	0	7.0289	3147300	8	NaN	1	0	NaN	8.66086	10.2322	12.0003	10.9782	11.6981	11.6108
	0.13677	-0.44396	sp|Q15738|NSDHL_HUMAN	sp|Q15738|NSDHL_HUMAN	779			3	3	3	12.6	12.6	12.6	41.9	0	22.535	3143500	7	NaN	1	0	NaN	12.8395	10.3036	12.612	10.5666	10.6159	13.2408
	0.990348	-1.11444	sp|Q92616|GCN1_HUMAN	sp|Q92616|GCN1_HUMAN	1027			4	4	4	2.8	2.8	2.8	292.75	0	6.8769	2547000	7	NaN	1	0	NaN	11.3505	12.3724	12.263	11.6566	10.756	10.2301
	0.262602	-0.841994	sp|Q15773|MLF2_HUMAN	sp|Q15773|MLF2_HUMAN	783			2	2	2	14.5	14.5	14.5	28.147	0.00088889	2.3771	2232000	5	NaN	1	0	NaN	11.7774	12.6317	13.6431	13.6075	9.65674	12.2619
	0.575153	0.785439	sp|Q9NS69|TOM22_HUMAN	sp|Q9NS69|TOM22_HUMAN	1248			1	1	1	8.5	8.5	8.5	15.521	0.0047657	1.8125	373410	3	NaN	1	0	NaN	10.3688	12.1445	11.1041	12.4492	11.3679	12.1566
	0.531017	-1.0205	sp|O60613|SEP15_HUMAN	sp|O60613|SEP15_HUMAN	157			2	2	2	17.6	17.6	17.6	18.092	0	15.23	2883500	4	NaN	1	0	NaN	12.6797	11.2428	12.4592	11.1949	12.3056	9.81963
	0.189127	-0.417713	sp|Q15084-3|PDIA6_HUMAN;sp|Q15084|PDIA6_HUMAN;sp|Q15084-4|PDIA6_HUMAN;sp|Q15084-5|PDIA6_HUMAN;sp|Q15084-2|PDIA6_HUMAN	sp|Q15084-3|PDIA6_HUMAN;sp|Q15084|PDIA6_HUMAN;sp|Q15084-4|PDIA6_HUMAN;sp|Q15084-5|PDIA6_HUMAN;sp|Q15084-2|PDIA6_HUMAN	761			3	3	3	9.6	9.6	9.6	47.837	0	12.315	2816700	9	NaN	1	0	NaN	12.1899	12.6921	11.8338	13.192	11.8741	10.3966
	0.00658738	0.0125977	sp|Q8IZ52|CHSS2_HUMAN;sp|Q8IZ52-4|CHSS2_HUMAN;sp|Q8IZ52-2|CHSS2_HUMAN	sp|Q8IZ52|CHSS2_HUMAN;sp|Q8IZ52-4|CHSS2_HUMAN	944			5	5	5	11.2	11.2	11.2	85.466	0	10.153	3837500	9	NaN	1	0	NaN	12.1663	11.7894	10.9074	11.9736	12.2868	10.6406
	0.446788	0.636048	sp|Q9P2E5|CHPF2_HUMAN;sp|Q9P2E5-2|CHPF2_HUMAN	sp|Q9P2E5|CHPF2_HUMAN;sp|Q9P2E5-2|CHPF2_HUMAN	1299			4	4	4	4.5	4.5	4.5	85.947	0	4.5544	6865000	8	NaN	1	0	NaN	10.4699	11.0513	12.2322	12.4974	11.3861	11.7781
	0.265496	0.676386	sp|P12268|IMDH2_HUMAN	sp|P12268|IMDH2_HUMAN	325			1	1	1	3.1	3.1	3.1	55.804	0.0024979	1.9885	741740	5	NaN	1	0	NaN	12.3166	9.22705	11.9961	11.619	12.3976	11.5524
	0.420438	1.18818	sp|Q5T160|SYRM_HUMAN	sp|Q5T160|SYRM_HUMAN	835			2	2	2	4.5	4.5	4.5	65.505	0.00089847	2.4995	417380	3	NaN	1	0	NaN	12.8272	10.071	10.667	11.0023	12.1505	13.977
	0.206743	-0.648918	sp|Q96HY6-2|DDRGK_HUMAN;sp|Q96HY6|DDRGK_HUMAN	sp|Q96HY6-2|DDRGK_HUMAN;sp|Q96HY6|DDRGK_HUMAN	1077			2	2	2	10.5	10.5	10.5	35.475	0.0055031	1.7686	534620	3	NaN	1	0	NaN	13.4529	11.9331	11.5833	12.1181	13.2643	9.64002
	0.262102	-0.396238	sp|Q96K19-5|RN170_HUMAN;sp|Q96K19-3|RN170_HUMAN;sp|Q96K19-2|RN170_HUMAN;sp|Q96K19|RN170_HUMAN	sp|Q96K19-5|RN170_HUMAN;sp|Q96K19-3|RN170_HUMAN;sp|Q96K19-2|RN170_HUMAN;sp|Q96K19|RN170_HUMAN	1085			1	1	1	12.1	12.1	12.1	13.081	0.00092421	2.7135	759960	4	NaN	1	0	NaN	11.3932	12.5929	12.0948	12.4114	11.7599	10.721
	0.730007	0.916156	sp|Q9UBB4-2|ATX10_HUMAN;sp|Q9UBB4|ATX10_HUMAN	sp|Q9UBB4-2|ATX10_HUMAN;sp|Q9UBB4|ATX10_HUMAN	1300			1	1	1	3.6	3.6	3.6	46.286	0	6.8571	377480	4	NaN	1	0	NaN	11.0918	10.3465	12.1297	12.2221	11.624	12.4703
	0.537567	0.652383	sp|P18075|BMP7_HUMAN	sp|P18075|BMP7_HUMAN	361			2	2	2	5.3	5.3	5.3	49.312	0	2.7739	1960000	7	NaN	1	0	NaN	12.1777	10.9267	11.4487	11.4744	12.8378	12.1979
+	3.72625	7.37076	sp|Q71RG4-3|TMUB2_HUMAN;sp|Q71RG4-2|TMUB2_HUMAN;sp|Q71RG4|TMUB2_HUMAN	sp|Q71RG4-3|TMUB2_HUMAN;sp|Q71RG4-2|TMUB2_HUMAN;sp|Q71RG4|TMUB2_HUMAN	884	+	iBAQ TAPASIN_iBAQ HEK-TF-PARENTAL	4	4	4	39.2	39.2	39.2	18.541	0	12.351	9011000	15	3.72625	0.01632	7.37076	13.2439	12.0593	10.8588	10.6219	18.7136	19.0309	17.9078
	0.696897	1.46355	sp|Q9BVI4|NOC4L_HUMAN	sp|Q9BVI4|NOC4L_HUMAN	1159			2	2	2	5.2	5.2	5.2	58.467	0.00092081	2.6602	1927600	4	0.696897	0.515833	1.46355	1.52916	12.1383	11.0624	12.3288	13.9564	11.58	14.3837
+	3.16951	6.79972	sp|Q15800|MSMO1_HUMAN;sp|Q15800-2|MSMO1_HUMAN	sp|Q15800|MSMO1_HUMAN;sp|Q15800-2|MSMO1_HUMAN	784	+	iBAQ TAPASIN_iBAQ HEK-TF-PARENTAL	2	2	2	8.5	8.5	8.5	35.215	0	6.4285	8810900	6	3.16951	0.0269767	6.79972	9.53039	10.2524	12.197	12.1163	18.0316	18.9703	17.963
+	4.33467	5.96247	sp|Q8NCS4|TM35B_HUMAN	sp|Q8NCS4|TM35B_HUMAN	973	+	iBAQ TAPASIN_iBAQ HEK-TF-PARENTAL	1	1	1	7.8	7.8	7.8	16.884	0.00088028	2.3113	1733800	6	4.33467	0.0243077	5.96247	18.888	10.1511	10.5886	10.8254	16.0363	16.8856	16.5307
	0.812109	3.23137	sp|Q8IYT4-2|KATL2_HUMAN;sp|Q8IYT4|KATL2_HUMAN	sp|Q8IYT4-2|KATL2_HUMAN;sp|Q8IYT4|KATL2_HUMAN	942			1	1	1	2.6	2.6	2.6	52.781	0.008982	1.5027	140460000	7	0.812109	0.448907	3.23137	1.7549	10.1974	13.6127	11.1321	16.5505	16.2701	11.8157
	0.113159	0.568283	sp|Q5BJF2|SGMR2_HUMAN	sp|Q5BJF2|SGMR2_HUMAN	825			2	2	2	13.1	13.1	13.1	20.848	0	2.8566	4111200	6	0.113159	0.938643	0.568283	0.312008	11.3044	15.7281	13.0339	16.3681	11.9938	13.4094
	0.760219	3.33339	sp|P05386|RLA1_HUMAN	sp|P05386|RLA1_HUMAN	270			1	1	1	14	14	14	11.514	0.004065	1.8993	2342300	7	0.760219	0.474805	3.33339	1.65291	9.7647	11.6076	11.8521	16.4869	16.1361	10.6015
	0.0440429	0.147168	sp|Q2TAA5|ALG11_HUMAN	sp|Q2TAA5|ALG11_HUMAN	809			2	2	2	8.5	8.5	8.5	55.65	0.0076161	1.5987	3565500	2	NaN	1	0	NaN	10.1972	11.7617	13.4447	10.9587	13.1715	11.715
	0.162762	-0.589856	sp|Q9UDW1|QCR9_HUMAN;sp|Q9UDW1-2|QCR9_HUMAN	sp|Q9UDW1|QCR9_HUMAN;sp|Q9UDW1-2|QCR9_HUMAN	1311			2	2	2	38.1	38.1	38.1	7.3084	0	4.1561	3375200	3	NaN	1	0	NaN	12.2733	10.7042	12.2663	10.4241	13.6108	9.43938
	0.75733	1.73739	sp|O14939-3|PLD2_HUMAN;sp|O14939-4|PLD2_HUMAN;sp|O14939|PLD2_HUMAN	sp|O14939-3|PLD2_HUMAN;sp|O14939-4|PLD2_HUMAN;sp|O14939|PLD2_HUMAN	104			1	1	1	6.2	6.2	6.2	38.251	0.0076336	1.6034	650610	1	NaN	1	0	NaN	8.86848	10.4386	10.8925	13.4986	10.7212	11.192
	0.100172	0.502976	sp|O15371-2|EIF3D_HUMAN;sp|O15371-3|EIF3D_HUMAN;sp|O15371|EIF3D_HUMAN	sp|O15371-2|EIF3D_HUMAN;sp|O15371-3|EIF3D_HUMAN;sp|O15371|EIF3D_HUMAN	120			1	1	1	2.4	2.4	2.4	58.14	0.0016892	2.0598	519390	1	NaN	1	0	NaN	13.6733	10.7149	9.04653	12.6303	9.27791	13.0354
	0.0495758	0.191905	sp|O43264|ZW10_HUMAN;sp|O43264-2|ZW10_HUMAN	sp|O43264|ZW10_HUMAN;sp|O43264-2|ZW10_HUMAN	130			2	2	2	3.7	3.7	3.7	88.828	0	2.9394	1336300	4	0.0495758	0.98068	0.191905	0.144462	10.6401	14.5258	11.2933	11.9301	11.6381	13.4667
	0.754945	-0.843405	sp|O60573-2|IF4E2_HUMAN;sp|O60573|IF4E2_HUMAN	sp|O60573-2|IF4E2_HUMAN;sp|O60573|IF4E2_HUMAN	156			1	1	1	9.4	9.4	9.4	27.026	0	3.3167	358450	2	NaN	1	0	NaN	11.1591	12.1753	10.9708	9.93032	10.7146	11.13
	0.157038	-0.36876	sp|O94822-2|LTN1_HUMAN;sp|O94822|LTN1_HUMAN;sp|O94822-3|LTN1_HUMAN	sp|O94822-2|LTN1_HUMAN;sp|O94822|LTN1_HUMAN;sp|O94822-3|LTN1_HUMAN	194			1	1	1	3.9	3.9	3.9	49.182	0.0041017	1.9273	483420	2	NaN	1	0	NaN	11.506	12.3078	12.0368	9.99334	12.8883	11.8626
	0.0571019	0.0927722	sp|O95870|ABHGA_HUMAN	sp|O95870|ABHGA_HUMAN	219			1	1	1	4.8	4.8	4.8	63.243	0	3.6451	615490	2	NaN	1	0	NaN	12.169	12.3552	12.024	11.2785	12.3581	13.1899
	0.895251	1.02642	sp|P09017|HXC4_HUMAN	sp|P09017|HXC4_HUMAN	295			1	1	1	12.9	12.9	12.9	29.811	0	6.6527	848040	1	NaN	1	0	NaN	12.2651	10.9151	10.6114	11.9668	12.5157	12.3884
+	3.25906	1.71154	sp|P24468-3|COT2_HUMAN;sp|P24468-2|COT2_HUMAN;sp|P24468|COT2_HUMAN;sp|P10589|COT1_HUMAN	sp|P24468-3|COT2_HUMAN;sp|P24468-2|COT2_HUMAN;sp|P24468|COT2_HUMAN;sp|P10589|COT1_HUMAN	310			1	1	1	5.4	5.4	5.4	29.162	0.009043	1.5338	238880	1	NaN	1	0	NaN	9.91538	9.82864	9.95549	11.7954	11.7588	11.2799
	0.0139178	0.0313654	sp|P13521|SCG2_HUMAN	sp|P13521|SCG2_HUMAN	329			1	1	1	2.1	2.1	2.1	70.94	0.0089888	1.5072	889190	3	NaN	1	0	NaN	12.4401	10.239	10.2237	11.2142	10.8096	10.973
	0.996913	0.720997	sp|P41221-2|WNT5A_HUMAN;sp|P41221|WNT5A_HUMAN	sp|P41221-2|WNT5A_HUMAN;sp|P41221|WNT5A_HUMAN	473			1	1	1	3.3	3.3	3.3	40.886	0.0062696	1.756	384550	1	NaN	1	0	NaN	11.7102	11.1242	11.4957	12.4453	12.4691	11.5788
	0.22333	0.587754	sp|P46060|RAGP1_HUMAN	sp|P46060|RAGP1_HUMAN	485			1	1	1	2.7	2.7	2.7	63.541	0.0040883	1.9196	513660	2	NaN	1	0	NaN	11.5347	13.5403	10.1797	11.7865	12.3327	12.8986
	0.214843	0.55997	sp|P48643|TCPE_HUMAN;sp|P48643-2|TCPE_HUMAN	sp|P48643|TCPE_HUMAN;sp|P48643-2|TCPE_HUMAN	506			3	3	3	8.7	8.7	8.7	59.67	0	3.3512	2309600	3	NaN	1	0	NaN	9.73862	11.5014	12.3987	12.3053	10.4903	12.523
	0.160805	-0.319748	sp|P51665|PSMD7_HUMAN	sp|P51665|PSMD7_HUMAN	530			1	1	1	7.4	7.4	7.4	37.025	0.00092336	2.7064	532590	1	NaN	1	0	NaN	10.8135	13.0142	11.1454	11.8723	11.2967	10.8449
	0.261022	0.535617	sp|P51784|UBP11_HUMAN	sp|P51784|UBP11_HUMAN	531			1	1	1	1.2	1.2	1.2	109.82	0.0048583	1.87	700830	1	NaN	1	0	NaN	11.5702	12.5035	10.7283	11.2165	13.3599	11.8325
	0.846681	3.93619	sp|P62873-2|GBB1_HUMAN;sp|P62873|GBB1_HUMAN;sp|P16520-2|GBB3_HUMAN;sp|Q9HAV0|GBB4_HUMAN;sp|P62879|GBB2_HUMAN;sp|P16520|GBB3_HUMAN	sp|P62873-2|GBB1_HUMAN;sp|P62873|GBB1_HUMAN;sp|P16520-2|GBB3_HUMAN;sp|Q9HAV0|GBB4_HUMAN;sp|P62879|GBB2_HUMAN;sp|P16520|GBB3_HUMAN	625			2	2	2	7.2	7.2	7.2	36.297	0	3.0844	8682400	4	0.846681	0.427796	3.93619	1.82326	11.5881	9.49113	12.0193	13.6589	12.3277	18.9204
	0.458463	0.736642	sp|Q07666-3|KHDR1_HUMAN;sp|Q07666-2|KHDR1_HUMAN;sp|Q07666|KHDR1_HUMAN	sp|Q07666-3|KHDR1_HUMAN;sp|Q07666-2|KHDR1_HUMAN;sp|Q07666|KHDR1_HUMAN	688			2	2	2	6.9	6.9	6.9	44.027	0	2.8228	2774700	3	NaN	1	0	NaN	11.6047	9.73053	11.3142	10.9348	12.2326	11.692
	0.0543605	0.174438	sp|Q15375-3|EPHA7_HUMAN;sp|Q15375-5|EPHA7_HUMAN;sp|Q15375-2|EPHA7_HUMAN;sp|Q15375-4|EPHA7_HUMAN;sp|Q15375|EPHA7_HUMAN	sp|Q15375-3|EPHA7_HUMAN;sp|Q15375-5|EPHA7_HUMAN;sp|Q15375-2|EPHA7_HUMAN;sp|Q15375-4|EPHA7_HUMAN;sp|Q15375|EPHA7_HUMAN	769			1	1	1	10.4	10.4	10.4	31.833	0.0089955	1.5076	2521800	1	NaN	1	0	NaN	11.096	13.3893	10.874	12.64	12.7988	10.4439
	0.772061	-0.809948	sp|Q86TG7-2|PEG10_HUMAN;sp|Q86TG7|PEG10_HUMAN	sp|Q86TG7-2|PEG10_HUMAN;sp|Q86TG7|PEG10_HUMAN	906			1	1	1	4.3	4.3	4.3	36.965	0.0083397	1.5584	465040	2	NaN	1	0	NaN	12.0328	12.5995	10.9743	10.9685	10.9861	11.2222
	0.170468	-0.420343	sp|Q86UL3|GPAT4_HUMAN	sp|Q86UL3|GPAT4_HUMAN	910			1	1	1	2.6	2.6	2.6	52.07	0.0048038	1.8338	578500	3	NaN	1	0	NaN	13.104	10.518	11.818	10.5751	11.1443	12.4595
	0.86495	1.04545	sp|Q8IY26|PLPP6_HUMAN	sp|Q8IY26|PLPP6_HUMAN	937			1	1	1	8.8	8.8	8.8	32.193	0	5.4991	274370	1	NaN	1	0	NaN	11.5011	9.81207	11.0985	12.2253	11.4084	11.9143
	0.915222	-0.783935	sp|Q96CQ1-2|S2536_HUMAN;sp|Q96CQ1-3|S2536_HUMAN;sp|Q96CQ1|S2536_HUMAN;sp|Q9BSK2|S2533_HUMAN	sp|Q96CQ1-2|S2536_HUMAN;sp|Q96CQ1-3|S2536_HUMAN;sp|Q96CQ1|S2536_HUMAN;sp|Q9BSK2|S2533_HUMAN	1055			1	1	1	9.8	9.8	9.8	14.046	0.0048077	1.8354	872350	1	NaN	1	0	NaN	12.4533	11.3671	11.7441	10.8145	10.8434	11.5548
	0.445974	0.658556	sp|Q96D53-2|COQ8B_HUMAN;sp|Q96D53|COQ8B_HUMAN	sp|Q96D53-2|COQ8B_HUMAN;sp|Q96D53|COQ8B_HUMAN	1059			1	1	1	4.6	4.6	4.6	55.852	0.0076864	1.6348	653400	1	NaN	1	0	NaN	11.0124	10.2377	10.7885	10.7291	12.521	10.764
	0.855045	-0.793711	sp|Q96LL9|DJC30_HUMAN	sp|Q96LL9|DJC30_HUMAN	1089			1	1	1	8.4	8.4	8.4	25.961	0.00090171	2.5236	2118100	2	NaN	1	0	NaN	11.7452	11.3658	12.3488	10.7253	10.6821	11.6713
	1.53305	2.01433	sp|Q96PK6-5|RBM14_HUMAN;sp|Q9BWF3|RBM4_HUMAN	sp|Q96PK6-5|RBM14_HUMAN;sp|Q9BWF3|RBM4_HUMAN	1094			1	1	1	8.3	8.3	8.3	37.034	0.00091743	2.6367	583310	1	NaN	1	0	NaN	10.9208	9.42243	10.9785	12.107	12.1456	13.1121
	0.719875	0.987473	sp|Q96S52-2|PIGS_HUMAN;sp|Q96S52|PIGS_HUMAN	sp|Q96S52-2|PIGS_HUMAN;sp|Q96S52|PIGS_HUMAN	1102			1	1	1	2.6	2.6	2.6	61.005	0.0032895	1.9324	1115300	3	0.719875	0.500988	0.987473	1.574	11.1762	11.8956	11.4974	12.3215	13.617	11.5931
	0.312444	-0.461207	sp|Q9BVC4-4|LST8_HUMAN;sp|Q9BVC4|LST8_HUMAN	sp|Q9BVC4-4|LST8_HUMAN;sp|Q9BVC4|LST8_HUMAN	1156			1	1	1	8.3	8.3	8.3	23.849	0.0040584	1.894	1114600	1	NaN	1	0	NaN	11.6311	11.475	9.77896	10.4431	10.7118	10.3464
	0.82915	1.82647	sp|Q9H871-2|RMD5A_HUMAN;sp|Q9H871|RMD5A_HUMAN	sp|Q9H871-2|RMD5A_HUMAN;sp|Q9H871|RMD5A_HUMAN	1214			1	1	1	13.3	13.3	13.3	10.911	0.0076805	1.6347	318490	1	NaN	1	0	NaN	11.1248	9.10672	10.7346	12.9098	13.0121	10.5236
	1.19961	-1.5944	sp|Q9NTJ5-2|SAC1_HUMAN;sp|Q9NTJ5|SAC1_HUMAN	sp|Q9NTJ5-2|SAC1_HUMAN;sp|Q9NTJ5|SAC1_HUMAN	1251			1	1	1	4.9	4.9	4.9	60.852	0	3.7831	725570	1	NaN	1	0	NaN	13.4278	11.8071	13.2221	11.2278	11.8493	10.5968
	0.499093	0.795044	sp|Q9UEU0|VTI1B_HUMAN;sp|Q9UEU0-2|VTI1B_HUMAN	sp|Q9UEU0|VTI1B_HUMAN;sp|Q9UEU0-2|VTI1B_HUMAN	1312			2	2	2	9.5	9.5	9.5	26.688	0.0089087	1.471	878390	1	NaN	1	0	NaN	10.5735	10.6319	11.4619	12.2487	12.3847	10.4189
	0.436912	0.769301	sp|Q9UNK0|STX8_HUMAN	sp|Q9UNK0|STX8_HUMAN	1354			1	1	1	7.6	7.6	7.6	26.906	0.00086059	2.1821	415370	2	NaN	1	0	NaN	10.5156	11.2502	11.3382	10.3968	12.3676	12.6475
	0.138436	0.331401	sp|Q9Y5L0-5|TNPO3_HUMAN;sp|Q9Y5L0-3|TNPO3_HUMAN;sp|Q9Y5L0|TNPO3_HUMAN;sp|Q9Y5L0-1|TNPO3_HUMAN	sp|Q9Y5L0-5|TNPO3_HUMAN;sp|Q9Y5L0-3|TNPO3_HUMAN;sp|Q9Y5L0|TNPO3_HUMAN;sp|Q9Y5L0-1|TNPO3_HUMAN	1399			2	2	2	2.9	2.9	2.9	97.371	0.0033223	1.9727	682050	1	NaN	1	0	NaN	10.3819	11.7125	11.7577	11.3175	13.0575	10.4714
	0.0471202	0.13501	sp|O00411|RPOM_HUMAN	sp|O00411|RPOM_HUMAN	83			1	1	1	2	2	2	138.62	0	4.0155	1407700	3	NaN	1	0	NaN	10.3797	12.8984	12.0048	12.1638	12.8586	10.6656
	0.400914	1.19628	sp|O00469-2|PLOD2_HUMAN;sp|O00469|PLOD2_HUMAN;sp|O00469-3|PLOD2_HUMAN	sp|O00469-2|PLOD2_HUMAN;sp|O00469|PLOD2_HUMAN;sp|O00469-3|PLOD2_HUMAN	85			2	2	2	3.3	3.3	3.3	87.097	0	3.3161	351970	2	NaN	1	0	NaN	10.414	11.064	10.7494	14.2182	9.91315	11.6848
	0.331975	0.590989	sp|O00743-2|PPP6_HUMAN;sp|O00743|PPP6_HUMAN;sp|O00743-3|PPP6_HUMAN	sp|O00743-2|PPP6_HUMAN;sp|O00743|PPP6_HUMAN;sp|O00743-3|PPP6_HUMAN	94			1	1	1	4.2	4.2	4.2	32.532	0.00085616	2.1472	6999400	3	NaN	1	0	NaN	12.1319	11.376	12.3947	11.3933	13.7036	12.5787
	0.0405574	-0.143877	sp|O15084-2|ANR28_HUMAN;sp|O15084|ANR28_HUMAN;sp|O15084-4|ANR28_HUMAN;sp|O15084-1|ANR28_HUMAN;sp|Q8N8A2-5|ANR44_HUMAN;sp|Q8N8A2-3|ANR44_HUMAN;sp|Q8N8A2-4|ANR44_HUMAN;sp|Q8N8A2|ANR44_HUMAN;sp|Q8N8A2-2|ANR44_HUMAN	sp|O15084-2|ANR28_HUMAN;sp|O15084|ANR28_HUMAN;sp|O15084-4|ANR28_HUMAN;sp|O15084-1|ANR28_HUMAN;sp|Q8N8A2-5|ANR44_HUMAN;sp|Q8N8A2-3|ANR44_HUMAN;sp|Q8N8A2-4|ANR44_HUMAN;sp|Q8N8A2|ANR44_HUMAN;sp|Q8N8A2-2|ANR44_HUMAN	111			2	2	2	3.9	3.9	3.9	96.16	0.00092251	2.6933	521610	2	NaN	1	0	NaN	13.7976	11.6955	10.1907	12.2107	10.5576	12.4838
	0.951255	0.846923	sp|O43181|NDUS4_HUMAN	sp|O43181|NDUS4_HUMAN	128			1	1	1	8.6	8.6	8.6	20.108	0	3.1739	25435000	6	NaN	1	0	NaN	11.196	11.1023	12.2705	12.0633	12.3528	12.6934
	0.466404	1.18735	sp|O43405-2|COCH_HUMAN;sp|O43405|COCH_HUMAN	sp|O43405-2|COCH_HUMAN;sp|O43405|COCH_HUMAN	135			2	2	2	6.3	6.3	6.3	53.229	0	3.0666	3148500	3	NaN	1	0	NaN	12.183	10.9368	9.8106	13.6127	12.2503	10.6295
	1.6704	0.975168	sp|O43676|NDUB3_HUMAN	sp|O43676|NDUB3_HUMAN	139			2	2	2	21.4	21.4	21.4	11.402	0.00086356	2.2044	6166000	3	NaN	1	0	NaN	11.9957	12.0088	11.3269	12.8075	12.4854	12.964
	0.419169	0.793003	sp|O75251-2|NDUS7_HUMAN;sp|O75251|NDUS7_HUMAN	sp|O75251-2|NDUS7_HUMAN;sp|O75251|NDUS7_HUMAN	169			1	1	1	6.8	6.8	6.8	22.202	0	5.255	5807000	4	NaN	1	0	NaN	10.3941	12.4059	12.4614	11.7817	12.5789	13.2798
	0.216598	0.536498	sp|O95298-2|NDUC2_HUMAN;sp|O95298|NDUC2_HUMAN	sp|O95298-2|NDUC2_HUMAN;sp|O95298|NDUC2_HUMAN	206			1	1	1	12.5	12.5	12.5	11.399	0.00088183	2.3237	8220200	3	NaN	1	0	NaN	11.8593	10.7059	11.5774	13.7072	11.1645	10.8803
	0.114441	-0.344077	sp|P01137|TGFB1_HUMAN	sp|P01137|TGFB1_HUMAN	231			1	1	1	4.9	4.9	4.9	44.341	0	141.45	1491000	5	NaN	1	0	NaN	12.3945	11.017	11.4108	10.4049	10.1057	13.2795
	0.40235	-0.863915	sp|P03886|NU1M_HUMAN	sp|P03886|NU1M_HUMAN	248			1	1	1	6.3	6.3	6.3	35.66	0.0077042	1.6507	907420	2	NaN	1	0	NaN	11.7629	13.0922	11.7599	11.1851	12.7876	10.0505
	0.260868	0.581037	sp|P17568|NDUB7_HUMAN	sp|P17568|NDUB7_HUMAN	355			1	1	1	10.9	10.9	10.9	16.402	0	9.3287	2069400	7	NaN	1	0	NaN	10.2376	11.4561	12.6521	12.575	10.9305	12.5833
	0.0189446	0.0817245	sp|P30838|AL3A1_HUMAN;sp|P48448|AL3B2_HUMAN;sp|P43353-2|AL3B1_HUMAN;sp|P43353|AL3B1_HUMAN	sp|P30838|AL3A1_HUMAN	426			4	3	3	11.3	8.6	8.6	50.394	0	3.2952	503380	3	0.0189446	0.993706	0.0817245	0.0569501	10.8808	11.9721	12.3577	10.4481	14.5489	10.4588
	1.0531	0.972277	sp|Q16637-4|SMN_HUMAN;sp|Q16637-2|SMN_HUMAN;sp|Q16637-3|SMN_HUMAN;sp|Q16637|SMN_HUMAN	sp|Q16637-4|SMN_HUMAN;sp|Q16637-2|SMN_HUMAN;sp|Q16637-3|SMN_HUMAN;sp|Q16637|SMN_HUMAN	798			1	1	1	8.4	8.4	8.4	27.135	0	3.835	1139000	3	NaN	1	0	NaN	11.448	11.0471	10.362	11.457	12.473	11.844
	0.0433671	0.10202	sp|Q5QP82|DCA10_HUMAN	sp|Q5QP82|DCA10_HUMAN	830			1	1	1	3	3	3	60.581	0.004075	1.9017	609370	3	NaN	1	0	NaN	12.2426	10.7431	11.4553	12.096	12.4078	10.2433
	0.43192	-0.972158	sp|Q658P3-4|STEA3_HUMAN;sp|Q658P3-3|STEA3_HUMAN;sp|Q658P3|STEA3_HUMAN;sp|Q658P3-2|STEA3_HUMAN	sp|Q658P3-4|STEA3_HUMAN;sp|Q658P3-3|STEA3_HUMAN;sp|Q658P3|STEA3_HUMAN;sp|Q658P3-2|STEA3_HUMAN	845			2	2	2	7.7	7.7	7.7	50.499	0.0048426	1.8587	4002200	3	NaN	1	0	NaN	12.3587	13.5064	10.2207	11.0075	11.1001	11.0617
	0.458926	0.484855	sp|Q6P5Z2|PKN3_HUMAN	sp|Q6P5Z2|PKN3_HUMAN	863			1	1	1	1.7	1.7	1.7	99.419	0	29.11	330230	2	NaN	1	0	NaN	10.874	11.0803	9.67844	11.2192	11.0886	10.7795
	0.419186	-0.639679	sp|Q6UXV4|MIC27_HUMAN	sp|Q6UXV4|MIC27_HUMAN	871			1	1	1	4.5	4.5	4.5	29.159	0.0083019	1.5384	2579600	3	NaN	1	0	NaN	10.9123	12.8668	12.2748	11.7517	10.7926	11.5906
	0.836918	1.44278	sp|Q8N2A8|PLD6_HUMAN	sp|Q8N2A8|PLD6_HUMAN	950			1	1	1	5.2	5.2	5.2	28.272	0.00085837	2.1525	1026700	4	NaN	1	0	NaN	11.6916	10.844	10.5865	13.9342	11.6794	11.8368
	0.149115	0.263996	sp|Q8NI60-3|COQ8A_HUMAN;sp|Q8NI60|COQ8A_HUMAN;sp|Q8NI60-2|COQ8A_HUMAN;sp|Q8NI60-4|COQ8A_HUMAN	sp|Q8NI60-3|COQ8A_HUMAN;sp|Q8NI60|COQ8A_HUMAN;sp|Q8NI60-2|COQ8A_HUMAN;sp|Q8NI60-4|COQ8A_HUMAN	986			2	2	2	4.9	4.9	4.9	66.626	0.00087184	2.258	2216200	2	NaN	1	0	NaN	10.7987	12.2389	11.487	10.8251	11.9095	12.582
	0.349667	0.758085	sp|Q8TAG9|EXOC6_HUMAN	sp|Q8TAG9|EXOC6_HUMAN	992			1	1	1	1.9	1.9	1.9	93.721	0	5.9393	422160	2	NaN	1	0	NaN	11.6131	9.52848	10.9659	12.6204	10.349	11.4124
	2.90585	1.54579	sp|Q92791|SC65_HUMAN	sp|Q92791|SC65_HUMAN	1033			1	1	1	2.5	2.5	2.5	50.381	0.004085	1.9166	1354900	6	NaN	1	0	NaN	10.7076	10.6904	10.2679	11.9445	12.3464	12.0124
	0.0375502	-0.0950562	sp|Q9BX74|TM2D1_HUMAN	sp|Q9BX74|TM2D1_HUMAN	1169			1	1	1	5.8	5.8	5.8	22.326	0.0095941	1.447	5817400	3	NaN	1	0	NaN	10.0294	11.477	12.9545	11.4125	11.1141	11.6491
	0.355925	-1.20868	sp|Q9H300-2|PARL_HUMAN;sp|Q9H300|PARL_HUMAN	sp|Q9H300-2|PARL_HUMAN;sp|Q9H300|PARL_HUMAN	1198			1	1	1	6.1	6.1	6.1	36.589	0.0016863	2.0516	2568100	4	0.355925	0.703166	-1.20868	-0.855219	14.3042	11.1218	11.3435	12.9282	10.5357	9.67956
	0.0906838	-0.256308	sp|Q9NXS2-3|QPCTL_HUMAN;sp|Q9NXS2|QPCTL_HUMAN	sp|Q9NXS2-3|QPCTL_HUMAN;sp|Q9NXS2|QPCTL_HUMAN	1278			2	2	2	14.9	14.9	14.9	32.911	0	7.7141	2544700	6	NaN	1	0	NaN	11.7126	10.3004	12.858	11.4204	10.1593	12.5223
	1.3805	0.980275	sp|Q9NZI8-2|IF2B1_HUMAN;sp|Q9NZI8|IF2B1_HUMAN	sp|Q9NZI8-2|IF2B1_HUMAN;sp|Q9NZI8|IF2B1_HUMAN	1287			1	1	1	3	3	3	48.597	0.00085179	2.0958	757860	3	NaN	1	0	NaN	10.6173	11.0229	11.423	12.2032	12.27	11.5308
	0.0281678	0.065382	sp|Q9P032|NDUF4_HUMAN	sp|Q9P032|NDUF4_HUMAN	1292			1	1	1	8	8	8	20.266	0.0077459	1.6819	556940	2	NaN	1	0	NaN	10.1014	10.8833	11.9048	12.1803	10.348	10.5574
	0.47228	1.89689	sp|Q9UBM7|DHCR7_HUMAN	sp|Q9UBM7|DHCR7_HUMAN	1304			1	1	1	4.6	4.6	4.6	54.489	0	4.3816	3509500	6	0.47228	0.6068	1.89689	1.08976	10.0808	10.7432	11.4215	13.6534	14.9481	9.33459
	0.813345	1.21328	sp|O43920|NDUS5_HUMAN	sp|O43920|NDUS5_HUMAN	151			2	2	2	17.9	17.9	17.9	12.517	0	3.5028	8967500	7	NaN	1	0	NaN	12.1444	10.1424	10.8896	11.9924	13.0017	11.8222
	0.874055	1.54196	sp|O95182|NDUA7_HUMAN	sp|O95182|NDUA7_HUMAN	202			3	3	3	34.5	34.5	34.5	12.551	0	3.689	18030000	8	NaN	1	0	NaN	10.6379	9.5657	11.1894	13.2051	10.8935	11.9203
	0.220124	0.406902	sp|P08237-2|PFKAM_HUMAN;sp|P08237|PFKAM_HUMAN;sp|P08237-3|PFKAM_HUMAN	sp|P08237-2|PFKAM_HUMAN;sp|P08237|PFKAM_HUMAN;sp|P08237-3|PFKAM_HUMAN	288			3	3	3	6.4	6.4	6.4	81.775	0	3.3969	2738500	3	NaN	1	0	NaN	11.755	10.9147	11.588	13.0173	11.7738	10.6874
	0.639129	-0.715353	sp|Q9BRJ7|TIRR_HUMAN;sp|Q9BRJ7-2|TIRR_HUMAN	sp|Q9BRJ7|TIRR_HUMAN;sp|Q9BRJ7-2|TIRR_HUMAN	1136			3	3	3	24.6	24.6	24.6	23.338	0.00085911	2.1798	4399600	4	NaN	1	0	NaN	11.6442	11.8642	12.4915	10.7165	10.9946	12.1428
	0.601897	0.971937	sp|Q9BXS5|AP1M1_HUMAN;sp|Q9BXS5-2|AP1M1_HUMAN	sp|Q9BXS5|AP1M1_HUMAN;sp|Q9BXS5-2|AP1M1_HUMAN	1174			2	2	2	6.1	6.1	6.1	48.586	0.0047771	1.8157	1866300	4	NaN	1	0	NaN	10.5334	12.0592	9.90071	11.9934	11.1508	12.2649
	0.0152161	0.043527	sp|Q9H8H0|NOL11_HUMAN;sp|Q9H8H0-2|NOL11_HUMAN	sp|Q9H8H0|NOL11_HUMAN	1216			4	4	4	7.8	7.8	7.8	81.123	0	5.5344	2747600	6	NaN	1	0	NaN	10.1059	11.9198	12.8602	10.934	12.6121	11.4703
	0.316618	-0.848286	sp|P56556|NDUA6_HUMAN	sp|P56556|NDUA6_HUMAN	563			4	4	4	33.6	33.6	33.6	15.136	0	4.0136	22538000	8	NaN	1	0	NaN	11.7574	11.1238	12.3224	11.4325	12.3522	8.87403
	0.319395	0.42354	sp|Q9BQ95|ECSIT_HUMAN;sp|Q9BQ95-3|ECSIT_HUMAN;sp|Q9BQ95-4|ECSIT_HUMAN;sp|Q9BQ95-2|ECSIT_HUMAN	sp|Q9BQ95|ECSIT_HUMAN;sp|Q9BQ95-3|ECSIT_HUMAN	1129			4	4	4	21.6	21.6	21.6	49.148	0	33.9	7583500	14	NaN	1	0	NaN	10.7247	10.6955	11.8824	12.1692	11.5423	10.8617
	0.278555	0.494476	sp|Q8NBX0|SCPDL_HUMAN	sp|Q8NBX0|SCPDL_HUMAN	968			2	2	2	6.3	6.3	6.3	47.151	0.00091575	2.6196	3365900	4	NaN	1	0	NaN	12.6028	10.1797	11.5174	11.9691	12.1393	11.675
	0.0272465	-0.0584923	sp|P23284|PPIB_HUMAN	sp|P23284|PPIB_HUMAN	392			3	3	3	17.1	17.1	17.1	23.742	0	3.8187	5711100	6	NaN	1	0	NaN	11.6708	12.4186	11.4705	13.0411	10.7943	11.5491
	0.211259	-0.425809	sp|Q16625-4|OCLN_HUMAN;sp|Q16625-2|OCLN_HUMAN;sp|Q16625-3|OCLN_HUMAN;sp|Q16625|OCLN_HUMAN	sp|Q16625-4|OCLN_HUMAN;sp|Q16625-2|OCLN_HUMAN;sp|Q16625-3|OCLN_HUMAN;sp|Q16625|OCLN_HUMAN	795			1	1	1	7	7	7	31.602	0	42.719	0	2	NaN	1	0	NaN	12.8237	11.8319	11.2607	10.6366	12.7667	11.2356
	2.2845	5.97994	sp|Q9H0U3|MAGT1_HUMAN;sp|Q9H0U3-2|MAGT1_HUMAN	sp|Q9H0U3|MAGT1_HUMAN	1193			5	5	5	14.3	14.3	14.3	38.036	0	4.4181	10815000	11	2.2845	0.0633623	5.97994	5.53899	10.0353	12.7836	11.0971	18.0301	17.9898	15.8359
	0.0797023	0.286782	sp|O43390|HNRPR_HUMAN;sp|O43390-2|HNRPR_HUMAN;sp|O43390-4|HNRPR_HUMAN;sp|O43390-3|HNRPR_HUMAN	sp|O43390|HNRPR_HUMAN;sp|O43390-2|HNRPR_HUMAN;sp|O43390-4|HNRPR_HUMAN;sp|O43390-3|HNRPR_HUMAN	133			8	8	6	18.2	18.2	15	70.942	0	12.268	20364000	13	0.0797023	0.962298	0.286782	0.225925	12.3056	11.5401	14.292	12.0071	12.0539	14.937
	0.0468513	0.0684977	sp|Q5VSG8-3|MANEL_HUMAN;sp|Q5VSG8|MANEL_HUMAN	sp|Q5VSG8-3|MANEL_HUMAN;sp|Q5VSG8|MANEL_HUMAN	841			1	1	1	6.4	6.4	6.4	27.386	0.0062745	1.7626	1300800	5	NaN	1	0	NaN	11.5928	10.9758	10.7748	11.7468	10.3256	11.4765
	0.0523074	0.200474	sp|Q99943|PLCA_HUMAN	sp|Q99943|PLCA_HUMAN	1121			1	1	1	7.4	7.4	7.4	31.716	0.0062064	1.6975	2741100	4	NaN	1	0	NaN	12.4613	9.89997	13.0704	11.6885	13.6917	10.653
	0.61828	0.985062	sp|Q9UI12-2|VATH_HUMAN;sp|Q9UI12|VATH_HUMAN	sp|Q9UI12-2|VATH_HUMAN;sp|Q9UI12|VATH_HUMAN	1327			2	2	2	7.7	7.7	7.7	54.151	0.00085251	2.1142	164220	4	NaN	1	0	NaN	11.2619	10.7729	11.6515	12.8468	12.9186	10.876
	0.193301	0.630771	sp|Q14257|RCN2_HUMAN;sp|Q14257-2|RCN2_HUMAN	sp|Q14257|RCN2_HUMAN;sp|Q14257-2|RCN2_HUMAN	738			7	7	7	31.5	31.5	31.5	36.876	0	28.037	27032000	26	NaN	1	0	NaN	8.76228	10.9864	12.3259	12.508	11.3657	10.0932
	0.337287	0.629407	sp|O15397|IPO8_HUMAN;sp|O15397-2|IPO8_HUMAN	sp|O15397|IPO8_HUMAN;sp|O15397-2|IPO8_HUMAN	121			3	3	3	3.7	3.7	3.7	119.94	0	3.6345	928920	5	NaN	1	0	NaN	11.1937	9.6995	11.3811	12.4359	10.5343	11.1923
	0.343051	-0.430404	sp|Q8N1F7|NUP93_HUMAN;sp|Q8N1F7-2|NUP93_HUMAN	sp|Q8N1F7|NUP93_HUMAN	947			4	4	4	7.4	7.4	7.4	93.487	0	6.362	4184400	10	NaN	1	0	NaN	11.8777	12.2388	11.5333	11.9368	11.9245	10.4973
	0.495247	1.00249	sp|Q3SXM5|HSDL1_HUMAN;sp|Q3SXM5-2|HSDL1_HUMAN	sp|Q3SXM5|HSDL1_HUMAN;sp|Q3SXM5-2|HSDL1_HUMAN	812			2	2	2	8.5	8.5	8.5	37.001	0	3.4243	9125900	13	NaN	1	0	NaN	11.5502	10.319	13.0666	13.4126	12.1819	12.3489
	0.706642	-0.651589	sp|Q92621|NU205_HUMAN	sp|Q92621|NU205_HUMAN	1028			4	4	4	2.6	2.6	2.6	227.92	0	3.7067	4543800	6	NaN	1	0	NaN	12.2282	11.2257	11.5573	10.4637	11.4951	11.0976
	0.481721	-2.29945	sp|P08236-3|BGLR_HUMAN;sp|P08236-2|BGLR_HUMAN;sp|P08236|BGLR_HUMAN	sp|P08236-3|BGLR_HUMAN;sp|P08236-2|BGLR_HUMAN;sp|P08236|BGLR_HUMAN	287			3	3	3	11.9	11.9	11.9	58.345	0	5.0857	6869900	8	0.481721	0.605678	-2.29945	-1.10846	16.9723	10.8433	12.2331	12.7123	9.50351	10.9345
	0.43502	2.252	sp|Q8WVC6|DCAKD_HUMAN;sp|Q8WVC6-2|DCAKD_HUMAN	sp|Q8WVC6|DCAKD_HUMAN;sp|Q8WVC6-2|DCAKD_HUMAN	1007			5	5	5	26.8	26.8	26.8	26.55	0	8.6228	14098000	13	0.43502	0.620837	2.252	1.01558	10.5151	13.0379	9.85887	15.1311	15.6263	9.41049
	0.493527	1.18377	sp|Q93063|EXT2_HUMAN;sp|Q93063-3|EXT2_HUMAN;sp|Q93063-2|EXT2_HUMAN	sp|Q93063|EXT2_HUMAN;sp|Q93063-3|EXT2_HUMAN;sp|Q93063-2|EXT2_HUMAN	1045			5	5	5	12.5	12.5	12.5	82.254	0	9.6202	5043100	15	0.493527	0.600785	1.18377	1.13179	9.60685	11.775	11.19	12.6668	13.0435	10.4129
	0.322213	-0.548075	sp|O75147-2|OBSL1_HUMAN;sp|O75147-1|OBSL1_HUMAN;sp|O75147-4|OBSL1_HUMAN;sp|O75147|OBSL1_HUMAN	sp|O75147-2|OBSL1_HUMAN;sp|O75147-1|OBSL1_HUMAN;sp|O75147-4|OBSL1_HUMAN;sp|O75147|OBSL1_HUMAN	165			3	3	3	4.2	4.2	4.2	113.27	0.0009058	2.5487	1673000	5	NaN	1	0	NaN	11.8895	12.4836	10.3353	11.462	11.0931	10.5091
	0.249542	-0.809623	sp|Q75T13-4|PGAP1_HUMAN;sp|Q75T13-3|PGAP1_HUMAN;sp|Q75T13-2|PGAP1_HUMAN;sp|Q75T13|PGAP1_HUMAN	sp|Q75T13-4|PGAP1_HUMAN;sp|Q75T13-3|PGAP1_HUMAN;sp|Q75T13-2|PGAP1_HUMAN;sp|Q75T13|PGAP1_HUMAN	887			3	3	3	9.3	9.3	9.3	49.844	0	4.4586	3055100	6	NaN	1	0	NaN	12.3201	10.552	12.1936	13.0934	10.3241	9.21932
	0.472075	0.493367	sp|P17980|PRS6A_HUMAN	sp|P17980|PRS6A_HUMAN	359			2	2	2	8.2	8.2	8.2	49.203	0.007622	1.5992	918500	2	NaN	1	0	NaN	10.3196	9.50908	10.9776	10.9272	10.9117	10.4475
	0.393196	0.836656	sp|P35221|CTNA1_HUMAN;sp|P35221-2|CTNA1_HUMAN;sp|P35221-3|CTNA1_HUMAN;sp|P26232-4|CTNA2_HUMAN;sp|P26232-6|CTNA2_HUMAN	sp|P35221|CTNA1_HUMAN;sp|P35221-2|CTNA1_HUMAN;sp|P35221-3|CTNA1_HUMAN;sp|P26232-4|CTNA2_HUMAN;sp|P26232-6|CTNA2_HUMAN	444			2	2	1	3.3	3.3	1.4	100.07	0	7.7006	1164800	2	NaN	1	0	NaN	12.2905	10.0937	11.6232	13.2134	12.2351	11.069
	0.078663	-0.183121	sp|P42345|MTOR_HUMAN	sp|P42345|MTOR_HUMAN	475			2	2	2	1.1	1.1	1.1	288.89	0.0077399	1.6763	639430	2	NaN	1	0	NaN	12.4829	11.868	10.0054	11.0729	10.7955	11.9386
	0.155382	0.174407	sp|P50416-2|CPT1A_HUMAN;sp|P50416|CPT1A_HUMAN	sp|P50416-2|CPT1A_HUMAN;sp|P50416|CPT1A_HUMAN	521			2	2	2	3.4	3.4	3.4	86.238	0	3.2827	2644700	5	NaN	1	0	NaN	11.7336	11.406	12.607	12.4767	12.0739	11.7192
	0.288926	0.702695	sp|Q13310-2|PABP4_HUMAN;sp|Q13310|PABP4_HUMAN;sp|Q13310-3|PABP4_HUMAN	sp|Q13310-2|PABP4_HUMAN;sp|Q13310|PABP4_HUMAN;sp|Q13310-3|PABP4_HUMAN	711			2	2	2	5.4	5.4	5.4	69.578	0	10.894	3275600	3	NaN	1	0	NaN	12.4416	11.6083	11.2212	13.9411	12.648	10.79
	0.476349	0.855535	sp|Q29RF7|PDS5A_HUMAN;sp|Q29RF7-3|PDS5A_HUMAN	sp|Q29RF7|PDS5A_HUMAN;sp|Q29RF7-3|PDS5A_HUMAN	806			2	2	2	2.4	2.4	2.4	150.83	0.0088955	1.465	239880	2	NaN	1	0	NaN	11.0768	10.684	12.2189	11.126	12.119	13.3014
	0.0150591	-0.0221364	sp|Q6P1M0|S27A4_HUMAN;sp|Q6P1M0-2|S27A4_HUMAN	sp|Q6P1M0|S27A4_HUMAN;sp|Q6P1M0-2|S27A4_HUMAN	857			2	2	2	5.6	5.6	5.6	72.063	0.0008658	2.2275	809190	3	NaN	1	0	NaN	12.9235	11.2582	12.2597	12.1243	12.2174	12.0333
	0.832447	2.03563	sp|Q96RL7-4|VP13A_HUMAN;sp|Q96RL7-2|VP13A_HUMAN;sp|Q96RL7-3|VP13A_HUMAN;sp|Q96RL7|VP13A_HUMAN	sp|Q96RL7-4|VP13A_HUMAN;sp|Q96RL7-2|VP13A_HUMAN;sp|Q96RL7-3|VP13A_HUMAN;sp|Q96RL7|VP13A_HUMAN	1100			2	2	2	1.5	1.5	1.5	347.67	0	4.6286	459570	2	NaN	1	0	NaN	9.42413	11.3979	11.8908	14.6079	11.8463	12.3656
	0.452976	1.13723	sp|Q99615-2|DNJC7_HUMAN;sp|Q99615|DNJC7_HUMAN	sp|Q99615-2|DNJC7_HUMAN;sp|Q99615|DNJC7_HUMAN	1111			2	2	2	6.4	6.4	6.4	50.096	0.0048232	1.845	535770	2	NaN	1	0	NaN	12.9906	10.3981	11.023	12.5948	11.3185	13.91
	0.151304	0.364369	sp|Q9BPX3|CND3_HUMAN	sp|Q9BPX3|CND3_HUMAN	1124			2	2	2	2.6	2.6	2.6	114.33	0.00087719	2.2975	831660	2	NaN	1	0	NaN	10.2577	11.9079	13.1797	12.6271	12.2244	11.5869
	0.383117	-0.93613	sp|Q9ULX6-2|AKP8L_HUMAN;sp|Q9ULX6|AKP8L_HUMAN	sp|Q9ULX6-2|AKP8L_HUMAN;sp|Q9ULX6|AKP8L_HUMAN	1347			2	2	2	4.6	4.6	4.6	65.22	0	4.9144	1755600	3	NaN	1	0	NaN	11.3782	12.1953	13.7434	12.9352	10.3543	11.2191
	0.935988	1.24025	sp|Q9Y3I0|RTCB_HUMAN	sp|Q9Y3I0|RTCB_HUMAN	1390			2	2	2	4.8	4.8	4.8	55.21	0.0062598	1.7474	3769600	4	0.935988	0.377753	1.24025	2.00178	11.4035	10.6082	12.5298	12.4448	12.5245	13.2929
	0.880466	1.10793	sp|O95573|ACSL3_HUMAN	sp|O95573|ACSL3_HUMAN	213			2	2	2	4	4	4	80.419	0	4.1234	3330700	3	NaN	1	0	NaN	11.0541	10.8576	10.7994	12.3782	12.7833	10.8735
	0.460059	0.488867	sp|P14373-2|TRI27_HUMAN;sp|P14373|TRI27_HUMAN	sp|P14373-2|TRI27_HUMAN;sp|P14373|TRI27_HUMAN	336			2	2	2	7.5	7.5	7.5	41.439	0	3.0766	3500200	3	NaN	1	0	NaN	10.3463	10.8731	9.93797	11.5891	10.3474	10.6875
	0.714273	-0.982175	sp|P19387|RPB3_HUMAN	sp|P19387|RPB3_HUMAN	369			3	3	3	20.4	20.4	20.4	31.441	0	4.5918	2331000	6	NaN	1	0	NaN	12.0712	11.7365	12.9984	11.2715	10.424	12.1642
	0.0737331	-0.224774	sp|Q14318-2|FKBP8_HUMAN;sp|Q14318|FKBP8_HUMAN;sp|Q14318-3|FKBP8_HUMAN	sp|Q14318-2|FKBP8_HUMAN;sp|Q14318|FKBP8_HUMAN;sp|Q14318-3|FKBP8_HUMAN	739			2	2	2	7.5	7.5	7.5	44.648	0	3.9759	995170	3	NaN	1	0	NaN	10.2041	12.6339	11.9124	10.9764	10.2206	12.879
	0.536428	-1.35531	sp|Q15006|EMC2_HUMAN	sp|Q15006|EMC2_HUMAN	754			3	3	3	14.5	14.5	14.5	34.833	0	4.297	3606400	6	0.536428	0.580273	-1.35531	-1.21615	14.1435	11.1493	11.2421	10.6696	9.99993	11.7995
	0.651055	0.673757	sp|Q8NBU5|ATAD1_HUMAN;sp|Q8NBU5-2|ATAD1_HUMAN	sp|Q8NBU5|ATAD1_HUMAN	967			3	3	3	16.1	16.1	16.1	40.744	0	3.4505	6479500	5	NaN	1	0	NaN	10.6623	11.9052	10.827	11.6422	12.3124	11.4612
	0.206329	-0.244017	sp|Q96GD4-4|AURKB_HUMAN;sp|Q96GD4-2|AURKB_HUMAN;sp|Q96GD4|AURKB_HUMAN;sp|Q96GD4-5|AURKB_HUMAN;sp|Q96GD4-3|AURKB_HUMAN	sp|Q96GD4-4|AURKB_HUMAN;sp|Q96GD4-2|AURKB_HUMAN;sp|Q96GD4|AURKB_HUMAN;sp|Q96GD4-5|AURKB_HUMAN;sp|Q96GD4-3|AURKB_HUMAN	1072			2	2	2	8.9	8.9	8.9	34.76	0	3.7162	2874500	5	NaN	1	0	NaN	11.2369	11.4041	11.3852	12.0022	10.5707	10.7213
	0.0613309	0.106801	sp|Q96TC7|RMD3_HUMAN;sp|Q96TC7-2|RMD3_HUMAN	sp|Q96TC7|RMD3_HUMAN;sp|Q96TC7-2|RMD3_HUMAN	1106			2	2	2	6.2	6.2	6.2	52.118	0	3.8383	1746200	3	NaN	1	0	NaN	9.89672	10.4048	11.2931	10.0476	10.3556	11.5118
	0.99941	-1.65054	sp|Q9BQE4|SELS_HUMAN	sp|Q9BQE4|SELS_HUMAN	1133			2	2	2	15.3	15.3	15.3	21.163	0.00090992	2.576	5096700	6	NaN	1	0	NaN	11.6206	11.9202	12.4799	11.7797	9.94585	9.34353
	0.0159601	0.0308005	sp|Q9Y678|COPG1_HUMAN	sp|Q9Y678|COPG1_HUMAN	1407			3	2	2	5.1	3.8	3.8	97.717	0.00092507	2.7207	912180	3	NaN	1	0	NaN	11.6345	11.9187	11.8241	13.0035	11.6365	10.8298
	0.272789	-0.603409	sp|O00519|FAAH1_HUMAN	sp|O00519|FAAH1_HUMAN	87			3	3	3	9.8	9.8	9.8	63.065	0	35.52	1879000	7	NaN	1	0	NaN	11.7058	10.8203	12.0633	9.43057	11.1528	12.1958
	0.193582	-0.732804	sp|O15027|SC16A_HUMAN;sp|O15027-5|SC16A_HUMAN;sp|O15027-2|SC16A_HUMAN;sp|O15027-4|SC16A_HUMAN;sp|O15027-3|SC16A_HUMAN	sp|O15027|SC16A_HUMAN;sp|O15027-5|SC16A_HUMAN;sp|O15027-2|SC16A_HUMAN;sp|O15027-4|SC16A_HUMAN;sp|O15027-3|SC16A_HUMAN	108			3	3	3	2.3	2.3	2.3	251.89	0	3.8894	2134700	4	NaN	1	0	NaN	13.6634	10.9248	11.2263	9.621	10.5181	13.4769
	0.714422	1.32182	sp|O96000-2|NDUBA_HUMAN;sp|O96000|NDUBA_HUMAN	sp|O96000-2|NDUBA_HUMAN;sp|O96000|NDUBA_HUMAN	221			3	3	3	22.6	22.6	22.6	20.143	0	4.435	23499000	7	NaN	1	0	NaN	11.9212	11.3888	9.39279	11.5251	12.5171	12.6259
	0.408778	-0.516872	sp|P11717|MPRI_HUMAN	sp|P11717|MPRI_HUMAN	319			4	4	4	2.4	2.4	2.4	274.37	0	14.231	2954300	9	NaN	1	0	NaN	11.8366	11.7302	10.6288	11.6046	10.3612	10.6791
	0.281771	-0.655852	sp|Q00610-2|CLH1_HUMAN;sp|Q00610|CLH1_HUMAN;sp|P53675-2|CLH2_HUMAN;sp|P53675|CLH2_HUMAN	sp|Q00610-2|CLH1_HUMAN;sp|Q00610|CLH1_HUMAN	666			3	3	3	3.5	3.5	3.5	187.89	0	6.8107	1747300	7	NaN	1	0	NaN	12.4097	12.7001	11.6639	9.88272	12.0971	12.8264
	1.06905	-1.08684	sp|Q16706|MA2A1_HUMAN	sp|Q16706|MA2A1_HUMAN	799			3	3	3	3.5	3.5	3.5	131.14	0	4.9423	3588700	5	NaN	1	0	NaN	11.2265	12.77	11.7106	10.8512	11.0444	10.551
	0.216617	-0.384378	sp|Q8IXM6|NRM_HUMAN;sp|Q8IXM6-2|NRM_HUMAN	sp|Q8IXM6|NRM_HUMAN;sp|Q8IXM6-2|NRM_HUMAN	934			4	4	4	16.8	16.8	16.8	29.379	0	3.4316	73664000	7	NaN	1	0	NaN	11.2097	11.1984	12.3358	12.0296	11.4749	10.0863
	0.994571	0.869563	sp|Q8N6S5|AR6P6_HUMAN	sp|Q8N6S5|AR6P6_HUMAN	958			5	5	5	35	35	35	24.676	0	22.749	24043000	7	NaN	1	0	NaN	10.4953	10.3399	11.0348	11.0663	12.1908	11.2215
	0.765761	1.0596	sp|Q8NBQ5|DHB11_HUMAN	sp|Q8NBQ5|DHB11_HUMAN	966			2	2	2	11	11	11	32.935	0	3.8176	6258200	7	NaN	1	0	NaN	12.0207	10.4095	11.3214	12.9144	12.5467	11.4693
	0.199556	0.423026	sp|Q96AE7|TTC17_HUMAN;sp|Q96AE7-2|TTC17_HUMAN	sp|Q96AE7|TTC17_HUMAN;sp|Q96AE7-2|TTC17_HUMAN	1050			2	2	2	2.5	2.5	2.5	129.56	0	2.9255	764020	6	NaN	1	0	NaN	10.3127	11.5572	11.7079	12.6045	11.9451	10.2973
	1.10735	-1.30663	sp|Q96DI7|SNR40_HUMAN;sp|Q96DI7-2|SNR40_HUMAN	sp|Q96DI7|SNR40_HUMAN;sp|Q96DI7-2|SNR40_HUMAN	1062			3	3	3	19.3	19.3	19.3	39.31	0	48.094	9482100	13	NaN	1	0	NaN	11.1363	11.6188	12.1782	11.1688	10.2882	9.55645
	0.242244	-0.513228	sp|Q9NRG9|AAAS_HUMAN;sp|Q9NRG9-2|AAAS_HUMAN	sp|Q9NRG9|AAAS_HUMAN;sp|Q9NRG9-2|AAAS_HUMAN	1242			3	3	3	6.6	6.6	6.6	59.573	0	3.4373	2505900	3	NaN	1	0	NaN	11.278	11.6456	13.6826	11.3401	11.2906	12.4357
	0.114686	0.212223	sp|Q9UG56-2|PISD_HUMAN;sp|Q9UG56|PISD_HUMAN	sp|Q9UG56-2|PISD_HUMAN;sp|Q9UG56|PISD_HUMAN	1313			3	3	3	8.3	8.3	8.3	43.046	0	4.1659	1005400	4	NaN	1	0	NaN	11.4799	11.9002	11.9001	13.2768	11.1813	11.4587
	0.140194	-0.28115	sp|Q9Y6C9|MTCH2_HUMAN	sp|Q9Y6C9|MTCH2_HUMAN	1412			2	2	2	12.2	12.2	12.2	33.331	0	5.8994	4174900	4	NaN	1	0	NaN	12.4302	11.7148	10.5813	12.2656	11.0847	10.5325
	0.189555	0.226374	sp|Q8NBJ5|GT251_HUMAN	sp|Q8NBJ5|GT251_HUMAN	962			4	4	4	7.4	7.4	7.4	71.635	0	5.4333	3887300	6	NaN	1	0	NaN	11.421	12.0929	10.7159	12.0318	11.2514	11.6257
	0.528408	-0.505632	sp|Q9NZC7-3|WWOX_HUMAN;sp|Q9NZC7-5|WWOX_HUMAN;sp|Q9NZC7-2|WWOX_HUMAN;sp|Q9NZC7|WWOX_HUMAN;sp|Q9NZC7-7|WWOX_HUMAN;sp|Q9NZC7-6|WWOX_HUMAN	sp|Q9NZC7-3|WWOX_HUMAN;sp|Q9NZC7-5|WWOX_HUMAN;sp|Q9NZC7-2|WWOX_HUMAN;sp|Q9NZC7|WWOX_HUMAN;sp|Q9NZC7-7|WWOX_HUMAN;sp|Q9NZC7-6|WWOX_HUMAN	1286			3	3	3	23.8	23.8	23.8	21.559	0	21.019	7031600	7	NaN	1	0	NaN	12.2754	11.8228	11.2735	11.1554	11.8674	10.8321
	0.23303	0.288424	sp|Q8IY17-5|PLPL6_HUMAN;sp|Q8IY17-2|PLPL6_HUMAN;sp|Q8IY17-3|PLPL6_HUMAN;sp|Q8IY17|PLPL6_HUMAN	sp|Q8IY17-5|PLPL6_HUMAN;sp|Q8IY17-2|PLPL6_HUMAN;sp|Q8IY17-3|PLPL6_HUMAN;sp|Q8IY17|PLPL6_HUMAN	936			5	5	5	7.5	7.5	7.5	143.35	0	28.32	5390300	12	NaN	1	0	NaN	11.5896	10.449	11.7752	11.7465	11.8744	11.0582
	0.0917918	-0.160458	sp|Q9Y6M9|NDUB9_HUMAN	sp|Q9Y6M9|NDUB9_HUMAN	1416			4	4	4	30.2	30.2	30.2	21.831	0	35.692	20701000	11	NaN	1	0	NaN	11.8305	11.9264	10.7769	10.5136	12.2513	11.2875
	0.208298	-0.240976	sp|Q6UWP7|LCLT1_HUMAN;sp|Q6UWP7-3|LCLT1_HUMAN;sp|Q6UWP7-2|LCLT1_HUMAN	sp|Q6UWP7|LCLT1_HUMAN;sp|Q6UWP7-3|LCLT1_HUMAN;sp|Q6UWP7-2|LCLT1_HUMAN	868			4	4	4	13	13	13	48.92	0	5.2923	5873700	5	NaN	1	0	NaN	11.2146	11.5616	12.224	11.2623	12.0719	10.9432
	0.123856	0.261447	sp|P61313|RL15_HUMAN	sp|P61313|RL15_HUMAN	582			2	2	2	12.7	12.7	12.7	24.146	0.0047923	1.8222	1735400	4	NaN	1	0	NaN	10.9344	10.8298	12.9092	12.1365	12.2435	11.0778
	0.3015	-0.317939	sp|Q9BWS9-3|CHID1_HUMAN;sp|Q9BWS9|CHID1_HUMAN;sp|Q9BWS9-2|CHID1_HUMAN	sp|Q9BWS9-3|CHID1_HUMAN;sp|Q9BWS9|CHID1_HUMAN;sp|Q9BWS9-2|CHID1_HUMAN	1167			3	3	3	10.5	10.5	10.5	41.677	0	34.987	8217400	14	NaN	1	0	NaN	11.3224	10.7955	11.2603	10.0239	11.1162	11.2844
	0.136408	0.408076	sp|Q6UW63|PLGT2_HUMAN	sp|Q6UW63|PLGT2_HUMAN	867			3	3	3	7.6	7.6	7.6	58.042	0	4.5328	3777500	9	NaN	1	0	NaN	9.07005	12.5241	11.0271	12.1976	10.9942	10.6538
	0.57057	1.24546	sp|Q05707|COEA1_HUMAN;sp|Q05707-2|COEA1_HUMAN;sp|Q05707-3|COEA1_HUMAN	sp|Q05707|COEA1_HUMAN;sp|Q05707-2|COEA1_HUMAN;sp|Q05707-3|COEA1_HUMAN	682			4	4	4	4.3	4.3	4.3	193.51	0	8.7176	3726200	9	NaN	1	0	NaN	9.09808	12.4083	10.7392	12.315	11.731	11.9359
	0.214452	0.505803	sp|P17812|PYRG1_HUMAN;sp|P17812-2|PYRG1_HUMAN;sp|Q9NRF8|PYRG2_HUMAN	sp|P17812|PYRG1_HUMAN;sp|P17812-2|PYRG1_HUMAN	356			5	5	5	12.5	12.5	12.5	66.69	0	33.338	15459000	14	NaN	1	0	NaN	10.9784	12.3172	9.89017	10.3911	12.1076	12.2044
	0.113808	0.16111	sp|Q99470|SDF2_HUMAN	sp|Q99470|SDF2_HUMAN	1109			3	3	3	29.4	29.4	29.4	23.026	0	184.85	21670000	21	NaN	1	0	NaN	10.6981	10.7764	12.0974	11.5687	10.8716	11.6149
	0.176688	0.452078	sp|O14545|TRAD1_HUMAN	sp|O14545|TRAD1_HUMAN	96			3	3	3	6.7	6.7	6.7	64.84	0.00089445	2.4482	419510	2	NaN	1	0	NaN	11.9335	12.7848	10.4704	13.4926	11.9379	11.1144
	0.309141	0.765761	sp|Q15386|UBE3C_HUMAN	sp|Q15386|UBE3C_HUMAN	770			3	3	3	5.7	5.7	5.7	123.92	0	2.9963	841910	3	NaN	1	0	NaN	10.343	9.92748	13.1369	11.7934	12.0446	11.8666
	0.295395	-0.497582	sp|Q93009-3|UBP7_HUMAN;sp|Q93009|UBP7_HUMAN	sp|Q93009-3|UBP7_HUMAN;sp|Q93009|UBP7_HUMAN	1044			3	3	3	3.8	3.8	3.8	126.27	0	3.6789	582460	3	NaN	1	0	NaN	11.7879	10.5558	12.618	11.7134	10.5791	11.1764
	0.00691272	0.0230271	sp|Q9NXE4-10|NSMA3_HUMAN;sp|Q9NXE4-8|NSMA3_HUMAN;sp|Q9NXE4-6|NSMA3_HUMAN;sp|Q9NXE4-2|NSMA3_HUMAN;sp|Q9NXE4-9|NSMA3_HUMAN;sp|Q9NXE4-7|NSMA3_HUMAN;sp|Q9NXE4-3|NSMA3_HUMAN;sp|Q9NXE4|NSMA3_HUMAN;sp|Q9NXE4-4|NSMA3_HUMAN;sp|Q9NXE4-5|NSMA3_HUMAN	sp|Q9NXE4-10|NSMA3_HUMAN;sp|Q9NXE4-8|NSMA3_HUMAN;sp|Q9NXE4-6|NSMA3_HUMAN;sp|Q9NXE4-2|NSMA3_HUMAN;sp|Q9NXE4-9|NSMA3_HUMAN;sp|Q9NXE4-7|NSMA3_HUMAN;sp|Q9NXE4-3|NSMA3_HUMAN;sp|Q9NXE4|NSMA3_HUMAN;sp|Q9NXE4-4|NSMA3_HUMAN	1276			3	3	3	8.5	8.5	8.5	60.173	0	3.6564	7894000	4	NaN	1	0	NaN	13.7052	11.4745	10.7804	12.1689	13.0407	10.8195
	0.720539	1.00252	sp|Q9UNN5|FAF1_HUMAN;sp|Q9UNN5-2|FAF1_HUMAN	sp|Q9UNN5|FAF1_HUMAN	1356			3	3	3	6	6	6	73.953	0	3.9924	2172300	3	NaN	1	0	NaN	11.4792	11.0154	10.5704	13.1733	11.5841	11.3151
	0.319754	-0.488499	sp|P40227|TCPZ_HUMAN;sp|P40227-2|TCPZ_HUMAN	sp|P40227|TCPZ_HUMAN;sp|P40227-2|TCPZ_HUMAN	467			3	3	3	9.2	9.2	9.2	58.024	0	15.762	4923700	5	NaN	1	0	NaN	11.4595	13.1945	12.4065	11.1292	12.1083	12.3576
	0.703734	1.07955	sp|Q5SW79-2|CE170_HUMAN;sp|Q5SW79-3|CE170_HUMAN;sp|Q5SW79|CE170_HUMAN	sp|Q5SW79-2|CE170_HUMAN;sp|Q5SW79-3|CE170_HUMAN;sp|Q5SW79|CE170_HUMAN	834			3	3	3	3	3	3	161.41	0	4.9115	1948700	5	NaN	1	0	NaN	10.8946	11.0882	11.0741	11.4749	13.4902	11.3305
	0.567022	-0.648368	sp|Q5T4S7-3|UBR4_HUMAN;sp|Q5T4S7-4|UBR4_HUMAN;sp|Q5T4S7|UBR4_HUMAN;sp|Q5T4S7-2|UBR4_HUMAN;sp|Q5T4S7-5|UBR4_HUMAN	sp|Q5T4S7-3|UBR4_HUMAN;sp|Q5T4S7-4|UBR4_HUMAN;sp|Q5T4S7|UBR4_HUMAN;sp|Q5T4S7-2|UBR4_HUMAN	839			3	3	3	0.9	0.9	0.9	571.85	0	4.4666	1663100	5	NaN	1	0	NaN	12.0416	12.1027	10.8146	11.5183	10.5273	10.9682
	1.1125	1.14175	sp|Q92878-3|RAD50_HUMAN;sp|Q92878|RAD50_HUMAN;sp|Q92878-2|RAD50_HUMAN	sp|Q92878-3|RAD50_HUMAN;sp|Q92878|RAD50_HUMAN;sp|Q92878-2|RAD50_HUMAN	1038			4	4	4	4.3	4.3	4.3	138.43	0	3.0959	6435500	6	NaN	1	0	NaN	10.6398	11.7627	11.3463	12.9535	11.7368	12.4837
	1.11959	1.6393	sp|Q99442|SEC62_HUMAN	sp|Q99442|SEC62_HUMAN	1107			3	3	3	12	12	12	45.861	0	3.0208	2501900	4	NaN	1	0	NaN	10.1666	12.1176	10.4195	13.088	12.535	11.9986
	0.385205	-0.760035	sp|Q9GZP9|DERL2_HUMAN	sp|Q9GZP9|DERL2_HUMAN	1187			3	3	3	17.2	17.2	17.2	27.567	0	7.4194	9416300	5	NaN	1	0	NaN	10.8836	12.0842	12.8877	12.3686	10.4876	10.7191
	0.530366	1.13332	sp|Q9H0U9|TSYL1_HUMAN	sp|Q9H0U9|TSYL1_HUMAN	1194			3	3	3	12.4	12.4	12.4	49.192	0	10.579	7493600	6	NaN	1	0	NaN	9.7381	10.1361	12.4283	12.7392	11.3353	11.6279
	1.03154	-1.42898	sp|O15270|SPTC2_HUMAN	sp|O15270|SPTC2_HUMAN	118			4	4	4	12.5	12.5	12.5	62.924	0	16.377	9039500	8	NaN	1	0	NaN	12.2358	11.2558	13.3513	10.6297	10.5981	11.3281
	1.19463	0.236743	sp|O75380|NDUS6_HUMAN	sp|O75380|NDUS6_HUMAN	174			4	4	4	42.7	42.7	42.7	13.711	0	35.651	9371900	11	NaN	1	0	NaN	11.5277	11.5212	11.4178	11.5584	11.7741	11.8446
	0.159371	-0.0945269	sp|O95163|ELP1_HUMAN	sp|O95163|ELP1_HUMAN	201			3	3	3	3.5	3.5	3.5	150.25	0	42.397	2779500	6	NaN	1	0	NaN	12.087	12.3565	12.6988	12.0167	12.4154	12.4266
	0.218664	0.70784	sp|P51148|RAB5C_HUMAN;sp|P51148-2|RAB5C_HUMAN	sp|P51148|RAB5C_HUMAN;sp|P51148-2|RAB5C_HUMAN	527			3	3	3	25.5	25.5	25.5	23.482	0	9	13373000	7	NaN	1	0	NaN	8.9278	11.7882	12.0932	12.0613	10.1757	12.6958
	0.0821127	-0.228345	sp|Q8N2K0-3|ABD12_HUMAN;sp|Q8N2K0|ABD12_HUMAN;sp|Q8N2K0-2|ABD12_HUMAN	sp|Q8N2K0-3|ABD12_HUMAN;sp|Q8N2K0|ABD12_HUMAN;sp|Q8N2K0-2|ABD12_HUMAN	951			4	4	4	12.8	12.8	12.8	41.386	0	3.4031	4270900	6	NaN	1	0	NaN	9.9317	12.3396	12.9117	11.8946	11.8321	10.7713
	0.696515	1.60831	sp|Q9Y375|CIA30_HUMAN	sp|Q9Y375|CIA30_HUMAN	1380			3	3	3	17.7	17.7	17.7	37.763	0	7.8409	3770900	8	NaN	1	0	NaN	9.05103	11.0548	11.7064	12.8414	12.9515	10.8443
	0.150967	0.478275	sp|O14579|COPE_HUMAN;sp|O14579-2|COPE_HUMAN;sp|O14579-3|COPE_HUMAN	sp|O14579|COPE_HUMAN;sp|O14579-2|COPE_HUMAN;sp|O14579-3|COPE_HUMAN	97			3	3	3	18.2	18.2	18.2	34.482	0	21.954	19510000	11	NaN	1	0	NaN	12.6864	9.93655	10.3981	10.6624	10.6668	13.1266
	0.179474	0.539949	sp|Q8NHP6|MSPD2_HUMAN;sp|Q8NHP6-2|MSPD2_HUMAN	sp|Q8NHP6|MSPD2_HUMAN;sp|Q8NHP6-2|MSPD2_HUMAN	983			3	3	3	9.8	9.8	9.8	59.745	0	19.462	8231400	8	NaN	1	0	NaN	13.9018	10.7408	10.4851	11.7543	12.151	12.8423
	0.714482	0.325765	sp|Q96SK2-3|TM209_HUMAN;sp|Q96SK2-2|TM209_HUMAN;sp|Q96SK2|TM209_HUMAN;sp|Q96SK2-4|TM209_HUMAN	sp|Q96SK2-3|TM209_HUMAN;sp|Q96SK2-2|TM209_HUMAN;sp|Q96SK2|TM209_HUMAN;sp|Q96SK2-4|TM209_HUMAN	1104			4	4	4	15.4	15.4	15.4	58.194	0	9.9002	5615400	9	NaN	1	0	NaN	11.6088	11.9031	12.1119	12.4091	12.2795	11.9125
	0.135476	0.225851	sp|P19404|NDUV2_HUMAN	sp|P19404|NDUV2_HUMAN	370			5	5	5	22.1	22.1	22.1	27.391	0	8.8827	24827000	10	NaN	1	0	NaN	10.2091	9.88412	11.6829	10.8505	11.2651	10.3381
	0.971861	0.985477	sp|Q9UI09|NDUAC_HUMAN;sp|Q9UI09-2|NDUAC_HUMAN	sp|Q9UI09|NDUAC_HUMAN	1326			5	5	5	51.7	51.7	51.7	17.114	0	69.419	35633000	13	NaN	1	0	NaN	10.4381	10.1287	11.038	10.8669	12.2254	11.469
	1.09284	-1.16408	sp|P03915|NU5M_HUMAN	sp|P03915|NU5M_HUMAN	249			5	5	5	10.4	10.4	10.4	67.026	0	111.28	12915000	13	NaN	1	0	NaN	12.9463	12.2239	12.694	12.3069	10.7555	11.3095
	0.118128	-0.262174	sp|Q9UQE7|SMC3_HUMAN	sp|Q9UQE7|SMC3_HUMAN	1360			4	4	4	5.8	5.8	5.8	141.54	0	4.8464	1746100	7	NaN	1	0	NaN	10.6494	12.0484	11.9025	12.2159	9.96342	11.6344
	0.227891	0.561967	sp|Q9NYU1|UGGG2_HUMAN;sp|Q9NYU1-2|UGGG2_HUMAN	sp|Q9NYU1|UGGG2_HUMAN	1282			11	10	10	9.7	9.2	9.2	174.73	0	14.175	17722000	23	NaN	1	0	NaN	9.28022	10.8429	12.1388	11.1079	10.5747	12.2652
	0.493716	0.97192	sp|P62195-2|PRS8_HUMAN;sp|P62195|PRS8_HUMAN;sp|Q8NB90-3|AFG2H_HUMAN;sp|Q8NB90-2|AFG2H_HUMAN;sp|Q8NB90|AFG2H_HUMAN	sp|P62195-2|PRS8_HUMAN;sp|P62195|PRS8_HUMAN	595			5	5	5	18.1	18.1	18.1	44.784	0	12.863	7478200	9	NaN	1	0	NaN	11.202	9.94286	11.6381	11.6578	13.2003	10.8405
	1.48538	1.47202	sp|O00410-3|IPO5_HUMAN;sp|O00410|IPO5_HUMAN;sp|O00410-2|IPO5_HUMAN	sp|O00410-3|IPO5_HUMAN;sp|O00410|IPO5_HUMAN;sp|O00410-2|IPO5_HUMAN	82			5	5	5	7.2	7.2	7.2	125.54	0	7.4778	3709000	7	NaN	1	0	NaN	11.0025	10.6251	11.5208	13.0592	11.7909	12.7145
	0.0726192	0.248051	sp|P11940-2|PABP1_HUMAN;sp|P11940|PABP1_HUMAN;sp|Q9H361|PABP3_HUMAN;sp|Q5JQF8|PAP1M_HUMAN;sp|Q4VXU2-2|PAP1L_HUMAN;sp|Q4VXU2|PAP1L_HUMAN	sp|P11940-2|PABP1_HUMAN;sp|P11940|PABP1_HUMAN;sp|Q9H361|PABP3_HUMAN	321			5	5	5	12.2	12.2	12.2	61.18	0	7.4664	9743700	9	NaN	1	0	NaN	11.2565	11.343	11.833	13.4981	12.1991	9.47945
	2.04425	3.24844	sp|Q9Y2G8|DJC16_HUMAN;sp|Q9Y2G8-2|DJC16_HUMAN	sp|Q9Y2G8|DJC16_HUMAN	1370			8	8	8	16.2	16.2	16.2	90.59	0	173.89	8172700	17	2.04425	0.084	3.24844	4.74089	11.4492	11.7232	11.6178	14.0433	16.1985	14.2937
	0.676077	1.59151	sp|O15078|CE290_HUMAN	sp|O15078|CE290_HUMAN	110			4	4	4	2.5	2.5	2.5	290.38	0	56.764	1578000	3	NaN	1	0	NaN	10.2851	11.3121	11.6009	11.7499	14.6388	11.5839
	0.23068	0.376259	sp|Q9HCL2|GPAT1_HUMAN	sp|Q9HCL2|GPAT1_HUMAN	1221			4	4	4	7.2	7.2	7.2	93.794	0	4.1604	2084900	5	NaN	1	0	NaN	10.3171	11.5603	10.488	12.1779	10.6036	10.7127
	0.306991	0.675224	sp|O00459|P85B_HUMAN	sp|O00459|P85B_HUMAN	84			4	4	4	9.8	9.8	9.8	81.544	0	5.3602	3778100	4	NaN	1	0	NaN	11.8331	9.89989	12.2849	11.4893	13.0508	11.5034
	0.306893	0.811119	sp|Q13347|EIF3I_HUMAN	sp|Q13347|EIF3I_HUMAN	712			4	4	4	21.2	21.2	21.2	36.501	0	5.6491	2963900	5	NaN	1	0	NaN	9.67861	12.3327	11.9793	11.78	13.4644	11.1795
	0.0247984	-0.00642776	sp|Q6ZXV5-2|TMTC3_HUMAN;sp|Q6ZXV5|TMTC3_HUMAN	sp|Q6ZXV5-2|TMTC3_HUMAN;sp|Q6ZXV5|TMTC3_HUMAN	882			4	4	4	6.2	6.2	6.2	103.88	0	17.255	4248600	6	NaN	1	0	NaN	12.1351	12.1994	12.0693	12.0197	12.0849	12.28
	0.556069	0.456078	sp|Q9UGJ1-2|GCP4_HUMAN;sp|Q9UGJ1|GCP4_HUMAN	sp|Q9UGJ1-2|GCP4_HUMAN;sp|Q9UGJ1|GCP4_HUMAN	1315			4	4	4	11.9	11.9	11.9	76.017	0	12.459	4418300	10	NaN	1	0	NaN	11.1068	11.8673	11.4218	12.3101	12.0973	11.3567
	0.540186	-0.529753	sp|Q9Y5V3|MAGD1_HUMAN;sp|Q9Y5V3-2|MAGD1_HUMAN	sp|Q9Y5V3|MAGD1_HUMAN;sp|Q9Y5V3-2|MAGD1_HUMAN	1403			4	4	4	8.7	8.7	8.7	86.16	0	239.87	3862900	5	NaN	1	0	NaN	12.9026	11.7864	11.8114	11.4786	12.0869	11.3456
	0.203591	-0.36841	sp|P52789|HXK2_HUMAN	sp|P52789|HXK2_HUMAN	540			4	2	2	5.3	2.8	2.8	102.38	0	3.3674	1490800	3	NaN	1	0	NaN	10.8772	11.0557	11.801	12.0368	10.7576	9.83429
	1.07026	1.30956	sp|Q12797-10|ASPH_HUMAN;sp|Q12797|ASPH_HUMAN	sp|Q12797-10|ASPH_HUMAN;sp|Q12797|ASPH_HUMAN	699			5	5	5	10.2	10.2	10.2	83.267	0	6.2369	5502600	9	NaN	1	0	NaN	9.79488	11.1046	11.4227	12.3609	12.3812	11.5089
	0.954786	1.79419	sp|Q13393-2|PLD1_HUMAN;sp|Q13393|PLD1_HUMAN;sp|Q13393-4|PLD1_HUMAN;sp|Q13393-3|PLD1_HUMAN	sp|Q13393-2|PLD1_HUMAN;sp|Q13393|PLD1_HUMAN;sp|Q13393-4|PLD1_HUMAN;sp|Q13393-3|PLD1_HUMAN	714			4	4	4	6.9	6.9	6.9	119.69	0	5.1999	5726700	12	NaN	1	0	NaN	10.0451	10.8688	10.822	13.1953	13.2264	10.6968
	0.310481	-0.298333	sp|Q7Z7L7|ZER1_HUMAN	sp|Q7Z7L7|ZER1_HUMAN	904			4	4	4	7	7	7	88.169	0	46.244	6563900	7	NaN	1	0	NaN	11.7171	12.1747	12.5449	12.1318	11.2267	12.1833
	0.0772452	-0.145318	sp|Q9BQG0|MBB1A_HUMAN;sp|Q9BQG0-2|MBB1A_HUMAN	sp|Q9BQG0|MBB1A_HUMAN;sp|Q9BQG0-2|MBB1A_HUMAN	1134			5	5	5	5.5	5.5	5.5	148.85	0	5.4747	3391400	8	NaN	1	0	NaN	10.659	12.8392	11.4564	11.5659	11.7865	11.1661
	0.0262177	0.049949	sp|Q9BUN8-2|DERL1_HUMAN;sp|Q9BUN8|DERL1_HUMAN	sp|Q9BUN8-2|DERL1_HUMAN;sp|Q9BUN8|DERL1_HUMAN	1153			4	4	4	17.7	17.7	17.7	26.423	0	6.5098	42496000	8	NaN	1	0	NaN	11.5672	10.5463	12.1205	11.8156	11.9854	10.5829
	1.18214	0.763551	sp|Q9NQX4|MYO5C_HUMAN;sp|Q9NQX4-2|MYO5C_HUMAN;sp|Q9Y4I1-2|MYO5A_HUMAN;sp|Q9ULV0|MYO5B_HUMAN;sp|Q9Y4I1|MYO5A_HUMAN;sp|Q9Y4I1-3|MYO5A_HUMAN	sp|Q9NQX4|MYO5C_HUMAN;sp|Q9NQX4-2|MYO5C_HUMAN	1236			4	4	4	2.8	2.8	2.8	202.81	0	6.3448	4638800	9	NaN	1	0	NaN	11.2066	11.1861	11.9276	11.8524	12.4551	12.3035
	0.429697	-1.06894	sp|P51970|NDUA8_HUMAN	sp|P51970|NDUA8_HUMAN	532			4	4	4	30.2	30.2	30.2	20.105	0	10.111	25667000	13	NaN	1	0	NaN	10.3698	11.9016	13.5964	9.86384	11.4648	11.3322
	0.00541588	0.0102018	sp|Q8NCH0|CHSTE_HUMAN	sp|Q8NCH0|CHSTE_HUMAN	972			4	4	4	16	16	16	42.996	0	32.142	10128000	12	NaN	1	0	NaN	11.4004	12.4579	13.1516	11.8853	13.0313	12.1238
	0.709684	-1.32196	sp|Q969N2-5|PIGT_HUMAN;sp|Q969N2|PIGT_HUMAN;sp|Q969N2-2|PIGT_HUMAN;sp|Q969N2-4|PIGT_HUMAN;sp|Q969N2-6|PIGT_HUMAN;sp|Q969N2-3|PIGT_HUMAN	sp|Q969N2-5|PIGT_HUMAN;sp|Q969N2|PIGT_HUMAN;sp|Q969N2-2|PIGT_HUMAN;sp|Q969N2-4|PIGT_HUMAN	1046			7	7	7	17.2	17.2	17.2	59.581	0	8.6924	9571900	13	NaN	1	0	NaN	13.6258	12.8426	11.0286	11.1701	10.5515	11.8096
	0.374228	-0.601159	sp|Q9P0J0|NDUAD_HUMAN;sp|Q9P0J0-2|NDUAD_HUMAN	sp|Q9P0J0|NDUAD_HUMAN;sp|Q9P0J0-2|NDUAD_HUMAN	1295			5	5	5	34.7	34.7	34.7	16.698	0	7.6823	18556000	13	NaN	1	0	NaN	11.138	12.9035	11.5358	11.4857	11.8252	10.4631
	1.41818	1.00145	sp|O95202|LETM1_HUMAN	sp|O95202|LETM1_HUMAN	203			4	4	4	4.9	4.9	4.9	83.353	0	6.2635	2854400	7	NaN	1	0	NaN	10.5292	11.273	11.1368	11.7425	11.7473	12.4537
	0.182213	0.50008	sp|O15400-2|STX7_HUMAN;sp|O15400|STX7_HUMAN	sp|O15400-2|STX7_HUMAN;sp|O15400|STX7_HUMAN	122			4	4	4	24.3	24.3	24.3	27.4	0	17.903	3936000	8	NaN	1	0	NaN	9.16874	10.7621	12.5973	11.9267	11.3311	10.7706
	0.112136	0.567016	sp|Q9NX63|MIC19_HUMAN	sp|Q9NX63|MIC19_HUMAN	1275			4	4	4	15.4	15.4	15.4	26.152	0	116.83	47434000	13	0.112136	0.938176	0.567016	0.309435	12.827	11.1727	10.9277	10.9248	15.6389	10.0647
	0.852887	1.43227	sp|Q14697-2|GANAB_HUMAN	sp|Q14697-2|GANAB_HUMAN	748			17	17	1	27.5	27.5	2	109.44	0	140.59	47863000	48	NaN	1	0	NaN	11.6893	9.55501	11.5628	12.955	12.441	11.708
	0.184191	-0.340607	sp|Q14697|GANAB_HUMAN	sp|Q14697|GANAB_HUMAN	747			17	1	1	28.4	2.2	2.2	106.87	0.00091241	2.5913	6632200	8	0.184191	0.881118	-0.340607	-0.48299	12.2643	10.9821	10.2804	11.1137	11.345	10.0463
	0.44608	-1.02954	sp|Q13617|CUL2_HUMAN;sp|Q13617-2|CUL2_HUMAN	sp|Q13617|CUL2_HUMAN;sp|Q13617-2|CUL2_HUMAN	726			5	5	5	10.6	10.6	10.6	86.982	0	7.1641	3918000	9	NaN	1	0	NaN	11.7809	10.2808	12.5251	10.7144	11.6614	9.12239
	0.994047	-1.16143	sp|P48444|COPD_HUMAN;sp|P48444-2|COPD_HUMAN	sp|P48444|COPD_HUMAN;sp|P48444-2|COPD_HUMAN	504			8	8	8	21.9	21.9	21.9	57.21	0	14.579	17319000	15	NaN	1	0	NaN	11.6552	11.4543	12.8214	11.4745	10.6598	10.3124
	0.13592	-0.173245	sp|O43795|MYO1B_HUMAN;sp|O43795-2|MYO1B_HUMAN;sp|Q9UBC5|MYO1A_HUMAN	sp|O43795|MYO1B_HUMAN;sp|O43795-2|MYO1B_HUMAN	144			6	6	6	8.5	8.5	8.5	131.98	0	8.0061	2972500	7	NaN	1	0	NaN	12.2493	11.592	11.5535	11.0527	12.4259	11.3965
	0.144085	0.227101	sp|P49959-2|MRE11_HUMAN;sp|P49959|MRE11_HUMAN;sp|P49959-3|MRE11_HUMAN	sp|P49959-2|MRE11_HUMAN;sp|P49959|MRE11_HUMAN;sp|P49959-3|MRE11_HUMAN	519			5	5	5	13.5	13.5	13.5	77.641	0	13.009	7254900	12	NaN	1	0	NaN	10.0461	10.6631	11.7756	10.7628	10.7608	11.6425
	0.0329139	-0.0937049	sp|Q5SNT2|TM201_HUMAN;sp|Q5SNT2-2|TM201_HUMAN	sp|Q5SNT2|TM201_HUMAN;sp|Q5SNT2-2|TM201_HUMAN	831			5	5	5	13.1	13.1	13.1	72.235	0	7.2219	17496000	8	NaN	1	0	NaN	11.5583	8.91812	11.8329	11.152	10.5394	10.3368
	0.139073	-0.316172	sp|O95905-2|ECD_HUMAN;sp|O95905|ECD_HUMAN;sp|O95905-3|ECD_HUMAN	sp|O95905-2|ECD_HUMAN;sp|O95905|ECD_HUMAN;sp|O95905-3|ECD_HUMAN	220			7	7	7	21	21	21	67.711	0	6.99	13178000	16	NaN	1	0	NaN	10.4456	11.7004	12.9116	11.9924	11.6148	10.5019
	0.483965	1.00889	sp|Q9Y2U8|MAN1_HUMAN	sp|Q9Y2U8|MAN1_HUMAN	1374			6	6	6	11.2	11.2	11.2	99.996	0	33.378	5341200	13	NaN	1	0	NaN	9.50857	9.57795	11.8352	11.5647	10.3752	12.0085
	0.143757	0.369875	sp|Q14677-3|EPN4_HUMAN;sp|Q14677|EPN4_HUMAN;sp|Q14677-2|EPN4_HUMAN	sp|Q14677-3|EPN4_HUMAN;sp|Q14677|EPN4_HUMAN;sp|Q14677-2|EPN4_HUMAN	745			7	7	7	14.5	14.5	14.5	70.294	0	13.086	14794000	15	NaN	1	0	NaN	13.0951	9.98152	12.063	12.044	11.6355	12.5698
	1.80746	1.97182	sp|Q15843|NEDD8_HUMAN	sp|Q15843|NEDD8_HUMAN	786			6	6	6	56.8	56.8	56.8	9.0714	0	285.14	52120000	17	NaN	1	0	NaN	10.7124	10.2225	11.1775	12.7645	13.3245	11.9388
	0.466424	0.569979	sp|Q9UHI6|DDX20_HUMAN	sp|Q9UHI6|DDX20_HUMAN	1321			6	6	6	11.5	11.5	11.5	92.239	0	7.9039	11288000	13	NaN	1	0	NaN	12.5084	11.4733	11.7282	12.3151	13.2796	11.8251
	0.0732565	-0.1797	sp|P51648|AL3A2_HUMAN;sp|P51648-2|AL3A2_HUMAN	sp|P51648|AL3A2_HUMAN;sp|P51648-2|AL3A2_HUMAN	529			7	7	6	18.6	18.6	16.1	54.847	0	130.92	57070000	16	NaN	1	0	NaN	11.2942	13.1908	10.872	12.5663	11.0601	11.1915
	2.43285	1.56095	sp|Q9BTX1-6|NDC1_HUMAN;sp|Q9BTX1-5|NDC1_HUMAN;sp|Q9BTX1-2|NDC1_HUMAN;sp|Q9BTX1|NDC1_HUMAN;sp|Q9BTX1-4|NDC1_HUMAN;sp|Q9BTX1-3|NDC1_HUMAN	sp|Q9BTX1-6|NDC1_HUMAN;sp|Q9BTX1-5|NDC1_HUMAN;sp|Q9BTX1-2|NDC1_HUMAN;sp|Q9BTX1|NDC1_HUMAN;sp|Q9BTX1-4|NDC1_HUMAN;sp|Q9BTX1-3|NDC1_HUMAN	1149			7	7	7	20.2	20.2	20.2	63.157	0	128.14	24488000	22	NaN	1	0	NaN	10.594	10.7204	11.2226	12.3034	12.7393	12.1772
	0.279959	0.650864	sp|P56181-2|NDUV3_HUMAN	sp|P56181-2|NDUV3_HUMAN	558			8	8	8	26.8	26.8	26.8	50.983	0	150.21	45093000	21	NaN	1	0	NaN	12.768	10.1005	12.1315	12.8304	12.7588	11.3635
	0.120928	0.288031	sp|Q9H845|ACAD9_HUMAN	sp|Q9H845|ACAD9_HUMAN	1213			7	7	7	14.7	14.7	14.7	68.76	0	9.1824	15867000	15	NaN	1	0	NaN	11.6763	10.2615	10.3603	12.4633	9.95907	10.7398
	0.0956628	0.121162	sp|O75431-2|MTX2_HUMAN;sp|O75431|MTX2_HUMAN	sp|O75431-2|MTX2_HUMAN;sp|O75431|MTX2_HUMAN	178			5	5	5	26.1	26.1	26.1	28.823	0	10.392	24571000	15	NaN	1	0	NaN	11.2528	12.508	11.2731	11.4829	12.1108	11.8037
	0.195704	0.554023	sp|P78371|TCPB_HUMAN;sp|P78371-2|TCPB_HUMAN	sp|P78371|TCPB_HUMAN;sp|P78371-2|TCPB_HUMAN	652			7	7	7	21.3	21.3	21.3	57.488	0	9.0266	6344700	14	NaN	1	0	NaN	12.0453	10.0719	11.8027	13.3843	10.2938	11.9039
	0.309561	-0.920713	sp|Q8IWF2|FXRD2_HUMAN;sp|Q8IWF2-2|FXRD2_HUMAN	sp|Q8IWF2|FXRD2_HUMAN;sp|Q8IWF2-2|FXRD2_HUMAN	926			7	7	7	18.9	18.9	18.9	77.79	0	22.186	21047000	19	NaN	1	0	NaN	10.3898	12.2635	11.0307	8.64948	9.93216	12.3402
	0.894034	-1.34559	sp|Q8NBP0-2|TTC13_HUMAN;sp|Q8NBP0|TTC13_HUMAN	sp|Q8NBP0-2|TTC13_HUMAN;sp|Q8NBP0|TTC13_HUMAN	965			7	7	7	12.5	12.5	12.5	90.717	0	8.3245	14582000	16	NaN	1	0	NaN	12.0183	12.1591	11.856	11.3291	11.394	9.27353
	0.08254	0.134521	sp|P50990|TCPQ_HUMAN;sp|P50990-2|TCPQ_HUMAN;sp|P50990-3|TCPQ_HUMAN	sp|P50990|TCPQ_HUMAN;sp|P50990-2|TCPQ_HUMAN;sp|P50990-3|TCPQ_HUMAN	525			9	9	9	21.5	21.5	21.5	59.62	0	17.398	15339000	22	0.08254	0.960938	0.134521	0.233394	12.1707	12.2479	12.2553	11.247	13.1736	12.6568
	0.747745	0.477289	sp|P49368-2|TCPG_HUMAN;sp|P49368|TCPG_HUMAN	sp|P49368-2|TCPG_HUMAN;sp|P49368|TCPG_HUMAN	509			8	8	8	23.7	23.7	23.7	56.43	0	11.114	16854000	18	0.747745	0.482449	0.477289	1.62848	11.8039	12.425	11.6686	12.0909	12.5754	12.6631
	1.55814	1.4489	sp|O00124|UBXN8_HUMAN;sp|O00124-3|UBXN8_HUMAN;sp|O00124-2|UBXN8_HUMAN	sp|O00124|UBXN8_HUMAN;sp|O00124-3|UBXN8_HUMAN;sp|O00124-2|UBXN8_HUMAN	75			6	6	6	33	33	33	30.541	0	114.26	19657000	19	1.55814	0.129423	1.4489	3.38487	11.4169	12.3721	11.5625	13.8432	12.8544	13.0006
	1.04795	-0.643053	sp|Q9UBB6-2|NCDN_HUMAN;sp|Q9UBB6|NCDN_HUMAN;sp|Q9UBB6-3|NCDN_HUMAN	sp|Q9UBB6-2|NCDN_HUMAN;sp|Q9UBB6|NCDN_HUMAN;sp|Q9UBB6-3|NCDN_HUMAN	1301			6	6	6	10.5	10.5	10.5	77.242	0	11.993	12283000	11	NaN	1	0	NaN	11.4574	11.0503	11.5684	11.0688	10.8244	10.2538
	0.43955	0.85111	sp|P57678|GEMI4_HUMAN	sp|P57678|GEMI4_HUMAN	567			7	7	7	8	8	8	120.04	0	12.066	18056000	14	NaN	1	0	NaN	11.5148	11.2449	11.7035	13.4067	12.8827	10.7272
	0.658504	0.930923	sp|Q9H078-2|CLPB_HUMAN;sp|Q9H078-4|CLPB_HUMAN;sp|Q9H078|CLPB_HUMAN;sp|Q9H078-5|CLPB_HUMAN;sp|Q9H078-3|CLPB_HUMAN	sp|Q9H078-2|CLPB_HUMAN;sp|Q9H078-4|CLPB_HUMAN;sp|Q9H078|CLPB_HUMAN;sp|Q9H078-5|CLPB_HUMAN;sp|Q9H078-3|CLPB_HUMAN	1189			9	9	9	19.2	19.2	19.2	75.448	0	33.624	26170000	16	NaN	1	0	NaN	11.3027	11.848	10.9113	11.893	13.4257	11.5361
	0.150218	0.384494	sp|Q9Y312|AAR2_HUMAN	sp|Q9Y312|AAR2_HUMAN	1378			7	7	7	29.7	29.7	29.7	43.472	0	55.058	12905000	18	NaN	1	0	NaN	12.3827	10.0535	12.9125	12.0647	11.5782	12.8593
	0.0995749	0.25459	sp|Q9Y512|SAM50_HUMAN	sp|Q9Y512|SAM50_HUMAN	1395			9	9	9	27.7	27.7	27.7	51.976	0	18.137	34382000	19	NaN	1	0	NaN	11.473	12.1546	10.1282	10.3064	12.7235	11.4896
	0.035609	-0.154293	sp|P14625|ENPL_HUMAN;sp|Q58FF3|ENPLL_HUMAN	sp|P14625|ENPL_HUMAN	338			26	26	24	34	34	32.3	92.468	0	323.31	141380000	84	0.035609	0.984718	-0.154293	-0.105204	11.765	11.7703	11.9794	14.6137	10.2069	10.2312
	1.27074	1.55918	sp|O00165-3|HAX1_HUMAN;sp|O00165|HAX1_HUMAN;sp|O00165-2|HAX1_HUMAN;sp|O00165-5|HAX1_HUMAN;sp|O00165-4|HAX1_HUMAN;sp|O00165-6|HAX1_HUMAN	sp|O00165-3|HAX1_HUMAN;sp|O00165|HAX1_HUMAN;sp|O00165-2|HAX1_HUMAN;sp|O00165-5|HAX1_HUMAN	79			9	9	9	62.1	62.1	62.1	28.646	0	323.31	35045000	28	NaN	1	0	NaN	10.2055	11.4388	11.9142	12.2546	12.802	13.1794
	0.0249883	-0.0574071	sp|P23258|TBG1_HUMAN;sp|Q9NRH3|TBG2_HUMAN	sp|P23258|TBG1_HUMAN;sp|Q9NRH3|TBG2_HUMAN	391			7	7	7	29.3	29.3	29.3	51.169	0	20.943	34110000	24	0.0249883	0.987738	-0.0574071	-0.074638	12.9086	11.5719	11.8173	12.0236	13.1771	10.9248
	0.665801	0.787752	sp|Q8TEM1|PO210_HUMAN;sp|Q8TEM1-2|PO210_HUMAN	sp|Q8TEM1|PO210_HUMAN;sp|Q8TEM1-2|PO210_HUMAN	1002			14	14	14	10.1	10.1	10.1	205.11	0	26.182	30365000	32	NaN	1	0	NaN	10.6895	10.344	10.5849	10.7444	12.3783	10.8591
	0.128551	0.574947	sp|Q9BSJ2-4|GCP2_HUMAN;sp|Q9BSJ2|GCP2_HUMAN;sp|Q9BSJ2-3|GCP2_HUMAN	sp|Q9BSJ2-4|GCP2_HUMAN;sp|Q9BSJ2|GCP2_HUMAN;sp|Q9BSJ2-3|GCP2_HUMAN	1143			7	7	7	10.4	10.4	10.4	105.63	0	12.906	4552000	8	NaN	1	0	NaN	9.55405	10.3706	14.4929	12.8587	12.4033	10.8804
	0.621557	-1.40797	sp|P27986|P85A_HUMAN;sp|P27986-4|P85A_HUMAN;sp|P27986-3|P85A_HUMAN;sp|P27986-2|P85A_HUMAN;sp|P27986-5|P85A_HUMAN	sp|P27986|P85A_HUMAN;sp|P27986-4|P85A_HUMAN;sp|P27986-3|P85A_HUMAN;sp|P27986-2|P85A_HUMAN	411			9	9	8	15.7	15.7	14.1	83.597	0	63.849	14640000	15	NaN	1	0	NaN	10.4664	12.5967	13.0108	9.34345	11.0738	11.4328
	0.0998661	0.135181	sp|Q9UJZ1-2|STML2_HUMAN;sp|Q9UJZ1|STML2_HUMAN	sp|Q9UJZ1-2|STML2_HUMAN;sp|Q9UJZ1|STML2_HUMAN	1335			7	7	7	35.7	35.7	35.7	33.337	0	54.139	33560000	15	NaN	1	0	NaN	10.9184	11.5772	12.2685	11.2635	11.6473	12.2589
	1.94176	1.40689	sp|P49821-2|NDUV1_HUMAN;sp|P49821|NDUV1_HUMAN	sp|P49821-2|NDUV1_HUMAN;sp|P49821|NDUV1_HUMAN	518			11	11	11	27	27	27	49.867	0	95.903	56560000	27	NaN	1	0	NaN	11.6175	11.4822	12.2564	13.0145	13.6099	12.9523
	0.436668	-0.863088	sp|Q9NVH1-3|DJC11_HUMAN;sp|Q9NVH1|DJC11_HUMAN;sp|Q9NVH1-2|DJC11_HUMAN	sp|Q9NVH1-3|DJC11_HUMAN;sp|Q9NVH1|DJC11_HUMAN;sp|Q9NVH1-2|DJC11_HUMAN	1257			9	9	9	22.5	22.5	22.5	57.196	0	15.166	29066000	17	NaN	1	0	NaN	12.2928	10.3685	11.7889	9.65268	10.4297	11.7785
	0.0972944	0.165145	sp|O75489|NDUS3_HUMAN;sp|O75489-2|NDUS3_HUMAN	sp|O75489|NDUS3_HUMAN	182			10	10	10	47.7	47.7	47.7	30.241	0	29.201	66632000	27	NaN	1	0	NaN	12.3576	11.4653	11.7005	13.0853	11.3211	11.6125
	1.77827	1.68296	sp|O95831-3|AIFM1_HUMAN;sp|O95831|AIFM1_HUMAN;sp|O95831-4|AIFM1_HUMAN;sp|O95831-2|AIFM1_HUMAN;sp|O95831-5|AIFM1_HUMAN	sp|O95831-3|AIFM1_HUMAN;sp|O95831|AIFM1_HUMAN;sp|O95831-4|AIFM1_HUMAN	217			10	10	10	25.5	25.5	25.5	66.294	0	52.931	24144000	16	NaN	1	0	NaN	10.6559	9.99589	10.0378	12.5814	11.8427	11.3144
	0.215121	0.857809	sp|P67870|CSK2B_HUMAN	sp|P67870|CSK2B_HUMAN	643			8	8	8	54	54	54	24.942	0	155.98	466160000	48	NaN	1	0	NaN	13.2906	9.61687	10.8301	14.2573	10.5559	11.4978
	0.10071	0.181245	sp|Q9UBF2|COPG2_HUMAN;sp|Q9UBF2-2|COPG2_HUMAN	sp|Q9UBF2|COPG2_HUMAN;sp|Q9UBF2-2|COPG2_HUMAN	1303			12	12	11	21.1	21.1	19.7	97.621	0	31.309	51302000	25	NaN	1	0	NaN	10.4192	11.8622	11.7159	12.2629	10.6907	11.5874
	0.187314	0.568422	sp|Q13576|IQGA2_HUMAN;sp|Q13576-3|IQGA2_HUMAN;sp|Q13576-2|IQGA2_HUMAN	sp|Q13576|IQGA2_HUMAN;sp|Q13576-3|IQGA2_HUMAN;sp|Q13576-2|IQGA2_HUMAN	723			10	10	10	10	10	10	180.58	0	85.525	8161200	18	NaN	1	0	NaN	11.9031	9.14555	10.5808	9.74861	12.6524	10.9337
	0.27867	-0.38991	sp|Q6IBW4-2|CNDH2_HUMAN;sp|Q6IBW4|CNDH2_HUMAN;sp|Q6IBW4-4|CNDH2_HUMAN;sp|Q6IBW4-5|CNDH2_HUMAN	sp|Q6IBW4-2|CNDH2_HUMAN;sp|Q6IBW4|CNDH2_HUMAN;sp|Q6IBW4-4|CNDH2_HUMAN	850			9	9	9	28.6	28.6	28.6	65.715	0	22.316	40199000	26	NaN	1	0	NaN	12.0492	12.2972	11.0865	10.9987	10.9945	12.27
	0.498224	1.34471	sp|Q9NYU2-2|UGGG1_HUMAN;sp|Q9NYU2|UGGG1_HUMAN	sp|Q9NYU2-2|UGGG1_HUMAN;sp|Q9NYU2|UGGG1_HUMAN	1283			24	24	23	24.2	24.2	23.6	174.97	0	64.567	51348000	70	0.498224	0.595126	1.34471	1.14105	8.41763	10.4176	11.9537	12.7741	11.071	10.9779
	0.224966	0.590765	sp|O14980|XPO1_HUMAN	sp|O14980|XPO1_HUMAN	107			11	11	11	15.2	15.2	15.2	123.38	0	59.123	32664000	37	NaN	1	0	NaN	10.7054	11.0105	12.361	13.6062	11.6924	10.5507
	0.935248	-1.5638	sp|Q86XI2|CNDG2_HUMAN;sp|Q86XI2-2|CNDG2_HUMAN	sp|Q86XI2|CNDG2_HUMAN;sp|Q86XI2-2|CNDG2_HUMAN	917			13	13	13	16.4	16.4	16.4	130.96	0	121.5	53287000	36	NaN	1	0	NaN	11.4675	10.7435	12.1874	11.0459	9.90632	8.7547
	0.046538	0.0746911	sp|O94888|UBXN7_HUMAN	sp|O94888|UBXN7_HUMAN	196			11	11	11	34.4	34.4	34.4	54.862	0	323.31	66747000	37	NaN	1	0	NaN	12.0568	10.6852	11.7869	10.892	12.0619	11.7991
	0.436198	1.10608	sp|P42695|CNDD3_HUMAN	sp|P42695|CNDD3_HUMAN	477			15	15	15	14.9	14.9	14.9	168.89	0	30.219	49519000	41	NaN	1	0	NaN	10.7181	9.54099	12.5188	13.2745	11.7781	11.0435
	0.291633	-0.476597	sp|P28331-3|NDUS1_HUMAN;sp|P28331-4|NDUS1_HUMAN;sp|P28331-5|NDUS1_HUMAN;sp|P28331|NDUS1_HUMAN;sp|P28331-2|NDUS1_HUMAN	sp|P28331-3|NDUS1_HUMAN;sp|P28331-4|NDUS1_HUMAN;sp|P28331-5|NDUS1_HUMAN;sp|P28331|NDUS1_HUMAN;sp|P28331-2|NDUS1_HUMAN	414			17	17	17	39.6	39.6	39.6	67.524	0	323.31	139340000	64	0.291633	0.771879	-0.476597	-0.720752	12.441	12.0559	12.6638	13.1826	11.3293	11.2189
	0.155931	-0.484605	sp|P35606-2|COPB2_HUMAN;sp|P35606|COPB2_HUMAN	sp|P35606-2|COPB2_HUMAN;sp|P35606|COPB2_HUMAN	449			16	16	16	27.1	27.1	27.1	99.045	0	257.56	51732000	22	NaN	1	0	NaN	10.6614	11.24	11.1235	9.45684	9.29309	12.8211
	1.55851	1.77357	sp|Q15029|U5S1_HUMAN;sp|Q15029-3|U5S1_HUMAN;sp|Q15029-2|U5S1_HUMAN	sp|Q15029|U5S1_HUMAN;sp|Q15029-3|U5S1_HUMAN;sp|Q15029-2|U5S1_HUMAN	757			23	23	23	35.4	35.4	35.4	109.43	0	271.85	160420000	60	NaN	1	0	NaN	11.3468	11.3856	11.1153	14.0901	12.5322	12.5461
	0.61196	1.01363	sp|Q8WXH0|SYNE2_HUMAN;sp|Q8WXH0-2|SYNE2_HUMAN;sp|Q8WXH0-7|SYNE2_HUMAN;sp|Q8WXH0-10|SYNE2_HUMAN;sp|Q8WXH0-4|SYNE2_HUMAN;sp|Q8WXH0-3|SYNE2_HUMAN;sp|Q8WXH0-13|SYNE2_HUMAN;sp|Q8WXH0-6|SYNE2_HUMAN;sp|Q8WXH0-11|SYNE2_HUMAN;sp|Q8WXH0-12|SYNE2_HUMAN;sp|Q8WXH0-5|SYNE2_HUMAN	sp|Q8WXH0|SYNE2_HUMAN;sp|Q8WXH0-2|SYNE2_HUMAN;sp|Q8WXH0-7|SYNE2_HUMAN	1016			21	21	21	4.3	4.3	4.3	796.43	0	48.861	15740000	31	NaN	1	0	NaN	11.7087	10.8676	12.3026	12.7926	11.5053	13.622
	0.057238	0.195692	sp|Q9Y297-2|FBW1A_HUMAN;sp|Q9Y297|FBW1A_HUMAN	sp|Q9Y297-2|FBW1A_HUMAN;sp|Q9Y297|FBW1A_HUMAN	1369			17	9	9	30.6	17.9	17.9	65.049	0	54.119	220640000	41	NaN	1	0	NaN	11.9919	10.8811	10.6644	9.27657	11.8065	13.0414
	0.606271	-1.43303	sp|P53618|COPB_HUMAN	sp|P53618|COPB_HUMAN	544			19	19	19	26.5	26.5	26.5	107.14	0	65.127	63926000	52	NaN	1	0	NaN	14.0858	11.7979	10.9066	11.5734	9.94524	10.9726
	0.164138	-0.351843	sp|Q9NNW5|WDR6_HUMAN	sp|Q9NNW5|WDR6_HUMAN	1229			16	16	16	22.8	22.8	22.8	121.72	0	94.867	88511000	39	NaN	1	0	NaN	10.9563	10.8419	12.596	10.2157	10.9402	12.1828
	0.00818789	-0.0100991	sp|P53621|COPA_HUMAN;sp|P53621-2|COPA_HUMAN	sp|P53621|COPA_HUMAN;sp|P53621-2|COPA_HUMAN	545			21	21	21	24.3	24.3	24.3	138.34	0	111.9	146080000	60	NaN	1	0	NaN	11.4363	10.9794	10.1755	10.6694	11.1916	10.6999
	0.56302	0.886481	sp|P19784|CSK22_HUMAN	sp|P19784|CSK22_HUMAN	373			21	21	21	66.9	66.9	66.9	41.213	0	323.31	892630000	102	NaN	1	0	NaN	10.8688	11.2017	10.7507	10.6908	11.7291	13.0606
	0.0859829	0.129465	sp|Q9UKB1-2|FBW1B_HUMAN;sp|Q9UKB1|FBW1B_HUMAN	sp|Q9UKB1-2|FBW1B_HUMAN;sp|Q9UKB1|FBW1B_HUMAN	1337			23	1	1	54.1	3.3	3.3	58.422	0.0033278	1.9774	1869700	1	NaN	1	0	NaN	12.2783	10.9657	12.0041	11.9987	12.4234	11.2143
	0.473805	1.59311	sp|Q9NU22|MDN1_HUMAN	sp|Q9NU22|MDN1_HUMAN	1252			23	23	23	6.3	6.3	6.3	632.81	0	83.194	25306000	43	NaN	1	0	NaN	8.03502	12.6645	10.5674	12.9329	10.9478	12.1656
	0.415028	-0.603675	sp|Q9UKB1-3|FBW1B_HUMAN	sp|Q9UKB1-3|FBW1B_HUMAN	1338			26	26	4	56	56	9.1	60.897	0	323.31	4748600000	188	0.415028	0.634387	-0.603675	-0.975459	13.4401	12.0244	12.4551	11.6857	12.9396	11.4833
	0.976924	1.28804	sp|Q93008|USP9X_HUMAN;sp|Q93008-3|USP9X_HUMAN;sp|O00507|USP9Y_HUMAN;sp|O00507-2|USP9Y_HUMAN	sp|Q93008|USP9X_HUMAN;sp|Q93008-3|USP9X_HUMAN	1043			33	33	33	17	17	17	290.46	0	323.31	132270000	79	NaN	1	0	NaN	11.4665	10.481	11.5265	12.6713	13.2066	11.4602
	0.165878	-0.383564	sp|Q9NTJ3|SMC4_HUMAN;sp|Q9NTJ3-2|SMC4_HUMAN	sp|Q9NTJ3|SMC4_HUMAN;sp|Q9NTJ3-2|SMC4_HUMAN	1250			30	30	30	27.1	27.1	27.1	147.18	0	323.31	180240000	83	NaN	1	0	NaN	10.4507	13.0343	11.8465	11.1919	12.2526	10.7363
	0.201673	-0.360867	sp|O95347|SMC2_HUMAN;sp|O95347-2|SMC2_HUMAN	sp|O95347|SMC2_HUMAN;sp|O95347-2|SMC2_HUMAN	207			34	34	34	32.8	32.8	32.8	135.65	0	224.95	148460000	82	NaN	1	0	NaN	11.296	10.5678	12.2122	10.2808	10.7537	11.9589
	1.44331	4.56445	sp|Q0VF96-2|CGNL1_HUMAN;sp|Q0VF96|CGNL1_HUMAN	sp|Q0VF96-2|CGNL1_HUMAN;sp|Q0VF96|CGNL1_HUMAN	696			2	2	2	6.4	6.4	6.4	72.185	0.0062451	1.7336	13991000	3	1.44331	0.140276	4.56445	3.10539	9.34365	12.2969	11.7289	16.6718	13.3791	17.0119
	0.139577	-0.813582	sp|Q9HCY8|S10AE_HUMAN	sp|Q9HCY8|S10AE_HUMAN	1225			1	1	1	14.4	14.4	14.4	11.662	0	64.451	2745700	4	0.139577	0.917682	-0.813582	-0.377261	10.1907	11.2481	17.0423	12.4223	11.3388	12.2792
	0.0226711	0.0786498	sp|O43752-2|STX6_HUMAN;sp|O43752|STX6_HUMAN	sp|O43752-2|STX6_HUMAN;sp|O43752|STX6_HUMAN	143			2	2	2	21.4	21.4	21.4	17.434	0.006216	1.7044	216150	2	NaN	1	0	NaN	12.9085	10.5353	13.289	11.1462	13.7843	12.0382
	0.0819432	-0.258132	sp|O00400|ACATN_HUMAN	sp|O00400|ACATN_HUMAN	81			1	1	1	2.6	2.6	2.6	60.908	0.008327	1.549	852740	2	NaN	1	0	NaN	12.8625	10.4263	11.8497	11.6681	9.86895	12.827
	0.356321	-0.92954	sp|Q9BQ67|GRWD1_HUMAN	sp|Q9BQ67|GRWD1_HUMAN	1127			2	2	2	10.5	10.5	10.5	49.419	0	21.39	1609000	4	NaN	1	0	NaN	12.3018	13.9316	10.563	10.6479	11.0931	12.2667
	1.39724	1.15542	sp|P22735|TGM1_HUMAN;sp|P22735-2|TGM1_HUMAN	sp|P22735|TGM1_HUMAN	389			7	7	7	11.8	11.8	11.8	89.786	0	7.6268	4510600	10	NaN	1	0	NaN	9.64622	10.7791	10.0067	11.5273	10.9171	11.4538
	0.618366	2.78826	sp|O75940|SPF30_HUMAN	sp|O75940|SPF30_HUMAN	191			2	2	2	20.2	20.2	20.2	26.711	0	4.7587	5338800	14	0.618366	0.53413	2.78826	1.37617	10.7533	10.4031	15.6236	16.4617	12.8247	15.8584
	0.0996096	0.295525	sp|O75396|SC22B_HUMAN	sp|O75396|SC22B_HUMAN	175			3	3	3	20.9	20.9	20.9	24.593	0	174.22	1124400	9	NaN	1	0	NaN	11.2767	9.7762	12.7892	12.7288	11.3645	10.6354
	0.354458	5.00467	sp|Q71DI3|H32_HUMAN;sp|Q16695|H31T_HUMAN;sp|P84243|H33_HUMAN;sp|P68431|H31_HUMAN;sp|Q6NXT2|H3C_HUMAN;sp|Q5TEC6|H3PS2_HUMAN	sp|Q71DI3|H32_HUMAN;sp|Q16695|H31T_HUMAN;sp|P84243|H33_HUMAN;sp|P68431|H31_HUMAN;sp|Q6NXT2|H3C_HUMAN;sp|Q5TEC6|H3PS2_HUMAN	649			3	3	3	16.9	16.9	16.9	15.388	0	7.2074	660050000	14	0.354458	0.704395	5.00467	0.8522	23.6065	10.3557	10.3281	12.106	22.7145	24.4839
	1.15013	-1.84222	sp|P36873|PP1G_HUMAN;sp|P36873-2|PP1G_HUMAN;sp|P62136-3|PP1A_HUMAN;sp|P62140|PP1B_HUMAN;sp|P62136|PP1A_HUMAN;sp|P62136-2|PP1A_HUMAN	sp|P36873|PP1G_HUMAN;sp|P36873-2|PP1G_HUMAN;sp|P62136-3|PP1A_HUMAN;sp|P62140|PP1B_HUMAN;sp|P62136|PP1A_HUMAN;sp|P62136-2|PP1A_HUMAN	457			3	3	3	12.1	12.1	12.1	36.983	0	5.3527	6063300	19	1.15013	0.265255	-1.84222	-2.44569	13.5148	14.1062	15.0758	13.5882	11.8571	11.7249
	0.267371	-1.20863	sp|P18827|SDC1_HUMAN	sp|P18827|SDC1_HUMAN	365			3	3	3	15.5	15.5	15.5	32.461	0	33.581	2525100	9	0.267371	0.798996	-1.20863	-0.668711	15.427	11.6515	10.4023	12.6366	11.8687	9.34968
	0.297515	-0.565616	sp|Q9Y5Q9|TF3C3_HUMAN;sp|Q9Y5Q9-2|TF3C3_HUMAN	sp|Q9Y5Q9|TF3C3_HUMAN	1401			3	3	3	5.5	5.5	5.5	101.27	0	13.991	1616900	7	NaN	1	0	NaN	11.5055	9.80503	12.3708	10.5424	10.9866	10.4555
	0.0735083	-0.410199	sp|P12956|XRCC6_HUMAN;sp|P12956-2|XRCC6_HUMAN	sp|P12956|XRCC6_HUMAN;sp|P12956-2|XRCC6_HUMAN	327			6	6	6	14.6	14.6	14.6	69.842	0	22.37	8402500	23	0.0735083	0.965776	-0.410199	-0.209507	16.3241	10.6635	11.2213	11.1059	12.1289	13.7435
	0.483809	0.914694	sp|O60884|DNJA2_HUMAN	sp|O60884|DNJA2_HUMAN	164			6	6	6	19.4	19.4	19.4	45.745	0	27.88	54489000	32	NaN	1	0	NaN	12.0894	11.2903	11.512	12.2519	14.0309	11.3529
	0.336244	1.40686	sp|P17987|TCPA_HUMAN	sp|P17987|TCPA_HUMAN	360			8	8	8	23.4	23.4	23.4	60.343	0	10.477	10208000	18	0.336244	0.723861	1.40686	0.814523	11.8474	10.4382	10.3685	15.47	11.525	9.87969
	0.649931	0.537939	sp|Q86VI3|IQGA3_HUMAN	sp|Q86VI3|IQGA3_HUMAN	912			17	16	16	14.3	13.9	13.9	184.7	0	79.377	32488000	42	NaN	1	0	NaN	11.0064	12.1558	11.191	12.1259	12.0786	11.7625
	0.212878	-0.576963	sp|P20340-4|RAB6A_HUMAN;sp|P20340-2|RAB6A_HUMAN;sp|P20340|RAB6A_HUMAN;sp|Q9NRW1-2|RAB6B_HUMAN;sp|Q9NRW1|RAB6B_HUMAN;sp|P20340-3|RAB6A_HUMAN;sp|Q14964|RB39A_HUMAN	sp|P20340-4|RAB6A_HUMAN;sp|P20340-2|RAB6A_HUMAN;sp|P20340|RAB6A_HUMAN;sp|Q9NRW1-2|RAB6B_HUMAN;sp|Q9NRW1|RAB6B_HUMAN	377			3	3	3	21.1	21.1	21.1	19.934	0.00088731	2.37	1058100	3	NaN	1	0	NaN	10.8067	10.7228	12.9554	9.91026	10.444	12.3998
	0.20061	0.957904	sp|Q13103|SPP24_HUMAN	sp|Q13103|SPP24_HUMAN	706			2	2	2	6.2	6.2	6.2	24.337	0.0008726	2.2755	1470500	5	0.20061	0.867108	0.957904	0.520699	13.5738	11.039	11.9623	11.3401	16.5143	11.5944
	0.504556	-0.612033	sp|Q10570|CPSF1_HUMAN	sp|Q10570|CPSF1_HUMAN	697			3	3	3	3.4	3.4	3.4	160.88	0.00088106	2.3175	1549900	5	0.504556	0.587183	-0.612033	-1.15353	13.4213	12.6266	11.8145	12.5206	11.8039	11.7018
	0.819118	-0.80363	sp|Q5SRE5-2|NU188_HUMAN;sp|Q5SRE5|NU188_HUMAN	sp|Q5SRE5-2|NU188_HUMAN;sp|Q5SRE5|NU188_HUMAN	832			2	2	2	1.7	1.7	1.7	182.29	0.0025105	2.009	911690	4	NaN	1	0	NaN	12.2162	10.795	11.2167	10.4176	10.9447	10.4547
+	3.6074	-3.511	sp|Q6PK04|CC137_HUMAN	sp|Q6PK04|CC137_HUMAN	864	+	iBAQ TAPASIN_iBAQ HEK-TF-PARENTAL	4	4	4	19.4	19.4	19.4	33.231	0	4.3447	4458500	8	3.6074	0.014069	-3.511	-12.351	14.153	14.5603	15.0223	11.0612	10.84	11.3015
	0.158267	0.549495	sp|Q9H3G5|CPVL_HUMAN	sp|Q9H3G5|CPVL_HUMAN	1202			2	2	2	5.7	5.7	5.7	54.163	0	3.4194	7353700	9	0.158267	0.904775	0.549495	0.42218	14.8515	11.3612	12.0379	14.555	11.9834	13.3607
	0.258629	1.14203	sp|P48047|ATPO_HUMAN	sp|P48047|ATPO_HUMAN	503			2	2	2	15.5	15.5	15.5	23.277	0	3.3698	2375000	6	0.258629	0.806278	1.14203	0.649755	10.1135	11.7483	10.9155	15.4314	10.0482	10.7238
	1.90962	-1.18379	sp|Q8WXX0|DYH7_HUMAN	sp|Q8WXX0|DYH7_HUMAN	1017			2	2	2	0.7	0.7	0.7	461.15	0.0083333	1.55	3698400	3	NaN	1	0	NaN	12.4496	12.1374	12.861	11.6482	11.1489	11.0995
	0.827466	-4.65166	sp|P46778|RL21_HUMAN	sp|P46778|RL21_HUMAN	490			2	2	2	20.6	20.6	20.6	18.565	0	32.101	8621200	6	0.827466	0.439982	-4.65166	-1.78522	18.5372	11.5411	19.1992	10.002	12.7476	12.573
	0.539068	-0.635083	sp|O00567|NOP56_HUMAN	sp|O00567|NOP56_HUMAN	91			1	1	1	3.2	3.2	3.2	66.049	0.00625	1.7351	226830	1	NaN	1	0	NaN	12.9904	12.0803	11.9942	12.4465	11.689	11.0241
	0.405762	1.04173	sp|O60264|SMCA5_HUMAN	sp|O60264|SMCA5_HUMAN	152			3	3	3	4.2	4.2	4.2	121.9	0	3.1581	1206200	6	0.405762	0.636449	1.04173	0.95678	11.8396	9.62681	12.676	12.2906	13.5186	11.4585
	0.117004	-0.974866	sp|P04792|HSPB1_HUMAN	sp|P04792|HSPB1_HUMAN	260			4	4	4	25.9	25.9	25.9	22.782	0	4.3601	13313000	8	0.117004	0.935039	-0.974866	-0.321645	10.6108	10.7269	19.3491	11.4514	14.3687	11.9421
	0.26484	-0.902159	sp|Q15717|ELAV1_HUMAN;sp|Q15717-2|ELAV1_HUMAN	sp|Q15717|ELAV1_HUMAN;sp|Q15717-2|ELAV1_HUMAN	778			2	2	2	8.3	8.3	8.3	36.091	0	2.84	1461600	4	NaN	1	0	NaN	12.735	11.115	10.2374	9.37001	12.753	9.25793
	0.079807	-0.214346	sp|Q6B0I6|KDM4D_HUMAN	sp|Q6B0I6|KDM4D_HUMAN	848			1	1	1	2.1	2.1	2.1	58.602	0.0054945	1.7647	747620	3	NaN	1	0	NaN	11.1128	11.6211	13.8531	12.8232	11.7533	11.3674
	0.20604	0.993848	sp|Q9UKM9-2|RALY_HUMAN;sp|Q9UKM9|RALY_HUMAN	sp|Q9UKM9-2|RALY_HUMAN;sp|Q9UKM9|RALY_HUMAN	1340			3	3	3	10.3	10.3	10.3	30.364	0	4.1558	4097200	6	0.20604	0.862319	0.993848	0.533043	11.7604	11.0311	11.7244	8.9708	13.3027	15.224
	0.313606	0.551221	sp|Q9NWT1|PK1IP_HUMAN	sp|Q9NWT1|PK1IP_HUMAN	1267			2	2	2	7.7	7.7	7.7	43.963	0.0008673	2.2435	382160	3	NaN	1	0	NaN	12.2606	12.1657	10.5192	12.6727	12.6129	11.3135
	0.438829	0.679526	sp|Q9Y5B9|SP16H_HUMAN	sp|Q9Y5B9|SP16H_HUMAN	1397			6	6	6	7.3	7.3	7.3	119.91	0	7.7469	5050900	11	0.438829	0.621615	0.679526	1.02319	11.0304	12.1363	10.8378	11.5096	11.466	13.0674
	0.0539989	0.467314	sp|O43242-2|PSMD3_HUMAN;sp|O43242|PSMD3_HUMAN	sp|O43242-2|PSMD3_HUMAN;sp|O43242|PSMD3_HUMAN	129			2	2	2	5.9	5.9	5.9	41.183	0.0040917	1.9199	31841000	2	0.0539989	0.975669	0.467314	0.156687	10.2059	17.4718	12.374	12.1778	11.3586	17.9173
	0.804461	-1.79626	sp|Q15652-2|JHD2C_HUMAN;sp|Q15652-3|JHD2C_HUMAN;sp|Q15652|JHD2C_HUMAN	sp|Q15652-2|JHD2C_HUMAN;sp|Q15652-3|JHD2C_HUMAN;sp|Q15652|JHD2C_HUMAN	777			1	1	1	0.8	0.8	0.8	163.13	0.0088889	1.4627	17162000	7	0.804461	0.450754	-1.79626	-1.73983	14.9977	14.0467	12.0007	12.6024	12.2101	10.8438
	1.12748	2.14811	sp|Q8N0Y2-2|ZN444_HUMAN;sp|Q8N0Y2|ZN444_HUMAN	sp|Q8N0Y2-2|ZN444_HUMAN;sp|Q8N0Y2|ZN444_HUMAN	946			1	1	1	4.6	4.6	4.6	35.132	0.0076394	1.6088	1794400	9	1.12748	0.272178	2.14811	2.39746	9.72014	10.681	12.167	12.1862	14.0351	12.7911
	0.184989	-0.92581	sp|Q9NVP2|ASF1B_HUMAN	sp|Q9NVP2|ASF1B_HUMAN	1262			1	1	1	9.9	9.9	9.9	22.433	0.009009	1.5105	2544900	4	0.184989	0.881584	-0.92581	-0.484835	15.5755	11.6424	13.226	10.5061	11.6123	15.5482
	0.230411	0.700755	sp|Q9Y2R4|DDX52_HUMAN	sp|Q9Y2R4|DDX52_HUMAN	1372			2	2	2	6.2	6.2	6.2	67.497	0.00089928	2.5024	1637300	3	NaN	1	0	NaN	10.5647	11.0447	13.1045	13.9359	12.0466	10.8336
	0.631764	2.24407	sp|Q04837|SSBP_HUMAN	sp|Q04837|SSBP_HUMAN	680			2	2	2	22.3	22.3	22.3	17.259	0	15.684	8604300	12	0.631764	0.539541	2.24407	1.40227	10.3575	10.9278	12.1451	16.4089	11.9295	11.8242
	0.10392	-0.496694	sp|P30153|2AAA_HUMAN;sp|P30154-5|2AAB_HUMAN;sp|P30154-4|2AAB_HUMAN;sp|P30154|2AAB_HUMAN;sp|P30154-2|2AAB_HUMAN	sp|P30153|2AAA_HUMAN	423			4	4	4	8.5	8.5	8.5	65.308	0	3.8186	13587000	6	0.10392	0.944201	-0.496694	-0.288649	15.49	12.3717	10.8274	14.4164	10.9541	11.8286
	0.716722	0.764671	sp|O95071-2|UBR5_HUMAN;sp|O95071|UBR5_HUMAN	sp|O95071-2|UBR5_HUMAN;sp|O95071|UBR5_HUMAN	200			17	17	17	10.2	10.2	10.2	309.22	0	136.57	27795000	31	NaN	1	0	NaN	10.6537	11.6846	11.2682	11.8666	12.6781	11.3558
	0.828906	-1.45514	sp|O75643|U520_HUMAN;sp|O75643-2|U520_HUMAN	sp|O75643|U520_HUMAN	185			28	28	28	17.4	17.4	17.4	244.5	0	128.23	69578000	69	NaN	1	0	NaN	11.6759	12.9525	14.3432	11.1194	12.0215	11.4654
	0.166703	0.700054	sp|Q92685-2|ALG3_HUMAN;sp|Q92685|ALG3_HUMAN	sp|Q92685-2|ALG3_HUMAN;sp|Q92685|ALG3_HUMAN	1030			2	2	2	6.2	6.2	6.2	44.37	0	3.0457	3020600	12	0.166703	0.900921	0.700054	0.442149	10.0351	14.2578	14.264	13.7362	12.2184	14.7026
	0.0780481	-0.443927	sp|P31942-3|HNRH3_HUMAN;sp|P31942-2|HNRH3_HUMAN;sp|P31942|HNRH3_HUMAN;sp|P31942-4|HNRH3_HUMAN	sp|P31942-3|HNRH3_HUMAN;sp|P31942-2|HNRH3_HUMAN;sp|P31942|HNRH3_HUMAN;sp|P31942-4|HNRH3_HUMAN	432			2	2	2	8.8	8.8	8.8	31.525	0.00091491	2.6121	2824100	6	0.0780481	0.959145	-0.443927	-0.221556	11.0963	11.5963	15.7632	10.0834	12.2788	14.7618
	0.28667	0.70525	sp|O60506-4|HNRPQ_HUMAN;sp|O60506-3|HNRPQ_HUMAN;sp|O60506-2|HNRPQ_HUMAN;sp|O60506|HNRPQ_HUMAN;sp|O60506-5|HNRPQ_HUMAN	sp|O60506-4|HNRPQ_HUMAN;sp|O60506-3|HNRPQ_HUMAN;sp|O60506-2|HNRPQ_HUMAN;sp|O60506|HNRPQ_HUMAN	155			5	3	3	14.6	10.8	10.8	58.735	0	3.6896	4166700	10	0.28667	0.77877	0.70525	0.710171	10.4931	12.8207	13.7296	13.4509	13.0853	12.623
	0.018889	0.137617	sp|Q13185|CBX3_HUMAN;sp|P83916|CBX1_HUMAN	sp|Q13185|CBX3_HUMAN	709			3	3	3	16.4	16.4	16.4	20.811	0	8.2642	7182000	18	0.018889	0.992416	0.137617	0.0567865	15.6012	11.6185	16.046	16.0374	10.6525	16.9887
	0.021635	-0.104559	sp|Q96PK6|RBM14_HUMAN	sp|Q96PK6|RBM14_HUMAN	1093			2	2	2	5.8	5.8	5.8	69.491	0	6.8304	6388600	11	0.021635	0.988547	-0.104559	-0.0648513	10.7533	10.7945	14.2375	13.9923	10.2175	11.2619
	0.205048	-0.872936	sp|Q8TDN6|BRX1_HUMAN	sp|Q8TDN6|BRX1_HUMAN	997			3	3	3	9.9	9.9	9.9	41.401	0	2.8955	2490300	8	0.205048	0.861025	-0.872936	-0.530792	12.4203	11.4966	13.5146	14.4511	9.1733	11.1882
	0.578851	2.14723	sp|Q53EL6-2|PDCD4_HUMAN;sp|Q53EL6|PDCD4_HUMAN	sp|Q53EL6-2|PDCD4_HUMAN;sp|Q53EL6|PDCD4_HUMAN	817			2	2	2	6.3	6.3	6.3	50.576	0	3.6053	8415500	15	0.578851	0.559239	2.14723	1.29913	14.7798	11.8464	9.81874	12.6943	14.8702	15.3221
	0.0544201	-0.253	sp|Q08945|SSRP1_HUMAN	sp|Q08945|SSRP1_HUMAN	693			3	3	3	5.4	5.4	5.4	81.074	0	7.0514	4242900	11	0.0544201	0.97795	-0.253	-0.157846	11.9168	11.6255	13.9679	10.1181	11.6833	14.9498
	0.0629041	0.158012	sp|P46087-2|NOP2_HUMAN;sp|P46087|NOP2_HUMAN;sp|P46087-4|NOP2_HUMAN;sp|P46087-3|NOP2_HUMAN	sp|P46087-2|NOP2_HUMAN;sp|P46087|NOP2_HUMAN;sp|P46087-4|NOP2_HUMAN;sp|P46087-3|NOP2_HUMAN	486			6	6	6	10.3	10.3	10.3	88.972	0	6.5958	6509000	12	0.0629041	0.968462	0.158012	0.181013	10.9352	13.3603	13.6207	12.4533	12.9043	13.0327
	0.239307	1.0753	sp|Q12906|ILF3_HUMAN;sp|Q12906-7|ILF3_HUMAN;sp|Q12906-5|ILF3_HUMAN;sp|Q12906-4|ILF3_HUMAN;sp|Q12906-2|ILF3_HUMAN;sp|Q12906-6|ILF3_HUMAN;sp|Q12906-3|ILF3_HUMAN;sp|Q96SI9-2|STRBP_HUMAN;sp|Q96SI9|STRBP_HUMAN	sp|Q12906|ILF3_HUMAN;sp|Q12906-7|ILF3_HUMAN;sp|Q12906-5|ILF3_HUMAN;sp|Q12906-4|ILF3_HUMAN;sp|Q12906-2|ILF3_HUMAN;sp|Q12906-6|ILF3_HUMAN;sp|Q12906-3|ILF3_HUMAN	703			8	8	8	18.6	18.6	18.6	95.337	0	64.117	21113000	38	0.239307	0.825375	1.0753	0.607431	11.8454	11.1971	16.1516	13.3375	13.2504	15.8321
	0.0973746	0.440323	sp|Q08211|DHX9_HUMAN;sp|Q08211-2|DHX9_HUMAN	sp|Q08211|DHX9_HUMAN	690			8	8	8	10	10	10	140.96	0	25.081	24699000	34	0.0973746	0.947415	0.440323	0.271916	11.2252	11.9674	14.4011	10.954	12.5473	15.4134
	0.609544	-0.879251	sp|Q9NYF8-3|BCLF1_HUMAN;sp|Q9NYF8-2|BCLF1_HUMAN;sp|Q9NYF8|BCLF1_HUMAN;sp|Q9NYF8-4|BCLF1_HUMAN	sp|Q9NYF8-3|BCLF1_HUMAN;sp|Q9NYF8-2|BCLF1_HUMAN;sp|Q9NYF8|BCLF1_HUMAN;sp|Q9NYF8-4|BCLF1_HUMAN	1281			3	3	3	5.8	5.8	5.8	100.23	0	26.589	4956800	14	0.609544	0.539154	-0.879251	-1.35898	12.9142	11.4873	12.7676	10.6303	11.7082	12.1928
	0.836533	3.06683	sp|O75340-2|PDCD6_HUMAN;sp|O75340|PDCD6_HUMAN	sp|O75340-2|PDCD6_HUMAN;sp|O75340|PDCD6_HUMAN	172			1	1	1	5.8	5.8	5.8	21.664	0.0047885	1.8205	10125000	14	0.836533	0.436603	3.06683	1.80315	10.5002	13.2281	9.40913	15.5858	15.1597	11.5924
+	3.94549	5.93538	sp|Q15287-3|RNPS1_HUMAN;sp|Q15287-2|RNPS1_HUMAN;sp|Q15287|RNPS1_HUMAN	sp|Q15287-3|RNPS1_HUMAN;sp|Q15287-2|RNPS1_HUMAN;sp|Q15287|RNPS1_HUMAN	764	+	iBAQ TAPASIN_iBAQ HEK-TF-PARENTAL	3	3	3	20.1	20.1	20.1	30.354	0	10.399	13946000	17	3.94549	0.0226667	5.93538	15.0572	10.8783	11.2917	10.9222	17.1388	16.2535	17.5061
+	2.75105	3.52003	sp|Q7KZN9-2|COX15_HUMAN;sp|Q7KZN9|COX15_HUMAN	sp|Q7KZN9-2|COX15_HUMAN;sp|Q7KZN9|COX15_HUMAN	889	+	iBAQ TAPASIN_iBAQ HEK-TF-PARENTAL	3	3	3	11.9	11.9	11.9	43.835	0	4.1315	6498900	15	2.75105	0.0380364	3.52003	7.4053	11.9413	11.1422	10.4091	14.5212	15.0314	14.4999
	0.109073	-0.449791	sp|Q7Z6Z7-2|HUWE1_HUMAN;sp|Q7Z6Z7-3|HUWE1_HUMAN;sp|Q7Z6Z7|HUWE1_HUMAN;sp|A5YM72-2|CRNS1_HUMAN;sp|A5YM72|CRNS1_HUMAN;sp|A5YM72-4|CRNS1_HUMAN;sp|A5YM72-5|CRNS1_HUMAN;sp|A5YM72-3|CRNS1_HUMAN	sp|Q7Z6Z7-2|HUWE1_HUMAN;sp|Q7Z6Z7-3|HUWE1_HUMAN;sp|Q7Z6Z7|HUWE1_HUMAN	897			68	68	68	23	23	23	480.19	0	323.31	458270000	241	NaN	1	0	NaN	11.3475	13.1609	11.1814	13.7504	9.07776	11.5123
	0.952381	3.6433	sp|P68133|ACTS_HUMAN;sp|P68032|ACTC_HUMAN;sp|P63267|ACTH_HUMAN;sp|P62736|ACTA_HUMAN	sp|P68133|ACTS_HUMAN;sp|P68032|ACTC_HUMAN;sp|P63267|ACTH_HUMAN;sp|P62736|ACTA_HUMAN	644			10	1	1	26.8	4.2	4.2	42.051	0.0083082	1.5391	73804000	15	0.952381	0.364377	3.6433	2.0349	11.9266	11.3709	10.5379	16.702	16.63	11.4333
	0.438618	0.773465	sp|Q8IWX8|CHERP_HUMAN	sp|Q8IWX8|CHERP_HUMAN	931			8	8	8	14.4	14.4	14.4	103.7	0	21.644	39075000	65	0.438618	0.620384	0.773465	1.02277	14.6862	14.2978	14.6804	16.8188	14.5859	14.5802
	0.619501	-1.50138	sp|P09651-3|ROA1_HUMAN;sp|P09651-2|ROA1_HUMAN;sp|P09651|ROA1_HUMAN;sp|Q32P51|RA1L2_HUMAN	sp|P09651-3|ROA1_HUMAN;sp|P09651-2|ROA1_HUMAN;sp|P09651|ROA1_HUMAN;sp|Q32P51|RA1L2_HUMAN	298			11	11	11	43.4	43.4	43.4	29.386	0	110.11	165860000	111	0.619501	0.538557	-1.50138	-1.37839	17.9446	18.2389	19.6165	16.9498	15.5159	18.8301
	0.64118	-1.96473	sp|P22626-2|ROA2_HUMAN;sp|P22626|ROA2_HUMAN	sp|P22626-2|ROA2_HUMAN;sp|P22626|ROA2_HUMAN	387			12	12	12	46	46	46	36.006	0	323.31	301390000	167	0.64118	0.536841	-1.96473	-1.42061	19.3702	19.3619	20.8114	17.2071	16.0534	20.3889
	0.768527	-1.00375	sp|Q9UMS4|PRP19_HUMAN	sp|Q9UMS4|PRP19_HUMAN	1350			8	8	8	32.9	32.9	32.9	55.18	0	46.69	103550000	89	0.768527	0.471042	-1.00375	-1.6692	16.7645	17.6151	17.7558	16.8467	15.345	16.9325
	0.335991	-1.3161	sp|Q00839-2|HNRPU_HUMAN;sp|Q00839|HNRPU_HUMAN	sp|Q00839-2|HNRPU_HUMAN;sp|Q00839|HNRPU_HUMAN	667			13	13	13	21.3	21.3	21.3	88.979	0	323.31	124760000	115	0.335991	0.722835	-1.3161	-0.813998	16.871	16.1133	17.7661	15.8322	12.817	18.1528
	0.683081	-1.00146	sp|Q9H6H4|REEP4_HUMAN;sp|Q9H6H4-2|REEP4_HUMAN	sp|Q9H6H4|REEP4_HUMAN;sp|Q9H6H4-2|REEP4_HUMAN	1208			9	9	9	31.1	31.1	31.1	29.395	0	184.86	881680000	168	0.683081	0.527851	-1.00146	-1.50223	21.5152	21.9321	21.0393	21.6371	19.5305	20.3145
	0.0567047	-0.429646	sp|Q9UHR5-2|S30BP_HUMAN;sp|Q9UHR5|S30BP_HUMAN	sp|Q9UHR5-2|S30BP_HUMAN;sp|Q9UHR5|S30BP_HUMAN	1323			7	7	7	32.5	32.5	32.5	32.068	0	32.499	50276000	52	0.0567047	0.974656	-0.429646	-0.164118	17.9096	16.6791	12.9138	18.6401	16.2227	11.3508
	0.1076	-0.501233	sp|P62273|RS29_HUMAN;sp|P62273-2|RS29_HUMAN	sp|P62273|RS29_HUMAN;sp|P62273-2|RS29_HUMAN	603			4	4	4	48.2	48.2	48.2	6.6767	0	40.647	636410000	69	0.1076	0.941055	-0.501233	-0.29799	22.7624	22.3865	23.7926	24.6453	19.2893	23.5032
	0.848185	0.638317	sp|Q9Y3A2|UTP11_HUMAN;sp|Q9Y3A2-2|UTP11_HUMAN	sp|Q9Y3A2|UTP11_HUMAN;sp|Q9Y3A2-2|UTP11_HUMAN	1384			7	7	7	31.6	31.6	31.6	30.446	0	10.466	62022000	50	0.848185	0.430168	0.638317	1.82624	17.7854	17.4313	17.4182	18.0422	18.809	17.6987
	0.765925	4.73831	sp|P62753|RS6_HUMAN	sp|P62753|RS6_HUMAN	615			7	7	7	20.9	20.9	20.9	28.68	0	323.31	365000000	74	0.765925	0.47205	4.73831	1.6641	19.3443	10.9807	19.3193	20.2564	22.3303	21.2725
	1.54775	1.43611	sp|Q5T280|CI114_HUMAN	sp|Q5T280|CI114_HUMAN	836			3	3	3	12.5	12.5	12.5	42.008	0	15.623	52333000	46	1.54775	0.1304	1.43611	3.35902	16.0207	15.9023	17.1639	17.5297	18.0266	17.8389
	0.0234328	0.0381241	sp|Q01081|U2AF1_HUMAN;sp|P0DN76|U2AF5_HUMAN;sp|Q01081-2|U2AF1_HUMAN;sp|Q01081-4|U2AF1_HUMAN;sp|Q01081-3|U2AF1_HUMAN;sp|Q8WU68-3|U2AF4_HUMAN;sp|Q8WU68-2|U2AF4_HUMAN;sp|Q8WU68|U2AF4_HUMAN	sp|Q01081|U2AF1_HUMAN;sp|P0DN76|U2AF5_HUMAN;sp|Q01081-2|U2AF1_HUMAN;sp|Q01081-4|U2AF1_HUMAN	306			5	5	5	32.1	32.1	32.1	27.872	0	42.215	117220000	64	0.0234328	0.98858	0.0381241	0.0701067	17.8877	17.7233	18.2333	18.7618	18.2054	16.9916
	1.3474	1.26883	sp|Q15051|IQCB1_HUMAN;sp|Q15051-2|IQCB1_HUMAN;sp|Q15051-3|IQCB1_HUMAN	sp|Q15051|IQCB1_HUMAN;sp|Q15051-2|IQCB1_HUMAN	759			9	9	9	19.1	19.1	19.1	68.928	0	323.31	64137000	73	1.3474	0.186806	1.26883	2.88169	14.9263	13.5781	14.5771	15.4243	15.9778	15.4859
	0.483621	3.08616	sp|Q9Y6A4|CFA20_HUMAN	sp|Q9Y6A4|CFA20_HUMAN	1410			4	4	4	20.2	20.2	20.2	22.774	0	6.0178	74927000	34	0.483621	0.606866	3.08616	1.11222	18.4809	10.8771	11.9829	19.1332	17.2717	14.1944
	1.17011	0.428986	sp|Q9Y241|HIG1A_HUMAN	sp|Q9Y241|HIG1A_HUMAN	1363			2	2	2	22.6	22.6	22.6	10.143	0	128.42	27080000	38	1.17011	0.250507	0.428986	2.48852	17.3439	17.6012	17.412	17.7909	18.1819	17.6711
	0.159166	-0.822291	sp|P31943|HNRH1_HUMAN;sp|P55795|HNRH2_HUMAN	sp|P31943|HNRH1_HUMAN	433			9	9	7	33.4	33.4	27.4	49.229	0	268.21	75324000	76	0.159166	0.904789	-0.822291	-0.424316	15.0738	16.3406	17.0628	16.7117	11.6769	17.6217
	0.520545	2.86263	sp|P22087|FBRL_HUMAN;sp|A6NHQ2|FBLL1_HUMAN	sp|P22087|FBRL_HUMAN	386			5	5	5	21.8	21.8	21.8	33.784	0	9.7284	30365000	33	0.520545	0.589651	2.86263	1.18498	10.0737	11.7807	17.7953	15.4685	15.5038	17.2654
	0.118355	-0.855577	sp|Q9H4F8|SMOC1_HUMAN;sp|Q9H4F8-2|SMOC1_HUMAN	sp|Q9H4F8|SMOC1_HUMAN;sp|Q9H4F8-2|SMOC1_HUMAN	1204			4	4	4	12.7	12.7	12.7	48.162	0	8.3315	31290000	27	0.118355	0.936253	-0.855577	-0.325019	16.1375	9.99625	14.541	12.5462	9.52257	16.0393
	0.46535	0.739831	sp|Q6DKI1|RL7L_HUMAN;sp|Q6DKI1-2|RL7L_HUMAN	sp|Q6DKI1|RL7L_HUMAN;sp|Q6DKI1-2|RL7L_HUMAN	849			4	4	4	21.2	21.2	21.2	29.669	0	17.82	110130000	68	0.46535	0.607723	0.739831	1.07602	18.3536	17.8064	17.6576	19.9611	18.2639	17.812
	0.589641	2.50348	sp|P84098|RL19_HUMAN	sp|P84098|RL19_HUMAN	661			3	3	3	17.3	17.3	17.3	23.466	0	78.71	18638000	42	0.589641	0.550225	2.50348	1.32018	16.6591	15.9009	10.6663	17.2141	17.0284	16.4942
+	2.88002	4.85192	sp|O75477|ERLN1_HUMAN	sp|O75477|ERLN1_HUMAN	180	+	iBAQ TAPASIN_iBAQ HEK-TF-PARENTAL	5	3	3	18.4	11.5	11.5	39.171	0	97.208	18679000	15	2.88002	0.0361569	4.85192	8.00908	12.1242	11.074	10.1764	15.8666	16.4079	15.6558
	1.2255	1.93345	sp|P62906|RL10A_HUMAN	sp|P62906|RL10A_HUMAN	630			4	4	4	18.4	18.4	18.4	24.831	0	9.0527	85712000	67	1.2255	0.233669	1.93345	2.60875	17.9073	15.6249	15.9449	18.7259	18.5065	18.0451
	0.964284	0.650391	sp|P60468|SC61B_HUMAN	sp|P60468|SC61B_HUMAN	574			3	3	3	37.5	37.5	37.5	9.9743	0	6.0814	84972000	37	0.964284	0.359183	0.650391	2.05903	18.603	18.2293	18.2901	19.5117	19.0658	18.4961
	0.177565	0.437722	sp|Q8NEJ9-2|NGDN_HUMAN;sp|Q8NEJ9|NGDN_HUMAN	sp|Q8NEJ9-2|NGDN_HUMAN;sp|Q8NEJ9|NGDN_HUMAN	976			3	3	3	13.5	13.5	13.5	35.25	0	6.8216	23022000	30	0.177565	0.886593	0.437722	0.467602	15.8107	12.8359	15.3374	15.1639	14.8008	15.3324
	1.20876	1.28592	sp|Q9NWV8-3|BABA1_HUMAN;sp|Q9NWV8|BABA1_HUMAN	sp|Q9NWV8-3|BABA1_HUMAN;sp|Q9NWV8|BABA1_HUMAN	1269			2	2	2	28.7	28.7	28.7	18.62	0	134.33	4318000	23	NaN	1	0	NaN	10.8217	10.3295	11.0782	12.6685	12.2557	11.1631
	0.347069	0.207865	sp|Q8WVI0|SMIM4_HUMAN	sp|Q8WVI0|SMIM4_HUMAN	1009			2	2	2	17.1	17.1	17.1	8.6961	0	3.3887	78758000	38	0.347069	0.716258	0.207865	0.836952	20.447	19.9947	20.5529	20.6236	20.1942	20.8003
	0.714902	2.18264	sp|P06493|CDK1_HUMAN;sp|P06493-2|CDK1_HUMAN;sp|P24941-2|CDK2_HUMAN;sp|P24941|CDK2_HUMAN;sp|Q00526|CDK3_HUMAN;sp|P11802-2|CDK4_HUMAN;sp|O94921-2|CDK14_HUMAN;sp|Q14004-2|CDK13_HUMAN;sp|Q00536-2|CDK16_HUMAN;sp|Q00537|CDK17_HUMAN;sp|Q00537-2|CDK17_HUMAN;sp|Q07002-3|CDK18_HUMAN;sp|Q00536|CDK16_HUMAN;sp|P50750-2|CDK9_HUMAN;sp|Q07002|CDK18_HUMAN;sp|O94921|CDK14_HUMAN;sp|O94921-3|CDK14_HUMAN;sp|Q96Q40|CD…	sp|P06493|CDK1_HUMAN;sp|P06493-2|CDK1_HUMAN	273			12	12	11	49.5	49.5	46.8	34.095	0	17.666	46804000	52	0.714902	0.506335	2.18264	1.56429	15.6125	14.8286	11.144	16.2277	16.3022	15.6031
	0.50481	0.613049	sp|P52272-2|HNRPM_HUMAN;sp|P52272|HNRPM_HUMAN	sp|P52272-2|HNRPM_HUMAN;sp|P52272|HNRPM_HUMAN	534			12	12	12	27.4	27.4	27.4	73.62	0	150.99	41903000	77	0.50481	0.588149	0.613049	1.15403	13.2831	13.1134	14.75	14.5457	14.1822	14.2577
	0.0280252	-0.0911344	sp|Q9Y230|RUVB2_HUMAN;sp|Q9Y230-2|RUVB2_HUMAN	sp|Q9Y230|RUVB2_HUMAN;sp|Q9Y230-2|RUVB2_HUMAN	1362			15	15	15	39.7	39.7	39.7	51.156	0	22.117	43746000	43	0.0280252	0.987278	-0.0911344	-0.0834439	13.0087	10.107	13.0249	11.1493	11.8408	12.877
	0.0793604	0.142987	sp|Q92552|RT27_HUMAN;sp|Q92552-2|RT27_HUMAN	sp|Q92552|RT27_HUMAN;sp|Q92552-2|RT27_HUMAN	1024			2	2	2	6.3	6.3	6.3	47.611	0	4.9207	5541900	27	0.0793604	0.961368	0.142987	0.225023	12.4646	13.4363	12.7337	14.147	12.5528	12.3637
	0.146685	1.44687	sp|O43809|CPSF5_HUMAN	sp|O43809|CPSF5_HUMAN	146			4	4	4	18.1	18.1	18.1	26.227	0	323.31	56281000	50	0.146685	0.908784	1.44687	0.394458	17.6412	7.66153	18.5654	18.2199	14.4132	15.5757
	0.24699	0.829513	sp|Q9BVS4-2|RIOK2_HUMAN;sp|Q9BVS4|RIOK2_HUMAN	sp|Q9BVS4-2|RIOK2_HUMAN;sp|Q9BVS4|RIOK2_HUMAN	1164			2	2	2	7	7	7	54.508	0	7.3522	6610600	34	0.24699	0.818648	0.829513	0.624333	14.9848	11.1293	14.4722	13.6388	15.4417	13.9943
	0.467509	1.31994	sp|Q9BVJ6-3|UT14A_HUMAN;sp|Q9BVJ6|UT14A_HUMAN;sp|Q9BVJ6-2|UT14A_HUMAN;sp|Q5TAP6|UT14C_HUMAN	sp|Q9BVJ6-3|UT14A_HUMAN;sp|Q9BVJ6|UT14A_HUMAN	1160			5	5	5	10.3	10.3	10.3	82.004	0	66.324	7770100	32	0.467509	0.607139	1.31994	1.0803	10.7343	13.9489	12.5475	14.1107	14.8712	12.2086
	0.446411	3.02226	sp|Q9BRT6|LLPH_HUMAN	sp|Q9BRT6|LLPH_HUMAN	1141			3	3	3	23.3	23.3	23.3	15.225	0	4.9041	44274000	39	0.446411	0.619164	3.02226	1.03833	19.9812	11.0704	19.2817	18.7329	20.4306	20.2367
	1.29488	1.7536	sp|Q9UII4|HERC5_HUMAN	sp|Q9UII4|HERC5_HUMAN	1329			6	6	6	8.8	8.8	8.8	116.85	0	8.5172	11260000	25	1.29488	0.203511	1.7536	2.76262	11.8891	12.1166	13.4355	14.4427	14.8217	13.4376
	0.136069	-0.439144	sp|Q8WVM8|SCFD1_HUMAN;sp|Q8WVM8-2|SCFD1_HUMAN;sp|Q8WVM8-3|SCFD1_HUMAN	sp|Q8WVM8|SCFD1_HUMAN;sp|Q8WVM8-2|SCFD1_HUMAN;sp|Q8WVM8-3|SCFD1_HUMAN	1012			6	6	6	15	15	15	72.379	0	7.4833	4815700	16	NaN	1	0	NaN	13.7632	10.5971	11.8661	12.45	10.125	12.334
	1.31783	2.82595	sp|P42167|LAP2B_HUMAN;sp|P42167-2|LAP2B_HUMAN;sp|P42167-3|LAP2B_HUMAN;sp|P42166|LAP2A_HUMAN	sp|P42167|LAP2B_HUMAN;sp|P42167-2|LAP2B_HUMAN;sp|P42167-3|LAP2B_HUMAN;sp|P42166|LAP2A_HUMAN	474			11	11	11	35.2	35.2	35.2	50.67	0	24.639	29081000	42	1.31783	0.190977	2.82595	2.81437	11.2312	10.6662	11.9883	15.6454	14.2767	12.4413
	2.52257	2.06212	sp|P48651|PTSS1_HUMAN;sp|P48651-3|PTSS1_HUMAN;sp|P48651-2|PTSS1_HUMAN	sp|P48651|PTSS1_HUMAN;sp|P48651-3|PTSS1_HUMAN;sp|P48651-2|PTSS1_HUMAN	507	+	iBAQ TAPASIN_iBAQ HEK-TF-PARENTAL	3	3	3	8	8	8	55.527	0	5.0534	23268000	35	2.52257	0.0447097	2.06212	6.43363	14.5463	14.0294	15.0487	16.8553	16.5083	16.4471
	1.11915	-0.901995	sp|P52569|CTR2_HUMAN;sp|P52569-3|CTR2_HUMAN;sp|P52569-2|CTR2_HUMAN	sp|P52569|CTR2_HUMAN;sp|P52569-3|CTR2_HUMAN;sp|P52569-2|CTR2_HUMAN	538			4	4	3	9.3	9.3	7.3	71.672	0	6.4755	5216600	13	NaN	1	0	NaN	12.1912	12.1375	12.3591	12.0734	10.9496	10.9587
	0.13673	0.612747	sp|P20700|LMNB1_HUMAN;sp|Q03252|LMNB2_HUMAN	sp|P20700|LMNB1_HUMAN	379			11	11	10	27.1	27.1	25.8	66.408	0	36.865	34480000	52	0.13673	0.919193	0.612747	0.370332	12.0867	13.4597	15.9025	12.1444	16.3215	14.8213
	1.19009	-5.08109	sp|O95563|MPC2_HUMAN	sp|O95563|MPC2_HUMAN	212			4	4	4	29.9	29.9	29.9	14.279	0	3.8127	29766000	17	1.19009	0.241863	-5.08109	-2.53165	12.0111	17.7092	18.2001	11.205	11.1552	10.3169
	0.417654	1.54262	sp|P16989-2|YBOX3_HUMAN;sp|P16989|YBOX3_HUMAN;sp|P16989-3|YBOX3_HUMAN	sp|P16989-2|YBOX3_HUMAN;sp|P16989|YBOX3_HUMAN;sp|P16989-3|YBOX3_HUMAN	350			6	3	3	29.4	19.8	19.8	31.947	0	9.2239	5781300	19	0.417654	0.633403	1.54262	0.980743	15.0956	15.177	10.7534	16.1001	15.4354	14.1184
	0.612157	0.941177	sp|P55084-2|ECHB_HUMAN;sp|P55084|ECHB_HUMAN	sp|P55084-2|ECHB_HUMAN;sp|P55084|ECHB_HUMAN	554			6	6	6	17	17	17	48.879	0	7.4303	9380500	14	0.612157	0.538161	0.941177	1.36408	10.876	11.1909	10.4577	10.9738	13.0828	11.2916
	1.33041	-1.14999	sp|Q15018|ABRX2_HUMAN	sp|Q15018|ABRX2_HUMAN	756			4	4	4	16.1	16.1	16.1	46.9	0	5.0763	3338300	7	NaN	1	0	NaN	12.4419	11.2223	11.4531	10.8637	10.4006	10.403
	0.0825945	-0.388704	sp|Q96HE9|PRR11_HUMAN	sp|Q96HE9|PRR11_HUMAN	1075			4	4	4	13.9	13.9	13.9	40.085	0	5.0101	3643600	8	0.0825945	0.962323	-0.388704	-0.233537	11.0241	11.1843	15.7554	11.5101	13.4592	11.8284
	0.0142008	-0.0331945	sp|Q9Y2X3|NOP58_HUMAN	sp|Q9Y2X3|NOP58_HUMAN	1376			4	4	4	10.6	10.6	10.6	59.578	0	12.562	23631000	57	0.0142008	0.99012	-0.0331945	-0.0429095	13.7628	14.896	16.0283	15.4099	15.1251	14.0526
	0.751729	1.47989	sp|P10809|CH60_HUMAN;sp|P10809-2|CH60_HUMAN	sp|P10809|CH60_HUMAN	312			9	9	9	24.4	24.4	24.4	61.054	0	323.31	59919000	98	0.751729	0.484148	1.47989	1.63628	15.0524	12.1318	13.5336	15.7037	14.6799	14.7739
	1.42888	4.05571	sp|P57088|TMM33_HUMAN	sp|P57088|TMM33_HUMAN	566			3	3	3	17.4	17.4	17.4	27.978	0	57.474	91565000	40	1.42888	0.142867	4.05571	3.0712	15.1698	15.3215	11.7749	18.7767	18.7826	16.8741
	0.402692	0.484172	sp|P62857|RS28_HUMAN	sp|P62857|RS28_HUMAN	623			5	5	5	56.5	56.5	56.5	7.8409	0	29.866	413360000	85	0.402692	0.638904	0.484172	0.950576	21.4688	21.6089	22.474	23.0929	21.7304	22.1809
	0.0706752	0.20276	sp|Q9NVU7|SDA1_HUMAN;sp|Q9NVU7-2|SDA1_HUMAN	sp|Q9NVU7|SDA1_HUMAN;sp|Q9NVU7-2|SDA1_HUMAN	1263			6	6	6	9.5	9.5	9.5	79.87	0	75.764	62494000	88	0.0706752	0.966042	0.20276	0.201943	16.55	14.5093	16.5311	17.1972	16.3312	14.6703
	0.100863	0.372391	sp|Q92738|US6NL_HUMAN;sp|Q92738-2|US6NL_HUMAN	sp|Q92738|US6NL_HUMAN;sp|Q92738-2|US6NL_HUMAN	1031			3	3	3	8.1	8.1	8.1	94.103	0	22.478	32882000	65	0.100863	0.947611	0.372391	0.280853	15.4234	11.7868	15.5234	15.3876	13.6876	14.7756
	0.953341	1.96607	sp|Q3ZCQ8-2|TIM50_HUMAN;sp|Q3ZCQ8|TIM50_HUMAN;sp|Q3ZCQ8-3|TIM50_HUMAN	sp|Q3ZCQ8-2|TIM50_HUMAN;sp|Q3ZCQ8|TIM50_HUMAN;sp|Q3ZCQ8-3|TIM50_HUMAN	814			5	5	5	17.3	17.3	17.3	50.464	0	323.31	46474000	61	0.953341	0.363916	1.96607	2.03685	15.6246	13.5003	12.3368	15.729	15.9308	15.7001
	0.252672	-2.04218	sp|Q9Y388|RBMX2_HUMAN	sp|Q9Y388|RBMX2_HUMAN	1382			3	3	3	10.2	10.2	10.2	37.335	0	4.2129	20210000	21	0.252672	0.808349	-2.04218	-0.636769	16.1309	9.93118	17.3156	16.8265	10.9511	9.47355
	0.519871	-0.817867	sp|P61978-3|HNRPK_HUMAN;sp|P61978|HNRPK_HUMAN;sp|P61978-2|HNRPK_HUMAN	sp|P61978-3|HNRPK_HUMAN;sp|P61978|HNRPK_HUMAN;sp|P61978-2|HNRPK_HUMAN	591			9	9	9	25.7	25.7	25.7	48.562	0	79.552	45524000	72	0.519871	0.588663	-0.817867	-1.18366	15.4003	15.9208	16.8845	15.9593	14.1974	15.5954
	1.46671	-0.776149	sp|P42704|LPPRC_HUMAN	sp|P42704|LPPRC_HUMAN	478			19	19	19	18.2	18.2	18.2	157.9	0	73.572	21919000000	121	1.46671	0.137487	-0.776149	-3.16128	23.6041	23.7656	23.2108	22.8392	23.0122	22.4006
	0.337765	-0.644224	sp|Q15393|SF3B3_HUMAN;sp|Q15393-3|SF3B3_HUMAN	sp|Q15393|SF3B3_HUMAN;sp|Q15393-3|SF3B3_HUMAN	772			8	8	8	10.8	10.8	10.8	135.58	0	22.878	14329000	37	0.337765	0.728627	-0.644224	-0.817681	11.5352	13.6956	13.3103	11.363	12.6963	12.5492
	0.902075	0.622533	sp|P18124|RL7_HUMAN	sp|P18124|RL7_HUMAN	362			4	4	4	20.6	20.6	20.6	29.225	0	5.7303	58649000	36	0.902075	0.40897	0.622533	1.93362	17.269	16.8004	16.8223	17.0262	17.7919	17.9413
	2.1281	5.71138	sp|Q07020-2|RL18_HUMAN;sp|Q07020|RL18_HUMAN	sp|Q07020-2|RL18_HUMAN;sp|Q07020|RL18_HUMAN	685			2	2	2	15.1	15.1	15.1	18.091	0	3.494	11199000	27	2.1281	0.0766486	5.71138	5.00851	9.32395	13.1682	10.9721	16.3769	17.1559	17.0656
	0.309058	1.77343	sp|P84090|ERH_HUMAN	sp|P84090|ERH_HUMAN	660			1	1	1	10.6	10.6	10.6	12.259	0.00090744	2.5562	12220000	21	0.309058	0.745922	1.77343	0.757652	16.7569	10.2229	17.6148	16.3472	16.6164	16.9514
	0.0412549	-0.148884	sp|Q14232|EI2BA_HUMAN;sp|Q14232-2|EI2BA_HUMAN	sp|Q14232|EI2BA_HUMAN;sp|Q14232-2|EI2BA_HUMAN	736			7	7	7	25.6	25.6	25.6	33.712	0	10.257	20418000	39	0.0412549	0.982431	-0.148884	-0.121197	14.8586	15.2067	15.0766	16.6197	12.5297	15.5458
	0.0291355	0.249706	sp|P62888|RL30_HUMAN	sp|P62888|RL30_HUMAN	627			4	4	4	50.4	50.4	50.4	12.784	0	8.1298	23088000	25	0.0291355	0.989489	0.249706	0.0866502	16.5857	11.3915	17.6172	19.1546	15.4585	11.7304
	0.876453	-2.50185	sp|Q9Y3B4|SF3B6_HUMAN	sp|Q9Y3B4|SF3B6_HUMAN	1387			2	2	2	20.8	20.8	20.8	14.585	0.00087413	2.2821	5144500	16	0.876453	0.426483	-2.50185	-1.88244	15.9849	11.7424	15.3191	11.5363	11.858	12.1465
	0.457829	-1.38532	sp|P35659-2|DEK_HUMAN;sp|P35659|DEK_HUMAN	sp|P35659-2|DEK_HUMAN;sp|P35659|DEK_HUMAN	453			5	5	5	23.5	23.5	23.5	38.704	0	8.8568	15955000	25	0.457829	0.605381	-1.38532	-1.06107	12.6288	14.4754	14.7177	11.2605	14.7999	11.6056
	0.699739	-1.10845	sp|P24390-2|ERD21_HUMAN;sp|P24390|ERD21_HUMAN	sp|P24390-2|ERD21_HUMAN;sp|P24390|ERD21_HUMAN	396			1	1	1	12.7	12.7	12.7	17.486	0.001675	2.0147	1226400	7	NaN	1	0	NaN	12.0888	12.4378	14.0935	12.4767	11.214	11.6042
	1.3045	7.16063	sp|O43829|ZBT14_HUMAN	sp|O43829|ZBT14_HUMAN	150			1	1	1	4.5	4.5	4.5	50.956	0.0090361	1.5221	666610000	22	1.3045	0.197046	7.16063	2.78427	11.4618	10.748	11.5713	20.8007	13.3074	21.1549
	0.688128	2.47224	sp|P08238|HS90B_HUMAN;sp|Q58FF7|H90B3_HUMAN;sp|Q58FG0|HS905_HUMAN;sp|Q58FF6|H90B4_HUMAN	sp|P08238|HS90B_HUMAN	289			8	6	3	14.2	12.3	6.8	83.263	0	10.075	33993000	41	0.688128	0.521459	2.47224	1.51207	12.2877	9.97471	15.571	15.2267	15.3219	14.7015
	0.474367	0.91248	sp|Q8NHQ9|DDX55_HUMAN	sp|Q8NHQ9|DDX55_HUMAN	984			4	4	4	9.3	9.3	9.3	68.546	0	6.777	7973400	28	0.474367	0.607005	0.91248	1.0939	13.6077	12.154	11.5418	13.0398	14.4443	12.5568
	0.155934	0.247494	sp|P21741-2|MK_HUMAN;sp|P21741|MK_HUMAN	sp|P21741-2|MK_HUMAN;sp|P21741|MK_HUMAN	383			2	2	2	27.6	27.6	27.6	9.5122	0	10.353	38121000	31	0.155934	0.903079	0.247494	0.416625	18.5886	19.3238	19.6958	19.0659	20.4363	18.8483
+	2.62927	4.46987	sp|Q9Y3A6|TMED5_HUMAN;sp|Q9Y3A6-2|TMED5_HUMAN	sp|Q9Y3A6|TMED5_HUMAN;sp|Q9Y3A6-2|TMED5_HUMAN	1386	+	iBAQ TAPASIN_iBAQ HEK-TF-PARENTAL	2	2	2	10	10	10	26.005	0	3.3228	7643500	21	2.62927	0.0377241	4.46987	6.8726	12.4778	11.0207	12.5202	16.9457	16.8534	15.6292
	1.19601	0.482262	sp|P26373|RL13_HUMAN;sp|P26373-2|RL13_HUMAN	sp|P26373|RL13_HUMAN;sp|P26373-2|RL13_HUMAN	401			3	3	3	13.7	13.7	13.7	24.261	0	38.29	53529000	36	1.19601	0.242083	0.482262	2.54447	17.7441	17.1561	17.3964	18.0749	17.8018	17.8667
	0.475042	-0.659476	sp|Q8TDY2-2|RBCC1_HUMAN;sp|Q8TDY2|RBCC1_HUMAN	sp|Q8TDY2-2|RBCC1_HUMAN;sp|Q8TDY2|RBCC1_HUMAN	998			2	2	2	1.2	1.2	1.2	182.85	0	3.6228	48558000	33	0.475042	0.608657	-0.659476	-1.09524	14.3371	14.9988	13.0043	13.6822	13.4688	13.2108
	0.206318	0.178916	sp|Q8WVD3|RN138_HUMAN;sp|Q8WVD3-2|RN138_HUMAN	sp|Q8WVD3|RN138_HUMAN;sp|Q8WVD3-2|RN138_HUMAN	1008			2	2	2	21.2	21.2	21.2	28.192	0	68.17	21830000	52	0.206318	0.863609	0.178916	0.533673	16.6324	16.218	16.2659	17.1283	16.4518	16.073
	0.282011	-0.151114	sp|A2NJV5|KV229_HUMAN;sp|A0A0A0MRZ7|KVD26_HUMAN;sp|A0A075B6S2|KVD29_HUMAN;sp|P06310|KV230_HUMAN;sp|P01615|KVD28_HUMAN;sp|A0A075B6S6|KVD30_HUMAN;sp|A0A075B6P5|KV228_HUMAN;sp|P01614|KVD40_HUMAN;sp|A0A087WW87|KV240_HUMAN	sp|A2NJV5|KV229_HUMAN;sp|A0A0A0MRZ7|KVD26_HUMAN;sp|A0A075B6S2|KVD29_HUMAN;sp|P06310|KV230_HUMAN;sp|P01615|KVD28_HUMAN;sp|A0A075B6S6|KVD30_HUMAN;sp|A0A075B6P5|KV228_HUMAN;sp|P01614|KVD40_HUMAN;sp|A0A087WW87|KV240_HUMAN	64			2	2	2	16.7	16.7	16.7	13.085	0	13.124	136860000	36	0.282011	0.781712	-0.151114	-0.700209	19.8982	19.3636	20.0771	19.5854	19.6268	19.6733
	2.33829	1.76242	sp|A6NHL2-2|TBAL3_HUMAN;sp|A6NHL2|TBAL3_HUMAN	sp|A6NHL2-2|TBAL3_HUMAN;sp|A6NHL2|TBAL3_HUMAN	72			2	1	1	5.9	4.2	4.2	45.517	0	3.1847	6973800	9	NaN	1	0	NaN	10.6483	10.2915	10.8072	11.9674	12.8608	12.2061
	1.63896	0.647133	sp|P47914|RL29_HUMAN	sp|P47914|RL29_HUMAN	500			1	1	1	9.4	9.4	9.4	17.752	0.00089047	2.4112	100670000	26	1.63896	0.123959	0.647133	3.58991	19.7938	19.2415	19.512	20.2858	20.2008	20.0021
	0.0114013	0.0170428	sp|Q59GN2|R39L5_HUMAN;sp|P62891|RL39_HUMAN	sp|Q59GN2|R39L5_HUMAN;sp|P62891|RL39_HUMAN	628			1	1	1	19.6	19.6	19.6	6.3225	0	6.3008	15450000000	179	0.0114013	0.992368	0.0170428	0.0345564	29.6101	28.329	29.1821	29.0456	29.6149	28.5117
	0.0443513	0.0377986	sp|P62917|RL8_HUMAN	sp|P62917|RL8_HUMAN	633			1	1	1	6.2	6.2	6.2	28.024	0	65.629	88587000	57	0.0443513	0.983049	0.0377986	0.129896	18.9835	18.1366	18.1938	18.4614	18.3101	18.6557
	0.560715	1.10268	sp|Q969Q0|RL36L_HUMAN;sp|P83881|RL36A_HUMAN	sp|Q969Q0|RL36L_HUMAN;sp|P83881|RL36A_HUMAN	659			1	1	1	12.3	12.3	12.3	12.469	0	15.502	141250000	49	0.560715	0.571415	1.10268	1.2637	17.9492	20.3813	20.3255	20.8759	21.1098	19.9784
	0.483831	3.64157	sp|Q9BQC6|RT63_HUMAN	sp|Q9BQC6|RT63_HUMAN	1130			1	1	1	12.7	12.7	12.7	12.266	0	3.9604	100020000	27	0.483831	0.608114	3.64157	1.11263	9.80268	19.323	19.8449	20.4173	19.8925	19.5855
	0.635656	-3.2853	sp|P35222|CTNB1_HUMAN	sp|P35222|CTNB1_HUMAN	445			9	9	9	20.9	20.9	20.9	85.496	0	33.114	29149000000	98	0.635656	0.537898	-3.2853	-1.40985	24.1979	23.797	23.2284	22.0197	15.9031	23.4446
	1.40585	0.695108	sp|Q9UNL2|SSRG_HUMAN;sp|Q9UNL2-2|SSRG_HUMAN	sp|Q9UNL2|SSRG_HUMAN;sp|Q9UNL2-2|SSRG_HUMAN	1355			1	1	1	7.6	7.6	7.6	21.08	0	3.7399	46916000	29	1.40585	0.152813	0.695108	3.01702	16.9423	16.8998	17.2372	17.7689	18.0497	17.346
	0.395361	2.42213	sp|P51991-2|ROA3_HUMAN;sp|P51991|ROA3_HUMAN	sp|P51991-2|ROA3_HUMAN;sp|P51991|ROA3_HUMAN	533			7	7	7	26.1	26.1	26.1	37.029	0	181.51	41761000	39	0.395361	0.648996	2.42213	0.935741	11.469	10.4314	18.2166	14.9899	14.8754	17.5181
	0.523109	1.71437	sp|Q16629-3|SRSF7_HUMAN;sp|Q16629-2|SRSF7_HUMAN;sp|Q16629-4|SRSF7_HUMAN;sp|Q16629|SRSF7_HUMAN	sp|Q16629-3|SRSF7_HUMAN;sp|Q16629-2|SRSF7_HUMAN;sp|Q16629-4|SRSF7_HUMAN;sp|Q16629|SRSF7_HUMAN	796			3	3	2	25	25	25	15.257	0	8.1589	21650000	23	0.523109	0.591989	1.71437	1.19002	16.1484	12.2576	16.8908	16.9316	16.6029	16.9055
	0.0585771	-0.456424	sp|P84103-2|SRSF3_HUMAN;sp|P84103|SRSF3_HUMAN	sp|P84103-2|SRSF3_HUMAN;sp|P84103|SRSF3_HUMAN	662			2	1	1	21	9.7	9.7	14.203	0.00086505	2.2121	5476200	7	0.0585771	0.9743	-0.456424	-0.16924	16.8376	11.1893	13.4322	11.6843	10.7944	17.6112
	0.496464	-0.608306	sp|Q9BWT6|MND1_HUMAN	sp|Q9BWT6|MND1_HUMAN	1168			1	1	1	4.9	4.9	4.9	23.753	0.0089485	1.4965	268640000	24	0.496464	0.597711	-0.608306	-1.13758	20.0744	20.2815	20.9254	19.9649	18.9427	20.5488
	0.668015	1.34442	sp|Q8WUY9-2|DEP1B_HUMAN;sp|Q8WUY9|DEP1B_HUMAN	sp|Q8WUY9-2|DEP1B_HUMAN;sp|Q8WUY9|DEP1B_HUMAN	1006			2	2	2	5.1	5.1	5.1	54.726	0	3.1417	2535000	18	0.668015	0.524734	1.34442	1.47287	12.7117	9.7496	10.3048	12.3264	12.3689	12.1041
	0.453033	-2.23493	sp|P60059|SC61G_HUMAN	sp|P60059|SC61G_HUMAN	572			2	2	2	36.8	36.8	36.8	7.7412	0	2.9377	14915000	25	0.453033	0.610272	-2.23493	-1.05153	17.3597	17.5652	17.6068	17.1857	17.6067	11.0345
	0.135518	0.366563	sp|O75909-1|CCNK_HUMAN;sp|O75909|CCNK_HUMAN;sp|O75909-4|CCNK_HUMAN;sp|O75909-2|CCNK_HUMAN	sp|O75909-1|CCNK_HUMAN;sp|O75909|CCNK_HUMAN;sp|O75909-4|CCNK_HUMAN;sp|O75909-2|CCNK_HUMAN	190			4	4	4	17.1	17.1	17.1	41.293	0	44.718	7584700	24	0.135518	0.917429	0.366563	0.367376	13.9613	14.0417	11.7585	14.1929	14.3647	12.3034
	1.04026	-0.240032	sp|O60783|RT14_HUMAN	sp|O60783|RT14_HUMAN	159			2	2	2	21.9	21.9	21.9	15.139	0	128.03	40799000	36	1.04026	0.331856	-0.240032	-2.21471	17.895	17.992	18.0583	17.6734	17.934	17.6178
	0.687809	2.72773	sp|P62306|RUXF_HUMAN	sp|P62306|RUXF_HUMAN	607			1	1	1	15.1	15.1	15.1	9.7251	0	115.44	16551000	37	0.687809	0.51985	2.72773	1.51144	16.2241	10.7877	15.9797	17.6253	16.456	17.0934
	0.971121	1.06294	sp|Q7Z5P9-2|MUC19_HUMAN;sp|Q7Z5P9|MUC19_HUMAN	sp|Q7Z5P9-2|MUC19_HUMAN;sp|Q7Z5P9|MUC19_HUMAN	895			1	1	1	0.2	0.2	0.2	771.15	0	7.1995	81955000000	95	0.971121	0.366489	1.06294	2.07292	23.6295	22.1084	22.6894	23.4646	24.3499	23.8015
	0.543828	0.57402	sp|P46777|RL5_HUMAN	sp|P46777|RL5_HUMAN	489			3	3	3	12.1	12.1	12.1	34.362	0	5.3187	22007000	40	0.543828	0.583384	0.57402	1.23065	15.1402	15.5847	16.0564	15.803	16.9358	15.7645
+	2.82777	5.70894	sp|Q9H0V9-3|LMA2L_HUMAN;sp|Q9H0V9|LMA2L_HUMAN;sp|Q9H0V9-2|LMA2L_HUMAN	sp|Q9H0V9-3|LMA2L_HUMAN;sp|Q9H0V9|LMA2L_HUMAN;sp|Q9H0V9-2|LMA2L_HUMAN	1195	+	iBAQ TAPASIN_iBAQ HEK-TF-PARENTAL	1	1	1	10.7	10.7	10.7	24.711	0	5.02	9689200	18	2.82777	0.0347925	5.70894	7.75934	10.6686	11.9705	10.7607	18.0425	16.3669	16.1172
	0.173243	-0.366244	sp|P05387|RLA2_HUMAN	sp|P05387|RLA2_HUMAN	271			5	5	5	70.4	70.4	70.4	11.665	0	47.163	26674000	55	0.173243	0.893663	-0.366244	-0.457509	16.1749	17.7052	18.1103	18.0437	16.3462	16.5018
	0.541948	2.38242	sp|Q96IX5|ATPMD_HUMAN	sp|Q96IX5|ATPMD_HUMAN	1079			1	1	1	25.9	25.9	25.9	6.4575	0	29.581	21840000	20	0.541948	0.584509	2.38242	1.22697	18.1421	18.1683	12.3695	18.5579	19.0228	18.2465
	1.47597	1.0068	sp|P43003-2|EAA1_HUMAN;sp|P43003|EAA1_HUMAN	sp|P43003-2|EAA1_HUMAN;sp|P43003|EAA1_HUMAN	480			2	2	2	6.4	6.4	6.4	55.148	0	4.5959	3504400	15	NaN	1	0	NaN	10.0377	10.5673	10.2957	10.757	11.6364	11.5278
	0.239547	-1.03513	sp|Q15369-2|ELOC_HUMAN;sp|Q15369|ELOC_HUMAN	sp|Q15369-2|ELOC_HUMAN;sp|Q15369|ELOC_HUMAN	768			2	2	2	33.3	33.3	33.3	10.832	0	6.7253	13740000	18	0.239547	0.828049	-1.03513	-0.607962	11.2067	16.8086	12.4134	12.5014	12.4483	12.3736
	0.24115	1.13653	sp|P07237|PDIA1_HUMAN	sp|P07237|PDIA1_HUMAN	279			8	8	8	19.9	19.9	19.9	57.116	0	40.884	13576000	42	0.24115	0.826685	1.13653	0.611496	10.5394	9.66997	12.1914	14.1181	13.1164	8.57585
	0.487825	0.775987	sp|Q9NX00|TM160_HUMAN	sp|Q9NX00|TM160_HUMAN	1270			1	1	1	5.9	5.9	5.9	19.657	0.00091996	2.6601	1568200	8	NaN	1	0	NaN	11.1472	11.7191	11.6761	13.0174	12.8963	10.9566
	0.555525	-1.06635	sp|Q12874|SF3A3_HUMAN	sp|Q12874|SF3A3_HUMAN	701			3	3	3	8.6	8.6	8.6	58.848	0	4.309	4870000	15	0.555525	0.569682	-1.06635	-1.25355	13.3291	12.362	13.5729	11.733	10.8628	13.4691
	0.253999	-0.953611	sp|P14678-2|RSMB_HUMAN;sp|P63162|RSMN_HUMAN;sp|P14678|RSMB_HUMAN;sp|P63162-2|RSMN_HUMAN;sp|P14678-3|RSMB_HUMAN	sp|P14678-2|RSMB_HUMAN;sp|P63162|RSMN_HUMAN;sp|P14678|RSMB_HUMAN;sp|P63162-2|RSMN_HUMAN;sp|P14678-3|RSMB_HUMAN	339			3	3	3	13	13	13	23.656	0	4.3153	19115000	28	0.253999	0.809326	-0.953611	-0.639668	12.0661	15.2604	16.3394	12.0842	14.4074	14.3135
	0.23657	0.628641	sp|P62910|RL32_HUMAN	sp|P62910|RL32_HUMAN	631			3	3	3	20.7	20.7	20.7	15.86	0	5.9409	36271000	33	0.23657	0.827189	0.628641	0.601387	17.8054	17.0948	16.8025	18.8527	15.8589	18.8769
	0.740784	3.00476	sp|P20290-2|BTF3_HUMAN;sp|P20290|BTF3_HUMAN	sp|P20290-2|BTF3_HUMAN;sp|P20290|BTF3_HUMAN	376			1	1	1	17.3	17.3	17.3	17.699	0	3.3654	4726100	17	0.740784	0.481824	3.00476	1.61486	9.98046	10.7652	12.5416	15.8686	15.7304	10.7025
+	3.16891	8.54255	sp|P10321|HLAC_HUMAN;sp|P10321-2|HLAC_HUMAN	sp|P10321|HLAC_HUMAN;sp|P10321-2|HLAC_HUMAN	308	+	iBAQ TAPASIN_iBAQ HEK-TF-PARENTAL	11	7	4	35	25.1	15	40.648	0	33.905	45273000	30	3.16891	0.0263636	8.54255	9.52694	10.741	9.32137	12.2298	19.6395	19.6026	18.6778
	0.21404	0.475428	sp|Q96QA5|GSDMA_HUMAN	sp|Q96QA5|GSDMA_HUMAN	1098			3	3	3	7.9	7.9	7.9	49.364	0	286.11	11684000	27	0.21404	0.84952	0.475428	0.551121	13.0862	13.6479	15.3192	14.7448	15.2816	13.4531
	0.113855	0.387534	sp|P49761-3|CLK3_HUMAN;sp|P49761-1|CLK3_HUMAN;sp|P49761|CLK3_HUMAN	sp|P49761-3|CLK3_HUMAN;sp|P49761-1|CLK3_HUMAN;sp|P49761|CLK3_HUMAN	517			4	4	4	11.1	11.1	11.1	56.206	0	5.4877	17032000	17	0.113855	0.938737	0.387534	0.313757	15.0895	11.4711	14.9769	14.7794	14.3073	13.6134
	0.112028	0.174165	sp|Q9BYM8-4|HOIL1_HUMAN;sp|Q9BYM8-3|HOIL1_HUMAN;sp|Q9BYM8|HOIL1_HUMAN	sp|Q9BYM8-4|HOIL1_HUMAN;sp|Q9BYM8-3|HOIL1_HUMAN;sp|Q9BYM8|HOIL1_HUMAN	1180			2	2	2	16.1	16.1	16.1	25.654	0	2.9271	4181300	6	NaN	1	0	NaN	9.82479	11.7442	11.0413	11.0309	10.9566	11.1453
	0.711121	2.09369	sp|P60033|CD81_HUMAN	sp|P60033|CD81_HUMAN	571			1	1	1	8.5	8.5	8.5	25.809	0	204.67	5067000	14	0.711121	0.507054	2.09369	1.55691	10.5549	11.4534	11.135	12.8033	15.5759	11.0452
	0.00545929	0.0259593	sp|Q96K37|S35E1_HUMAN	sp|Q96K37|S35E1_HUMAN	1086			1	1	1	5.9	5.9	5.9	44.772	0	195.28	7244500	26	0.00545929	0.993704	0.0259593	0.0166567	13.9181	11.9627	10.6892	11.7117	14.5777	10.3584
	0.01014	-0.0390596	sp|Q01844-6|EWS_HUMAN;sp|Q01844-3|EWS_HUMAN;sp|Q01844|EWS_HUMAN;sp|Q01844-5|EWS_HUMAN;sp|Q01844-4|EWS_HUMAN;sp|Q01844-2|EWS_HUMAN	sp|Q01844-6|EWS_HUMAN;sp|Q01844-3|EWS_HUMAN;sp|Q01844|EWS_HUMAN;sp|Q01844-5|EWS_HUMAN;sp|Q01844-4|EWS_HUMAN;sp|Q01844-2|EWS_HUMAN	671			2	2	2	6.3	6.3	6.3	62.507	0	3.643	8382300	19	0.01014	0.991003	-0.0390596	-0.0307763	12.1179	14.7379	11.8807	12.1053	11.8873	14.6267
	0.311021	-1.68713	sp|Q9BQD7|ANKMT_HUMAN	sp|Q9BQD7|ANKMT_HUMAN	1131			3	3	3	21.7	21.7	21.7	25.13	0	8.1324	4802200	15	0.311021	0.743588	-1.68713	-0.761786	10.7703	10.434	16.876	11.8388	9.56722	11.613
	0.491575	1.1269	sp|Q13356|PPIL2_HUMAN;sp|Q13356-2|PPIL2_HUMAN	sp|Q13356|PPIL2_HUMAN;sp|Q13356-2|PPIL2_HUMAN	713			4	4	4	14.2	14.2	14.2	58.823	0	8.6292	3787400	13	0.491575	0.603352	1.1269	1.12793	12.5836	11.4067	10.2852	11.8847	14.0432	11.7283
	1.41474	-1.39216	sp|P27348|1433T_HUMAN	sp|P27348|1433T_HUMAN	403			4	2	2	18	10.6	10.6	27.764	0	5.6309	3769600	3	NaN	1	0	NaN	12.9673	11.7273	12.9034	11.5604	11.0323	10.8289
	0.753355	-0.774442	sp|Q9NZM5|NOP53_HUMAN	sp|Q9NZM5|NOP53_HUMAN	1288			3	3	3	9.2	9.2	9.2	54.389	0	5.5279	21767000	27	0.753355	0.483719	-0.774442	-1.63947	17.0989	16.3369	16.1884	16.5242	15.4159	15.3608
	0.629016	-0.953493	sp|Q8TE57-2|ATS16_HUMAN;sp|Q8TE57|ATS16_HUMAN	sp|Q8TE57-2|ATS16_HUMAN;sp|Q8TE57|ATS16_HUMAN	999			1	1	1	1.3	1.3	1.3	119.51	0.0040519	1.8853	89957000	24	0.629016	0.538523	-0.953493	-1.39692	16.978	17.1043	16.9503	17.0478	14.7527	16.3716
	0.769129	1.56651	sp|P40938-2|RFC3_HUMAN;sp|P40938|RFC3_HUMAN	sp|P40938-2|RFC3_HUMAN;sp|P40938|RFC3_HUMAN	469			1	1	1	4.6	4.6	4.6	34.756	0	3.3141	2030000	12	0.769129	0.472186	1.56651	1.67038	12.3634	9.45353	11.3165	11.8233	13.0321	12.9776
	0.577007	1.59301	sp|Q9UK58-4|CCNL1_HUMAN;sp|Q9UK58-6|CCNL1_HUMAN;sp|Q9UK58|CCNL1_HUMAN;sp|Q9UK58-5|CCNL1_HUMAN	sp|Q9UK58-4|CCNL1_HUMAN;sp|Q9UK58-6|CCNL1_HUMAN;sp|Q9UK58|CCNL1_HUMAN;sp|Q9UK58-5|CCNL1_HUMAN	1336			3	3	3	23.7	23.7	23.7	25.408	0	4.8646	4827500	13	0.577007	0.559914	1.59301	1.29553	9.86577	12.3165	11.2803	14.5805	11.1222	12.5389
	0.201922	0.905943	sp|Q7Z7C8|TAF8_HUMAN;sp|Q7Z7C8-2|TAF8_HUMAN;sp|Q7Z7C8-4|TAF8_HUMAN	sp|Q7Z7C8|TAF8_HUMAN;sp|Q7Z7C8-2|TAF8_HUMAN;sp|Q7Z7C8-4|TAF8_HUMAN	898			2	2	2	9	9	9	34.262	0	4.0227	6546400	22	0.201922	0.865747	0.905943	0.523686	15.5343	10.0243	12.3187	12.823	14.8558	12.9162
	0.461807	2.37298	sp|Q8N474|SFRP1_HUMAN	sp|Q8N474|SFRP1_HUMAN	954			1	1	1	3.8	3.8	3.8	35.385	0.0025021	1.9965	13908000	12	0.461807	0.606277	2.37298	1.06898	11.0747	12.2153	13.2055	10.2981	17.0616	16.2548
	0.0135762	-0.114544	sp|Q7Z7F7|RM55_HUMAN;sp|Q7Z7F7-2|RM55_HUMAN	sp|Q7Z7F7|RM55_HUMAN;sp|Q7Z7F7-2|RM55_HUMAN	899			2	2	2	24.2	24.2	24.2	15.128	0	3.8232	4249500	13	0.0135762	0.990235	-0.114544	-0.0410503	10.2672	11.426	15.6074	16.857	9.90058	10.1995
	0.483211	0.694394	sp|Q9BXK1|KLF16_HUMAN	sp|Q9BXK1|KLF16_HUMAN	1171			2	2	2	17.1	17.1	17.1	25.43	0	106.65	26508000	44	0.483211	0.606725	0.694394	1.11141	17.2798	15.5548	17.266	17.8896	17.2048	17.0894
	1.17255	-0.632959	sp|P61619|S61A1_HUMAN;sp|P61619-3|S61A1_HUMAN	sp|P61619|S61A1_HUMAN;sp|P61619-3|S61A1_HUMAN	587			4	4	2	8.4	8.4	4.4	52.264	0	4.8151	192700000	35	1.17255	0.251544	-0.632959	-2.49377	19.325	18.9651	19.203	18.1251	18.9242	18.545
	0.537708	0.953922	sp|Q9UBU8-3|MO4L1_HUMAN;sp|Q9UBU8-2|MO4L1_HUMAN;sp|Q9UBU8|MO4L1_HUMAN;sp|Q15014|MO4L2_HUMAN	sp|Q9UBU8-3|MO4L1_HUMAN;sp|Q9UBU8-2|MO4L1_HUMAN;sp|Q9UBU8|MO4L1_HUMAN	1308			7	7	7	48.9	48.9	48.9	26.749	0	43.118	25296000	40	0.537708	0.581003	0.953922	1.21866	14.9553	15.5862	17.2775	17.6049	16.4083	16.6675
	0.253029	-0.866812	sp|O95674|CDS2_HUMAN	sp|O95674|CDS2_HUMAN	215			2	2	2	8.5	8.5	8.5	51.417	0	21.34	12377000	29	0.253029	0.809064	-0.866812	-0.637551	13.9077	13.5518	13.4021	15.1914	12.5454	10.5243
	0.453973	1.21476	sp|Q07021|C1QBP_HUMAN	sp|Q07021|C1QBP_HUMAN	686			6	6	6	31.6	31.6	31.6	31.362	0	31.961	44296000	48	0.453973	0.608593	1.21476	1.0534	15.8691	12.3532	15.4476	16.1611	16.0122	15.1409
	1.47566	3.96243	sp|P08574|CY1_HUMAN	sp|P08574|CY1_HUMAN	291			6	6	6	25.2	25.2	25.2	35.422	0	49.114	151980000	63	1.47566	0.137081	3.96243	3.18281	16.3951	12.9346	16.7719	19.421	19.696	18.8718
	0.673923	2.31855	sp|Q53GQ0|DHB12_HUMAN;sp|Q53GQ0-2|DHB12_HUMAN	sp|Q53GQ0|DHB12_HUMAN	820			7	7	7	28.8	28.8	28.8	34.324	0	33.114	83987000	86	0.673923	0.525178	2.31855	1.48439	17.1303	12.3076	16.6598	17.8198	18.1017	17.1318
	0.0986073	-0.406272	sp|Q16531|DDB1_HUMAN;sp|Q16531-2|DDB1_HUMAN	sp|Q16531|DDB1_HUMAN;sp|Q16531-2|DDB1_HUMAN	790			10	10	10	12.4	12.4	12.4	126.97	0	100.98	93802000	76	0.0986073	0.946307	-0.406272	-0.275079	16.3071	13.4956	16.1227	12.5925	15.7934	16.3207
	0.604626	4.75003	sp|P81605|DCD_HUMAN;sp|P81605-2|DCD_HUMAN	sp|P81605|DCD_HUMAN;sp|P81605-2|DCD_HUMAN	655			3	3	3	22.7	22.7	22.7	11.284	0	8.2127	110500000	31	0.604626	0.541783	4.75003	1.3494	10.2958	12.6169	21.685	20.027	18.502	20.3188
+	4.02004	4.15506	sp|Q9Y394-2|DHRS7_HUMAN;sp|Q9Y394|DHRS7_HUMAN	sp|Q9Y394-2|DHRS7_HUMAN;sp|Q9Y394|DHRS7_HUMAN	1383	+	iBAQ TAPASIN_iBAQ HEK-TF-PARENTAL	1	1	1	6.9	6.9	6.9	32.267	0	7.9843	6526600	22	4.02004	0.0255	4.15506	15.7269	10.932	11.3122	10.496	15.0734	15.2724	14.8597
	0.321846	1.42718	sp|P31944|CASPE_HUMAN	sp|P31944|CASPE_HUMAN	434			6	6	6	25.2	25.2	25.2	27.679	0	9.3562	24110000	46	0.321846	0.733294	1.42718	0.784504	12.1441	14.5464	18.0436	17.0824	16.8108	15.1223
	0.353374	1.49188	sp|P19338|NUCL_HUMAN	sp|P19338|NUCL_HUMAN	367			7	7	7	14.4	14.4	14.4	76.613	0	46.929	39418000	56	0.353374	0.702547	1.49188	0.849966	12.7958	10.0419	15.9267	13.6509	14.4244	15.1646
	1.02308	1.48187	sp|Q8IWC1-2|MA7D3_HUMAN;sp|Q8IWC1-4|MA7D3_HUMAN;sp|Q8IWC1|MA7D3_HUMAN;sp|Q8IWC1-3|MA7D3_HUMAN	sp|Q8IWC1-2|MA7D3_HUMAN;sp|Q8IWC1-4|MA7D3_HUMAN;sp|Q8IWC1|MA7D3_HUMAN;sp|Q8IWC1-3|MA7D3_HUMAN	925			5	5	5	7.9	7.9	7.9	93.784	0	6.0485	2204500	9	1.02308	0.340212	1.48187	2.17925	11.3784	10.8888	11.5729	12.3928	11.8691	14.0238
+	3.0933	5.472	sp|Q9UM00-1|TMCO1_HUMAN;sp|Q9UM00-2|TMCO1_HUMAN;sp|Q9UM00|TMCO1_HUMAN	sp|Q9UM00-1|TMCO1_HUMAN;sp|Q9UM00-2|TMCO1_HUMAN;sp|Q9UM00|TMCO1_HUMAN	1348	+	iBAQ TAPASIN_iBAQ HEK-TF-PARENTAL	2	2	2	12.2	12.2	12.2	21.175	0	2.8585	7833900	13	3.0933	0.0292766	5.472	9.10601	10.4173	12.1237	11.8337	17.213	17.2243	16.3533
+	3.83749	11.7154	sp|Q9Y6A9|SPCS1_HUMAN	sp|Q9Y6A9|SPCS1_HUMAN	1411	+	iBAQ TAPASIN_iBAQ HEK-TF-PARENTAL	2	2	2	10.1	10.1	10.1	18.298	0	7.2038	56966000	14	3.83749	0.0204	11.7154	14.1359	9.56992	12.2332	10.4854	21.9536	22.8929	22.5884
	0.618536	-1.41508	sp|O00139-2|KIF2A_HUMAN	sp|O00139-2|KIF2A_HUMAN	77			6	6	1	13.2	13.2	2.7	75.042	0	7.9668	6108200	26	0.618536	0.537621	-1.41508	-1.37651	12.6812	12.4153	12.3931	9.21016	11.2972	12.7372
	0.255873	-1.35703	sp|P47756-2|CAPZB_HUMAN;sp|P47756|CAPZB_HUMAN	sp|P47756-2|CAPZB_HUMAN;sp|P47756|CAPZB_HUMAN	498			2	2	2	9.9	9.9	9.9	30.628	0	3.6282	11286000	23	0.255873	0.806871	-1.35703	-0.643754	9.55711	14.3812	16.4579	12.1845	12.9605	11.18
	0.505434	1.23955	sp|Q99832-3|TCPH_HUMAN;sp|Q99832|TCPH_HUMAN;sp|Q99832-2|TCPH_HUMAN;sp|Q99832-4|TCPH_HUMAN	sp|Q99832-3|TCPH_HUMAN;sp|Q99832|TCPH_HUMAN;sp|Q99832-2|TCPH_HUMAN;sp|Q99832-4|TCPH_HUMAN	1118			2	2	2	4.6	4.6	4.6	54.804	0	3.2115	11393000	16	0.505434	0.589429	1.23955	1.15526	13.7914	11.8872	11.1902	14.3284	14.2074	12.0517
+	3.49532	8.84639	sp|Q9P003|CNIH4_HUMAN	sp|Q9P003|CNIH4_HUMAN	1290	+	iBAQ TAPASIN_iBAQ HEK-TF-PARENTAL	1	1	1	14.4	14.4	14.4	16.093	0	5.0374	28942000	19	3.49532	0.0198788	8.84639	11.5619	13.3987	11.3635	11.3629	20.3887	21.5715	20.704
	0.839831	-2.34409	sp|P04040|CATA_HUMAN	sp|P04040|CATA_HUMAN	250			4	4	4	9.9	9.9	9.9	59.755	0	5.9932	8499300	19	0.839831	0.434532	-2.34409	-1.80968	12.219	13.5425	14.7399	10.293	9.88978	13.2864
	0.0181979	-0.153319	sp|Q13835-2|PKP1_HUMAN;sp|Q13835|PKP1_HUMAN	sp|Q13835-2|PKP1_HUMAN;sp|Q13835|PKP1_HUMAN	731			10	10	10	17.8	17.8	17.8	80.496	0	323.31	43697000	35	0.0181979	0.988129	-0.153319	-0.0547494	11.413	10.2373	19.0547	14.2365	13.3195	12.6889
	0.194566	2.0461	sp|Q9Y3U8|RL36_HUMAN	sp|Q9Y3U8|RL36_HUMAN	1391			1	1	1	11.4	11.4	11.4	12.254	0.0008643	2.2089	30576000	24	0.194566	0.868125	2.0461	0.506884	20.6278	10.1402	12.1386	19.2447	18.3034	11.4968
	0.000911729	-0.00517813	sp|Q6P4A7|SFXN4_HUMAN;sp|Q6P4A7-2|SFXN4_HUMAN;sp|Q6P4A7-3|SFXN4_HUMAN	sp|Q6P4A7|SFXN4_HUMAN;sp|Q6P4A7-2|SFXN4_HUMAN	861			4	4	4	15.7	15.7	15.7	37.998	0	8.6199	17810000	19	0.000911729	0.998262	-0.00517813	-0.00279618	14.2353	11.6892	10.8504	15.1558	9.87343	11.7301
	0.264498	2.15146	sp|P02746|C1QB_HUMAN	sp|P02746|C1QB_HUMAN	244			1	1	1	5.5	5.5	5.5	26.721	0	3.2221	81214000	20	0.264498	0.800847	2.15146	0.662493	11.423	15.2983	14.5472	19.4795	18.3462	9.89713
	0.30462	0.646234	sp|Q9ULK5|VANG2_HUMAN	sp|Q9ULK5|VANG2_HUMAN	1344			2	2	2	6.9	6.9	6.9	59.714	0.0048154	1.84	551160	1	NaN	1	0	NaN	12.3887	10.7602	12.3008	11.112	12.9646	13.3117
	1.23384	1.94324	sp|Q96CW1-2|AP2M1_HUMAN;sp|Q96CW1|AP2M1_HUMAN	sp|Q96CW1-2|AP2M1_HUMAN;sp|Q96CW1|AP2M1_HUMAN	1058			3	3	3	9.9	9.9	9.9	49.389	0.00090009	2.5045	3572800	9	1.23384	0.227942	1.94324	2.62705	11.0224	11.6759	10.5793	13.5313	13.8619	11.7142
	0.285817	-1.85507	sp|Q8N6L1|KTAP2_HUMAN;sp|Q8N6L1-2|KTAP2_HUMAN	sp|Q8N6L1|KTAP2_HUMAN;sp|Q8N6L1-2|KTAP2_HUMAN	957			1	1	1	12.5	12.5	12.5	14.678	0	5.5539	23115000	16	0.285817	0.778418	-1.85507	-0.708349	18.3446	18.1108	18.7668	11.3408	19.4658	18.8504
	0.0727947	-0.20431	sp|Q02878|RL6_HUMAN	sp|Q02878|RL6_HUMAN	675			3	3	3	13.2	13.2	13.2	32.728	0	22.893	13760000	23	0.0727947	0.965932	-0.20431	-0.207605	14.7323	13.6442	15.7388	15.2016	12.9505	15.3502
	0.136651	-0.572899	sp|Q9NR30|DDX21_HUMAN;sp|Q9NR30-2|DDX21_HUMAN	sp|Q9NR30|DDX21_HUMAN;sp|Q9NR30-2|DDX21_HUMAN	1238			12	10	10	21.1	17.6	17.6	87.343	0	12.335	14780000	25	0.136651	0.917778	-0.572899	-0.37014	10.2448	10.7102	15.0691	11.7534	11.1048	11.4471
	0.439413	1.56526	sp|Q16585|SGCB_HUMAN;sp|Q16585-2|SGCB_HUMAN	sp|Q16585|SGCB_HUMAN;sp|Q16585-2|SGCB_HUMAN	793			3	3	3	18.2	18.2	18.2	34.776	0	5.4739	1948100	10	0.439413	0.622569	1.56526	1.02436	12.0989	11.1393	11.052	14.784	10.0352	14.1669
	0.320448	0.572777	sp|Q92542-2|NICA_HUMAN;sp|Q92542|NICA_HUMAN	sp|Q92542-2|NICA_HUMAN;sp|Q92542|NICA_HUMAN	1022			2	2	2	4.9	4.9	4.9	76.743	0	3.4731	3832100	11	NaN	1	0	NaN	10.4284	12.2813	10.639	12.5057	10.9946	11.5668
	0.079803	0.37261	sp|Q9NXE8|CWC25_HUMAN;sp|Q9NXE8-2|CWC25_HUMAN	sp|Q9NXE8|CWC25_HUMAN	1277			3	3	3	8.2	8.2	8.2	49.647	0	36.126	20703000	28	0.079803	0.963501	0.37261	0.226191	13.9756	12.9438	15.7283	15.3744	16.5823	11.8089
	2.10884	-1.97882	sp|Q9H330|TM245_HUMAN;sp|Q9H330-4|TM245_HUMAN;sp|Q9H330-3|TM245_HUMAN	sp|Q9H330|TM245_HUMAN;sp|Q9H330-4|TM245_HUMAN	1200			3	3	3	6.3	6.3	6.3	97.356	0	5.0467	844900	4	NaN	1	0	NaN	13.1091	12.3703	13.0376	11.2335	11.1314	10.2156
	0.0946085	-0.251732	sp|Q9H6R4-2|NOL6_HUMAN;sp|Q9H6R4-4|NOL6_HUMAN;sp|Q9H6R4|NOL6_HUMAN;sp|Q9H6R4-3|NOL6_HUMAN	sp|Q9H6R4-2|NOL6_HUMAN;sp|Q9H6R4-4|NOL6_HUMAN;sp|Q9H6R4|NOL6_HUMAN;sp|Q9H6R4-3|NOL6_HUMAN	1209			2	2	2	3.1	3.1	3.1	112.3	0.0048193	1.84	746790	5	NaN	1	0	NaN	10.7838	10.1407	12.4879	11.1372	9.66793	11.8521
	0.25737	0.931102	sp|O75223|GGCT_HUMAN	sp|O75223|GGCT_HUMAN	168			2	2	2	16	16	16	21.007	0	26.143	9724800	19	0.25737	0.805348	0.931102	0.647014	11.6972	14.9431	16.5802	15.4343	15.4603	15.1192
	1.65113	1.50912	sp|P11908|PRPS2_HUMAN;sp|P11908-2|PRPS2_HUMAN	sp|P11908|PRPS2_HUMAN;sp|P11908-2|PRPS2_HUMAN	320			2	1	1	10.7	5.3	5.3	34.769	0.0048348	1.8486	1370900	2	NaN	1	0	NaN	11.0641	10.9116	9.87958	12.4626	11.8133	12.1067
+	4.98792	5.80578	sp|Q53HI1|UNC50_HUMAN	sp|Q53HI1|UNC50_HUMAN	822	+	iBAQ TAPASIN_iBAQ HEK-TF-PARENTAL	1	1	1	7.7	7.7	7.7	30.372	0	6.1202	8401300	19	4.98792	0.0314286	5.80578	27.5783	11.7404	11.1947	11.7897	17.5585	17.2777	17.306
	0.0398471	0.135003	sp|Q8NBJ4-2|GOLM1_HUMAN;sp|Q8NBJ4|GOLM1_HUMAN	sp|Q8NBJ4-2|GOLM1_HUMAN;sp|Q8NBJ4|GOLM1_HUMAN	961			10	10	10	24.8	24.8	24.8	44.272	0	175.03	29470000	26	NaN	1	0	NaN	10.5554	12.0846	11.0376	12.3051	9.24588	12.5316
	0.165492	0.888289	sp|Q9UJK0|TSR3_HUMAN	sp|Q9UJK0|TSR3_HUMAN	1330			1	1	1	3.5	3.5	3.5	33.596	0.0017007	2.074	8656400	10	0.165492	0.900353	0.888289	0.439295	12.7022	11.6123	12.8006	17.2294	11.3951	11.1555
	0.043279	-0.335642	sp|Q96DA0|ZG16B_HUMAN	sp|Q96DA0|ZG16B_HUMAN	1060			1	1	1	10.1	10.1	10.1	22.739	0	3.3201	7628700	9	0.043279	0.982602	-0.335642	-0.126889	10.6375	15.3696	17.6766	10.9662	15.4733	16.2372
	0.125828	-0.389435	sp|Q9BT22-2|ALG1_HUMAN;sp|Q9BT22|ALG1_HUMAN	sp|Q9BT22-2|ALG1_HUMAN;sp|Q9BT22|ALG1_HUMAN	1146			1	1	1	3.7	3.7	3.7	40.337	0.0055205	1.7734	2231100	4	NaN	1	0	NaN	10.0384	12.7733	13.4608	12.5234	11.555	11.0257
	0.0523203	0.133853	sp|Q9NQX7-2|ITM2C_HUMAN;sp|Q9NQX7-3|ITM2C_HUMAN;sp|Q9NQX7|ITM2C_HUMAN	sp|Q9NQX7-2|ITM2C_HUMAN;sp|Q9NQX7-3|ITM2C_HUMAN;sp|Q9NQX7|ITM2C_HUMAN	1237			1	1	1	10	10	10	24.955	0	2.8971	1305000	3	NaN	1	0	NaN	10.7081	12.413	11.0876	11.8679	12.5717	10.1708
	0.0374936	0.0741256	sp|Q9Y287-2|ITM2B_HUMAN;sp|Q9Y287|ITM2B_HUMAN	sp|Q9Y287-2|ITM2B_HUMAN;sp|Q9Y287|ITM2B_HUMAN	1367			1	1	1	8.1	8.1	8.1	18.283	0.0025063	2.0002	1051200	3	NaN	1	0	NaN	11.1469	12.6215	11.7855	12.8606	11.0761	11.8396
	0.197396	0.255791	sp|Q9Y6K0|CEPT1_HUMAN	sp|Q9Y6K0|CEPT1_HUMAN	1414			1	1	1	2.6	2.6	2.6	46.553	0.0033058	1.9566	15508000	4	NaN	1	0	NaN	12.103	10.853	11.9428	12.3233	11.2966	12.0463
	0.0332646	-0.207024	sp|P62826|RAN_HUMAN	sp|P62826|RAN_HUMAN	617			2	2	2	9.7	9.7	9.7	24.423	0.0047431	1.7858	6696100	7	0.0332646	0.987536	-0.207024	-0.0985117	15.1363	15.3258	12.4653	15.8174	16.1572	10.3318
	1.27277	3.47335	sp|Q9P0T7|TMEM9_HUMAN	sp|Q9P0T7|TMEM9_HUMAN	1296			1	1	1	10.4	10.4	10.4	20.574	0	7.0221	4020600	10	1.27277	0.213714	3.47335	2.71318	11.0353	11.8676	11.0933	16.026	16.088	12.3022
	1.2326	0.789679	sp|Q6ZTN6-2|AN13D_HUMAN;sp|Q6ZTN6|AN13D_HUMAN;sp|Q8IZ07|AN13A_HUMAN;sp|Q6ZTN6-3|AN13D_HUMAN	sp|Q6ZTN6-2|AN13D_HUMAN;sp|Q6ZTN6|AN13D_HUMAN;sp|Q8IZ07|AN13A_HUMAN;sp|Q6ZTN6-3|AN13D_HUMAN	877			1	1	1	4.7	4.7	4.7	28.38	0.0016964	2.0671	1441000	4	NaN	1	0	NaN	11.6025	10.9013	11.0628	11.6072	12.3469	11.9816
	0.326087	1.6371	sp|P13747|HLAE_HUMAN	sp|P13747|HLAE_HUMAN	334			3	1	1	11.7	4.2	4.2	40.057	0	5.1257	2225800	3	0.326087	0.729952	1.6371	0.793369	11.633	11.8381	13.3773	15.7388	16.0737	9.9472
	1.17427	-0.946666	sp|O14880|MGST3_HUMAN	sp|O14880|MGST3_HUMAN	101			2	2	2	17.8	17.8	17.8	16.516	0	3.4469	9732000	8	NaN	1	0	NaN	12.2047	11.9867	12.9044	11.3733	11.888	10.9944
	0.876711	2.20875	sp|P01889|HLAB_HUMAN	sp|P01889|HLAB_HUMAN	236			9	2	2	27.9	9.4	9.4	40.46	0.00089366	2.4431	2144100	3	0.876711	0.428119	2.20875	1.88295	10.5734	12.6436	11.8201	13.8432	15.6537	12.1665
	0.443237	-1.09779	sp|Q9UKV5|AMFR_HUMAN	sp|Q9UKV5|AMFR_HUMAN	1342			4	4	4	16	16	16	72.995	0	14.374	7053700	14	NaN	1	0	NaN	12.0223	11.6774	14.7087	12.0018	12.3146	10.7986
	0.551523	1.42107	sp|Q08380|LG3BP_HUMAN	sp|Q08380|LG3BP_HUMAN	691			9	9	9	21.9	21.9	21.9	65.33	0	112.05	122020000	54	0.551523	0.574503	1.42107	1.24572	11.6024	8.84777	12.6741	12.4359	12.5606	12.391
	0.314201	1.04394	sp|O75306|NDUS2_HUMAN;sp|O75306-2|NDUS2_HUMAN	sp|O75306|NDUS2_HUMAN;sp|O75306-2|NDUS2_HUMAN	170			12	12	12	33.7	33.7	33.7	52.545	0	20.803	66477000	45	0.314201	0.746004	1.04394	0.768474	10.8181	9.87497	11.0778	14.1411	11.0308	9.73082
	0.118459	-1.26412	sp|P01834|IGKC_HUMAN	sp|P01834|IGKC_HUMAN	233			5	5	5	49.5	49.5	49.5	11.765	0	284.24	23270000	26	0.118459	0.937665	-1.26412	-0.325277	10.2948	12.093	21.5138	16.8341	11.6433	11.6318
	0.253987	-2.04553	sp|P61626|LYSC_HUMAN	sp|P61626|LYSC_HUMAN	588			1	1	1	8.1	8.1	8.1	16.537	0	122.37	16158000	15	0.253987	0.807878	-2.04553	-0.63964	10.4798	10.3365	19.6935	11.5527	12.7991	10.0213
	0.28959	-0.778304	sp|Q6UWP8|SBSN_HUMAN	sp|Q6UWP8|SBSN_HUMAN	869			1	1	1	3.1	3.1	3.1	60.54	0	59.098	5634900	12	0.28959	0.775227	-0.778304	-0.716399	10.7172	13.2027	14.0475	12.6388	11.1665	11.8271
	0.740101	1.92797	sp|Q15758|AAAT_HUMAN	sp|Q15758|AAAT_HUMAN	782			2	2	2	4.4	4.4	4.4	56.598	0.00091158	2.5821	2396600	10	0.740101	0.481147	1.92797	1.61353	10.2834	12.4035	13.6133	13.9591	15.2619	12.8631
	0.110341	0.867265	sp|P15531|NDKA_HUMAN;sp|P15531-2|NDKA_HUMAN;sp|P22392|NDKB_HUMAN;sp|P22392-2|NDKB_HUMAN;sp|O60361|NDK8_HUMAN	sp|P15531|NDKA_HUMAN;sp|P15531-2|NDKA_HUMAN;sp|P22392|NDKB_HUMAN;sp|P22392-2|NDKB_HUMAN	343			3	3	3	28.3	28.3	28.3	17.149	0	5.0975	41527000	28	0.110341	0.937825	0.867265	0.304915	16.4932	11.6151	11.3059	10.4742	18.3109	13.231
	0.164896	-1.03723	sp|Q9UI30|TR112_HUMAN;sp|Q9UI30-2|TR112_HUMAN	sp|Q9UI30|TR112_HUMAN;sp|Q9UI30-2|TR112_HUMAN	1328			2	2	2	22.4	22.4	22.4	14.199	0	42.544	4281000	10	0.164896	0.900013	-1.03723	-0.437887	11.878	10.7557	16.8966	14.8336	11.6271	9.95803
	0.148018	-0.236395	sp|Q7Z7H5-3|TMED4_HUMAN;sp|Q7Z7H5-2|TMED4_HUMAN;sp|Q7Z7H5|TMED4_HUMAN	sp|Q7Z7H5-3|TMED4_HUMAN;sp|Q7Z7H5-2|TMED4_HUMAN;sp|Q7Z7H5|TMED4_HUMAN	900			1	1	1	5.9	5.9	5.9	20.781	0.0062354	1.7179	5556200	4	NaN	1	0	NaN	12.5444	11.743	12.005	10.8126	12.6475	12.1231
	0.294301	-1.54189	sp|P49454|CENPF_HUMAN	sp|P49454|CENPF_HUMAN	512			1	1	1	0.4	0.4	0.4	357.52	0.00087032	2.2513	84689000	11	0.294301	0.770794	-1.54189	-0.726426	10.6454	14.7711	15.3228	11.3018	14.9702	9.84159
	0.549357	-1.90364	sp|Q6ZS30-1|NBEL1_HUMAN;sp|Q6ZS30|NBEL1_HUMAN	sp|Q6ZS30-1|NBEL1_HUMAN;sp|Q6ZS30|NBEL1_HUMAN	876			1	1	1	0.4	0.4	0.4	297.07	0.0016949	2.0667	2779000	3	NaN	1	0	NaN	10.6955	12.1243	14.9656	11.6776	11.4632	8.93373
	0.460225	1.31351	sp|Q9NRD5-2|PICK1_HUMAN;sp|Q9NRD5|PICK1_HUMAN	sp|Q9NRD5-2|PICK1_HUMAN;sp|Q9NRD5|PICK1_HUMAN	1241			3	3	3	10.7	10.7	10.7	39.807	0	30.458	10415000	23	0.460225	0.60507	1.31351	1.06584	10.3208	10.7957	11.7462	13.5179	13.333	9.95232
	0.0987073	-0.310076	sp|O75319|DUS11_HUMAN	sp|O75319|DUS11_HUMAN	171			3	3	3	13.8	13.8	13.8	43.71	0	2.8084	4506300	11	0.0987073	0.947419	-0.310076	-0.275336	13.4231	12.763	11.3586	14.0934	11.3942	11.1267
	0.22403	1.31826	sp|Q6P1Q0-2|LTMD1_HUMAN;sp|Q6P1Q0|LTMD1_HUMAN;sp|Q6P1Q0-7|LTMD1_HUMAN;sp|Q6P1Q0-4|LTMD1_HUMAN;sp|Q6P1Q0-5|LTMD1_HUMAN	sp|Q6P1Q0-2|LTMD1_HUMAN;sp|Q6P1Q0|LTMD1_HUMAN;sp|Q6P1Q0-7|LTMD1_HUMAN;sp|Q6P1Q0-4|LTMD1_HUMAN	858			5	5	5	18.8	18.8	18.8	35.723	0	6.6577	17457000	27	0.22403	0.839741	1.31826	0.573524	10.1142	13.7752	14.3546	15.7685	16.1116	10.3186
	0.965744	-1.67788	sp|P63244|RACK1_HUMAN	sp|P63244|RACK1_HUMAN	640			1	1	1	3.8	3.8	3.8	35.076	0.0016835	2.0405	1842200	6	0.965744	0.3625	-1.67788	-2.062	12.013	13.5533	14.4089	10.8582	12.2547	11.8286
	1.72759	3.41395	sp|Q9BVX2-2|T106C_HUMAN;sp|Q9BVX2|T106C_HUMAN	sp|Q9BVX2-2|T106C_HUMAN;sp|Q9BVX2|T106C_HUMAN	1166			1	1	1	7.4	7.4	7.4	25.788	0	27.428	1457500	4	1.72759	0.105196	3.41395	3.82336	10.415	11.4023	10.8872	13.5345	16.0062	13.4056
	0.819688	1.94471	sp|Q13454-2|TUSC3_HUMAN;sp|Q13454|TUSC3_HUMAN	sp|Q13454-2|TUSC3_HUMAN;sp|Q13454|TUSC3_HUMAN	719			1	1	1	4	4	4	39.558	0.0040984	1.9253	1455800	3	0.819688	0.446242	1.94471	1.76986	11.9988	12.5871	12.5879	15.0899	15.714	12.2039
	0.0144636	-0.0359939	sp|P41162|ETV3_HUMAN	sp|P41162|ETV3_HUMAN	472			1	1	1	3.5	3.5	3.5	57.001	0.004827	1.8454	1698600	6	0.0144636	0.990369	-0.0359939	-0.0436909	13.4795	10.9738	13.3364	12.7817	12.5886	12.3114
	0.715866	-1.58883	sp|A0A1B0GWH4|HSFX3_HUMAN;sp|A0A1B0GTS1|HSFX4_HUMAN	sp|A0A1B0GWH4|HSFX3_HUMAN;sp|A0A1B0GTS1|HSFX4_HUMAN	65			1	1	1	3.9	3.9	3.9	37.128	0.0083207	1.5425	38051000	1	NaN	1	0	NaN	12.7606	11.9531	11.9214	12.0415	8.7509	11.0763
	0.295241	0.779092	sp|O43505|B4GA1_HUMAN	sp|O43505|B4GA1_HUMAN	136			1	1	1	5.3	5.3	5.3	47.119	0.0076278	1.6006	368060	1	NaN	1	0	NaN	9.67494	12.4107	10.3025	10.6728	12.9023	11.1504
	0.0681648	-0.158163	sp|P02545-2|LMNA_HUMAN;sp|P02545-6|LMNA_HUMAN;sp|P02545-3|LMNA_HUMAN;sp|P02545|LMNA_HUMAN;sp|P02545-5|LMNA_HUMAN;sp|P02545-4|LMNA_HUMAN	sp|P02545-2|LMNA_HUMAN;sp|P02545-6|LMNA_HUMAN;sp|P02545-3|LMNA_HUMAN;sp|P02545|LMNA_HUMAN;sp|P02545-5|LMNA_HUMAN;sp|P02545-4|LMNA_HUMAN	239			3	2	2	6.6	5.2	5.2	65.134	0.00088968	2.4102	815150	2	0.0681648	0.964028	-0.158163	-0.195211	12.2292	11.7148	13.3315	11.9812	13.5171	11.3027
	0.397509	0.740317	sp|P05026-2|AT1B1_HUMAN;sp|P05026|AT1B1_HUMAN	sp|P05026-2|AT1B1_HUMAN;sp|P05026|AT1B1_HUMAN	264			1	1	1	3.7	3.7	3.7	34.893	0.0016906	2.0608	173180	1	NaN	1	0	NaN	11.1474	12.0003	11.3835	12.5399	13.3726	10.8397
	0.157835	0.937831	sp|Q13867|BLMH_HUMAN	sp|Q13867|BLMH_HUMAN	732			4	4	4	13.6	13.6	13.6	52.562	0	10.673	4175400	8	0.157835	0.901226	0.937831	0.421153	12.9607	11.5457	11.1885	10.8193	17.1531	10.5358
	0.171461	-0.563111	sp|Q9BT67|NFIP1_HUMAN	sp|Q9BT67|NFIP1_HUMAN	1147			1	1	1	12.7	12.7	12.7	24.899	0.0040816	1.9144	8365100	2	NaN	1	0	NaN	11.0994	10.4865	13.5497	12.754	10.083	10.6094
	0.210702	0.435076	sp|Q9NRX5|SERC1_HUMAN	sp|Q9NRX5|SERC1_HUMAN	1246			1	1	1	3.8	3.8	3.8	50.494	0	2.7954	0	1	NaN	1	0	NaN	11.1003	12.4868	13.6688	13.1003	12.2577	13.203
	0.00551442	0.0224069	sp|P0DPD6-3|ECE2_HUMAN;sp|P0DPD6-2|ECE2_HUMAN;sp|P0DPD6|ECE2_HUMAN;sp|P0DPD8|EFCE2_HUMAN	sp|P0DPD6-3|ECE2_HUMAN;sp|P0DPD6-2|ECE2_HUMAN;sp|P0DPD6|ECE2_HUMAN;sp|P0DPD8|EFCE2_HUMAN	307			1	1	1	1.5	1.5	1.5	83.321	0.0096083	1.4513	6721900	2	NaN	1	0	NaN	14.1154	9.91774	12.0963	10.9862	12.8063	12.4042
	0.350553	-0.730992	sp|Q99805|TM9S2_HUMAN	sp|Q99805|TM9S2_HUMAN	1117			2	2	2	3.9	3.9	3.9	75.775	0.00087336	2.279	1405900	2	NaN	1	0	NaN	12.0866	11.2813	12.7937	12.433	9.90021	11.6354
	0.806982	1.88309	sp|Q99653|CHP1_HUMAN	sp|Q99653|CHP1_HUMAN	1113			3	3	3	20	20	20	22.456	0	5.0445	8470000	16	0.806982	0.451348	1.88309	1.74479	11.991	11.6052	11.4116	14.3304	14.8819	11.4448
	0.00102724	0.0018177	sp|Q92643|GPI8_HUMAN;sp|Q92643-2|GPI8_HUMAN	sp|Q92643|GPI8_HUMAN;sp|Q92643-2|GPI8_HUMAN	1029			3	3	3	10.9	10.9	10.9	45.251	0	4.516	2245800	10	NaN	1	0	NaN	11.4155	12.74	11.8559	11.1891	12.2043	12.6235
	0.183651	0.835869	sp|P67775|PP2AA_HUMAN;sp|P62714|PP2AB_HUMAN	sp|P67775|PP2AA_HUMAN;sp|P62714|PP2AB_HUMAN	613			1	1	1	8.1	8.1	8.1	35.594	0	2.8714	4575400	13	0.183651	0.880248	0.835869	0.481738	12.2007	11.4199	14.4781	15.2858	14.7119	10.6087
	0.800994	0.767824	sp|Q16540|RM23_HUMAN	sp|Q16540|RM23_HUMAN	791			1	1	1	9.8	9.8	9.8	17.781	0.0047393	1.7829	1438100	2	NaN	1	0	NaN	11.4276	10.2055	10.8436	11.8462	11.058	11.876
	0.610797	-1.15482	sp|Q9NVV4|PAPD1_HUMAN;sp|Q9NVV4-2|PAPD1_HUMAN	sp|Q9NVV4|PAPD1_HUMAN;sp|Q9NVV4-2|PAPD1_HUMAN	1264			1	1	1	2.1	2.1	2.1	66.171	0.009587	1.4411	1322900	3	NaN	1	0	NaN	12.2006	12.2176	11.0997	9.2024	11.7431	11.1079
	1.18159	3.26461	sp|P40429|RL13A_HUMAN;sp|Q6NVV1|R13P3_HUMAN	sp|P40429|RL13A_HUMAN;sp|Q6NVV1|R13P3_HUMAN	468			2	2	2	10.8	10.8	10.8	23.577	0	3.9336	12614000	14	1.18159	0.245959	3.26461	2.51327	11.2334	11.6994	13.1984	13.0093	16.2495	16.6662
	0.00129006	0.00302315	sp|Q9Y3F4|STRAP_HUMAN;sp|Q9Y3F4-2|STRAP_HUMAN	sp|Q9Y3F4|STRAP_HUMAN;sp|Q9Y3F4-2|STRAP_HUMAN	1389			5	5	5	20	20	20	38.438	0	5.8078	4530600	8	NaN	1	0	NaN	11.1702	13.2487	12.9036	12.4388	11.7306	13.1622
	0.18749	0.364767	sp|P32189-1|GLPK_HUMAN;sp|P32189-4|GLPK_HUMAN;sp|P32189-2|GLPK_HUMAN;sp|P32189|GLPK_HUMAN;sp|Q14409|GLPK3_HUMAN;sp|Q14410|GLPK2_HUMAN	sp|P32189-1|GLPK_HUMAN;sp|P32189-4|GLPK_HUMAN;sp|P32189-2|GLPK_HUMAN;sp|P32189|GLPK_HUMAN;sp|Q14409|GLPK3_HUMAN	438			5	5	5	10.9	10.9	10.9	57.488	0	42.277	21724000	13	NaN	1	0	NaN	12.0226	9.99743	11.4524	12.2785	10.7715	11.5167
+	3.73014	7.26574	sp|P50402|EMD_HUMAN	sp|P50402|EMD_HUMAN	520	+	iBAQ TAPASIN_iBAQ HEK-TF-PARENTAL	9	9	9	41.7	41.7	41.7	28.994	0	119.55	36146000	31	3.73014	0.017	7.26574	13.2742	11.7448	11.9766	10.8602	19.3393	19.0922	17.9472
	0.443131	0.836905	sp|P55060-3|XPO2_HUMAN;sp|P55060|XPO2_HUMAN;sp|P55060-4|XPO2_HUMAN;sp|P55060-2|XPO2_HUMAN	sp|P55060-3|XPO2_HUMAN;sp|P55060|XPO2_HUMAN;sp|P55060-4|XPO2_HUMAN	550			9	9	9	14.5	14.5	14.5	107.78	0	32.537	16817000	28	NaN	1	0	NaN	10.8557	9.81066	11.8963	11.7256	10.7329	12.6148
	0.201086	0.392377	sp|O75190|DNJB6_HUMAN;sp|O75190-3|DNJB6_HUMAN;sp|O75190-2|DNJB6_HUMAN;sp|O75190-4|DNJB6_HUMAN;sp|Q8WWF6|DNJB3_HUMAN;sp|Q8NHS0|DNJB8_HUMAN;sp|P25686-2|DNJB2_HUMAN;sp|P25686|DNJB2_HUMAN	sp|O75190|DNJB6_HUMAN;sp|O75190-3|DNJB6_HUMAN;sp|O75190-2|DNJB6_HUMAN;sp|O75190-4|DNJB6_HUMAN	167			7	7	7	29.8	29.8	29.8	36.087	0	100.07	40759000	30	NaN	1	0	NaN	10.3687	10.7028	11.062	11.4598	9.70837	12.1423
	0.382895	1.53397	sp|Q9Y265|RUVB1_HUMAN;sp|Q9Y265-2|RUVB1_HUMAN	sp|Q9Y265|RUVB1_HUMAN;sp|Q9Y265-2|RUVB1_HUMAN	1364			9	9	9	28.3	28.3	28.3	50.227	0	19.965	36851000	30	0.382895	0.665983	1.53397	0.910423	14.4197	9.41384	9.69671	12.9889	13.314	11.8293
	0.0786471	0.455337	sp|P07339|CATD_HUMAN	sp|P07339|CATD_HUMAN	281			3	3	3	9.5	9.5	9.5	44.552	0	6.0447	2956100	8	0.0786471	0.961023	0.455337	0.22314	12.0705	10.6712	15.0126	13.8884	15.2697	9.96231
	0.792162	-2.98195	sp|Q9NVH2-4|INT7_HUMAN;sp|Q9NVH2-3|INT7_HUMAN;sp|Q9NVH2-2|INT7_HUMAN;sp|Q9NVH2|INT7_HUMAN	sp|Q9NVH2-4|INT7_HUMAN;sp|Q9NVH2-3|INT7_HUMAN;sp|Q9NVH2-2|INT7_HUMAN;sp|Q9NVH2|INT7_HUMAN	1258			1	1	1	1.5	1.5	1.5	101.12	0.0032976	1.9431	55957000	10	0.792162	0.456824	-2.98195	-1.71562	15.2508	16.1227	16.0613	12.1755	10.2403	16.0731
	0.462245	1.83598	sp|Q6ZVX7|FBX50_HUMAN	sp|Q6ZVX7|FBX50_HUMAN	881			2	2	2	15.3	15.3	15.3	30.847	0	5.851	5985900	9	0.462245	0.606771	1.83598	1.06985	10.0442	11.2536	10.5313	10.0489	15.6828	11.6053
	0.332265	1.2607	sp|P31274|HXC9_HUMAN	sp|P31274|HXC9_HUMAN	429			2	1	1	9.6	6.5	6.5	29.248	0.0040683	1.9003	1877400	5	0.332265	0.726629	1.2607	0.806249	10.8355	10.2504	11.873	12.136	14.8814	9.72361
	0.117312	0.244609	sp|P16615-5|AT2A2_HUMAN;sp|P16615-2|AT2A2_HUMAN;sp|P16615-3|AT2A2_HUMAN;sp|P16615|AT2A2_HUMAN;sp|P16615-4|AT2A2_HUMAN;sp|O14983-3|AT2A1_HUMAN;sp|O14983-2|AT2A1_HUMAN;sp|O14983|AT2A1_HUMAN;sp|Q93084-4|AT2A3_HUMAN;sp|Q93084|AT2A3_HUMAN;sp|Q93084-3|AT2A3_HUMAN;sp|Q93084-7|AT2A3_HUMAN;sp|Q93084-1|AT2A3_HUMAN;sp|Q93084-6|AT2A3_HUMAN;sp|Q93084-5|AT2A3_HUMAN	sp|P16615-5|AT2A2_HUMAN;sp|P16615-2|AT2A2_HUMAN;sp|P16615-3|AT2A2_HUMAN;sp|P16615|AT2A2_HUMAN;sp|P16615-4|AT2A2_HUMAN;sp|O14983-3|AT2A1_HUMAN;sp|O14983-2|AT2A1_HUMAN;sp|O14983|AT2A1_HUMAN	349			4	4	4	5.4	5.4	5.4	109.73	0	9.3201	7686300	14	0.117312	0.936259	0.244609	0.322414	11.2204	11.5758	13.1325	11.3051	12.931	12.4264
+	2.39057	5.4592	sp|Q9NPA0|EMC7_HUMAN	sp|Q9NPA0|EMC7_HUMAN	1231			2	2	2	12	12	12	26.47	0	4.0712	17670000	24	2.39057	0.0523582	5.4592	5.92381	10.5468	9.26565	12.2884	16.3359	16.5431	15.5995
	0.954786	3.06315	sp|Q5BJH7-3|YIF1B_HUMAN;sp|Q5BJH7|YIF1B_HUMAN;sp|Q5BJH7-4|YIF1B_HUMAN;sp|Q5BJH7-5|YIF1B_HUMAN;sp|Q5BJH7-6|YIF1B_HUMAN;sp|Q5BJH7-2|YIF1B_HUMAN	sp|Q5BJH7-3|YIF1B_HUMAN;sp|Q5BJH7|YIF1B_HUMAN;sp|Q5BJH7-4|YIF1B_HUMAN;sp|Q5BJH7-5|YIF1B_HUMAN;sp|Q5BJH7-6|YIF1B_HUMAN	826			3	3	3	17	17	17	33.964	0	4.3829	9062500	16	0.954786	0.363365	3.06315	2.03977	12.082	12.407	12.2603	16.7342	16.8879	12.3167
	1.33945	3.04996	sp|Q9HDC5|JPH1_HUMAN	sp|Q9HDC5|JPH1_HUMAN	1227			5	5	5	13	13	13	71.685	0	11.158	18231000	32	1.33945	0.189152	3.04996	2.86351	11.22	11.8756	13.2801	14.4959	16.9111	14.1185
+	4.33866	4.90377	sp|Q8N4V1|EMC5_HUMAN;sp|Q8N4V1-2|EMC5_HUMAN	sp|Q8N4V1|EMC5_HUMAN;sp|Q8N4V1-2|EMC5_HUMAN	955	+	iBAQ TAPASIN_iBAQ HEK-TF-PARENTAL	1	1	1	18.3	18.3	18.3	14.686	0	38.122	12445000	24	4.33866	0.0263333	4.90377	18.9318	11.9383	11.6531	12.3044	17.0843	17.0062	16.5166
	0.170071	1.20532	sp|Q9BUQ8|DDX23_HUMAN	sp|Q9BUQ8|DDX23_HUMAN	1154			16	16	16	25.5	25.5	25.5	95.581	0	63.557	88584000	81	0.170071	0.896245	1.20532	0.450073	11.4293	10.0952	15.544	16.6196	14.5693	9.49564
	0.404929	-2.2882	sp|Q9UH99|SUN2_HUMAN;sp|Q9UH99-2|SUN2_HUMAN;sp|Q9UH99-3|SUN2_HUMAN;sp|O94901-6|SUN1_HUMAN;sp|O94901-5|SUN1_HUMAN;sp|O94901-8|SUN1_HUMAN;sp|O94901|SUN1_HUMAN;sp|O94901-9|SUN1_HUMAN	sp|Q9UH99|SUN2_HUMAN;sp|Q9UH99-2|SUN2_HUMAN;sp|Q9UH99-3|SUN2_HUMAN	1319			47	47	47	72.8	72.8	72.8	80.31	0	323.31	198000000000	1157	0.404929	0.635754	-2.2882	-0.955097	22.923	15.1017	16.614	16.0241	15.9138	15.8362
	0.898196	1.84866	sp|P21127|CD11B_HUMAN;sp|P21127-6|CD11B_HUMAN;sp|P21127-2|CD11B_HUMAN;sp|P21127-3|CD11B_HUMAN;sp|P21127-8|CD11B_HUMAN;sp|P21127-9|CD11B_HUMAN;sp|P21127-10|CD11B_HUMAN;sp|P21127-5|CD11B_HUMAN;sp|P21127-4|CD11B_HUMAN;sp|P21127-12|CD11B_HUMAN;sp|Q9UQ88-4|CD11A_HUMAN;sp|Q9UQ88-3|CD11A_HUMAN;sp|Q9UQ88-2|CD11A_HUMAN;sp|Q9UQ88|CD11A_HUMAN;sp|Q9UQ88-10|CD11A_HUMAN;sp|Q9UQ88-5|CD11A_HUMAN;sp|Q9UQ88-8|CD11…	sp|P21127|CD11B_HUMAN;sp|P21127-6|CD11B_HUMAN;sp|P21127-2|CD11B_HUMAN;sp|P21127-3|CD11B_HUMAN;sp|P21127-8|CD11B_HUMAN;sp|P21127-9|CD11B_HUMAN;sp|P21127-10|CD11B_HUMAN;sp|P21127-5|CD11B_HUMAN;sp|P21127-4|CD11B_HUMAN;sp|P21127-12|CD11B_HUMAN;sp|Q9UQ88-4|CD11A_HUMAN;sp|Q9UQ88-3|CD11A_HUMAN;sp|Q9UQ88-2|CD11A_HUMAN;sp|Q9UQ88|CD11A_HUMAN;sp|Q9UQ88-10|CD11A_HUMAN;sp|Q9UQ88-5|CD11A_HUMAN	382			12	12	12	16.2	16.2	16.2	92.619	0	15.769	50344000	71	0.898196	0.413548	1.84866	1.92586	13.0527	14.7433	14.7239	17.5513	15.5185	14.996
+	4.68447	8.25192	sp|O94905|ERLN2_HUMAN;sp|O94905-2|ERLN2_HUMAN;sp|O94905-3|ERLN2_HUMAN	sp|O94905|ERLN2_HUMAN	197	+	iBAQ TAPASIN_iBAQ HEK-TF-PARENTAL	10	10	8	39.5	39.5	32.4	37.839	0	323.31	189650000	104	4.68447	0.0395	8.25192	23.137	10.1694	10.951	11.3635	18.9633	19.1979	19.0785
+	4.40799	6.4024	sp|P49755|TMEDA_HUMAN	sp|P49755|TMEDA_HUMAN	514	+	iBAQ TAPASIN_iBAQ HEK-TF-PARENTAL	4	4	4	27.9	27.9	27.9	24.976	0	31.754	34443000	68	4.40799	0.0287273	6.4024	19.7097	11.2188	11.308	11.935	18.0784	18.166	17.4245
	0.189671	-0.739184	sp|Q12872|SFSWA_HUMAN;sp|Q12872-2|SFSWA_HUMAN	sp|Q12872|SFSWA_HUMAN;sp|Q12872-2|SFSWA_HUMAN	700			5	5	5	10.7	10.7	10.7	104.82	0	50.709	17964000	50	0.189671	0.87445	-0.739184	-0.495641	12.8939	12.6348	14.5311	15.3474	11.1376	11.3573
	0.688799	0.900031	sp|Q9NZ01|TECR_HUMAN;sp|Q9NZ01-2|TECR_HUMAN	sp|Q9NZ01|TECR_HUMAN	1285			10	10	10	25	25	25	36.034	0	109.9	343900000	78	0.688799	0.522083	0.900031	1.51337	19.6059	19.1061	17.6749	19.9215	19.7184	19.4472
	0.541449	0.521954	sp|O43290|SNUT1_HUMAN	sp|O43290|SNUT1_HUMAN	131			9	9	9	16.5	16.5	16.5	90.254	0	323.31	57265000	107	0.541449	0.583378	0.521954	1.22599	14.9483	15.1434	15.8521	16.2816	16.0251	15.203
	0.464635	-1.42453	sp|Q13501-2|SQSTM_HUMAN;sp|Q13501|SQSTM_HUMAN	sp|Q13501-2|SQSTM_HUMAN;sp|Q13501|SQSTM_HUMAN	720			4	4	4	20.5	20.5	20.5	38.629	0	112.36	40369000	36	0.464635	0.60799	-1.42453	-1.0746	11.2986	9.91753	14.3288	10.5222	10.7907	9.95843
	0.967038	-5.64	sp|Q15907-2|RB11B_HUMAN;sp|Q15907|RB11B_HUMAN;sp|P62491-2|RB11A_HUMAN;sp|P62491|RB11A_HUMAN;sp|P57735|RAB25_HUMAN	sp|Q15907-2|RB11B_HUMAN;sp|Q15907|RB11B_HUMAN;sp|P62491-2|RB11A_HUMAN;sp|P62491|RB11A_HUMAN	788			8	8	8	56.4	56.4	56.4	19.971	0	11.788	42035000	42	0.967038	0.364481	-5.64	-2.06462	18.987	12.2146	18.9349	10.6728	13.9356	8.60818
	0.285145	-0.585309	sp|Q99878|H2A1J_HUMAN;sp|Q96KK5|H2A1H_HUMAN;sp|Q9BTM1|H2AJ_HUMAN;sp|Q16777|H2A2C_HUMAN;sp|Q6FI13|H2A2A_HUMAN;sp|P20671|H2A1D_HUMAN;sp|P0C0S8|H2A1_HUMAN;sp|Q93077|H2A1C_HUMAN;sp|Q7L7L0|H2A3_HUMAN;sp|P04908|H2A1B_HUMAN;sp|Q9BTM1-2|H2AJ_HUMAN;sp|Q96QV6|H2A1A_HUMAN;sp|P16104|H2AX_HUMAN	sp|Q99878|H2A1J_HUMAN;sp|Q96KK5|H2A1H_HUMAN;sp|Q9BTM1|H2AJ_HUMAN;sp|Q16777|H2A2C_HUMAN;sp|Q6FI13|H2A2A_HUMAN;sp|P20671|H2A1D_HUMAN;sp|P0C0S8|H2A1_HUMAN;sp|Q93077|H2A1C_HUMAN;sp|Q7L7L0|H2A3_HUMAN;sp|P04908|H2A1B_HUMAN;sp|Q9BTM1-2|H2AJ_HUMAN;sp|Q96QV6|H2A1A_HUMAN;sp|P16104|H2AX_HUMAN	303			6	6	4	36.7	36.7	29.7	13.936	0	323.31	3413700000	145	0.285145	0.778236	-0.585309	-0.706913	24.3988	24.5479	25.8155	24.0757	23.2821	25.6485
	0.862257	1.26196	sp|Q14739|LBR_HUMAN	sp|Q14739|LBR_HUMAN	749			5	5	5	10.6	10.6	10.6	70.702	0	323.31	126920000	92	0.862257	0.428442	1.26196	1.85418	17.4954	16.4476	16.9641	19.4087	17.3686	17.9156
	0.881304	0.869993	sp|P46783|RS10_HUMAN;sp|Q9NQ39|RS10L_HUMAN	sp|P46783|RS10_HUMAN;sp|Q9NQ39|RS10L_HUMAN	494			5	5	5	37	37	37	18.898	0	323.31	699240000	152	0.881304	0.42554	0.869993	1.89211	20.7052	20.7958	20.7585	22.4969	20.9421	21.4306
	1.97063	1.72306	sp|P27635|RL10_HUMAN;sp|Q96L21|RL10L_HUMAN	sp|P27635|RL10_HUMAN	407			4	4	4	24.3	24.3	24.3	24.604	0	14.862	118000000	122	1.97063	0.0825854	1.72306	4.51495	17.3949	17.9474	16.6451	19.1615	18.9696	19.0254
	0.679917	1.34668	sp|P46781|RS9_HUMAN	sp|P46781|RS9_HUMAN	492			11	11	11	40.2	40.2	40.2	22.591	0	13.171	226840000	114	0.679917	0.525387	1.34668	1.49606	19.5703	16.6668	18.8528	19.9368	19.9205	19.2726
	0.968233	2.07112	sp|P63151|2ABA_HUMAN;sp|P63151-2|2ABA_HUMAN;sp|Q66LE6|2ABD_HUMAN;sp|Q9Y2T4-3|2ABG_HUMAN;sp|Q00005-6|2ABB_HUMAN;sp|Q9Y2T4-4|2ABG_HUMAN;sp|Q00005|2ABB_HUMAN;sp|Q00005-2|2ABB_HUMAN;sp|Q9Y2T4-2|2ABG_HUMAN;sp|Q9Y2T4|2ABG_HUMAN;sp|Q00005-3|2ABB_HUMAN;sp|Q00005-4|2ABB_HUMAN;sp|Q00005-5|2ABB_HUMAN;sp|Q00005-7|2ABB_HUMAN	sp|P63151|2ABA_HUMAN;sp|P63151-2|2ABA_HUMAN;sp|Q66LE6|2ABD_HUMAN	635			8	8	8	25.7	25.7	25.7	51.691	0	59.224	38994000	71	0.968233	0.367823	2.07112	2.06705	15.7152	13.0476	12.6167	16.2753	15.3979	15.9197
	0.0735275	0.144903	sp|Q9BY77|PDIP3_HUMAN;sp|Q9BY77-2|PDIP3_HUMAN	sp|Q9BY77|PDIP3_HUMAN;sp|Q9BY77-2|PDIP3_HUMAN	1176			7	7	7	25.2	25.2	25.2	46.089	0	105.25	48206000	82	0.0735275	0.967148	0.144903	0.209558	14.5567	15.8618	16.8496	16.2077	15.9501	15.5451
	0.041404	-0.068272	sp|Q86V81|THOC4_HUMAN	sp|Q86V81|THOC4_HUMAN	911			6	6	6	35.4	35.4	35.4	26.888	0	109.96	43883000	54	0.041404	0.98359	-0.068272	-0.121617	15.9851	17.2718	17.5476	16.4977	17.4355	16.6664
	0.408858	-0.524895	sp|Q9Y5S9-2|RBM8A_HUMAN;sp|Q9Y5S9|RBM8A_HUMAN	sp|Q9Y5S9-2|RBM8A_HUMAN;sp|Q9Y5S9|RBM8A_HUMAN	1402			3	3	3	32.4	32.4	32.4	19.76	0	21.4	34900000	55	0.408858	0.637191	-0.524895	-0.963026	17.6501	16.9286	17.9384	17.6935	17.114	16.1348
	0.326156	0.514305	sp|P60866|RS20_HUMAN;sp|P60866-2|RS20_HUMAN	sp|P60866|RS20_HUMAN;sp|P60866-2|RS20_HUMAN	577			4	4	4	25.2	25.2	25.2	13.373	0	58.146	420040000	79	0.326156	0.731006	0.514305	0.793513	21.3547	20.5182	21.4709	22.7747	21.1292	20.9827
	0.523132	1.68072	sp|Q9Y2X9-2|ZN281_HUMAN;sp|Q9Y2X9|ZN281_HUMAN	sp|Q9Y2X9-2|ZN281_HUMAN;sp|Q9Y2X9|ZN281_HUMAN	1377			6	6	6	15.5	15.5	15.5	93.231	0	20.72	19110000	53	0.523132	0.593652	1.68072	1.19007	9.97676	13.9657	14.4229	14.5229	14.4475	14.4371
	0.158208	-0.530451	sp|P20645|MPRD_HUMAN	sp|P20645|MPRD_HUMAN	378			3	3	3	16.6	16.6	16.6	30.993	0	44.638	20486000	22	0.158208	0.901911	-0.530451	-0.422039	14.4223	10.4708	11.2383	12.1953	11.1871	11.1577
	0.47453	0.697748	sp|Q53H12|AGK_HUMAN	sp|Q53H12|AGK_HUMAN	821			8	8	8	31.3	31.3	31.3	47.137	0	236.19	132860000	108	0.47453	0.608534	0.697748	1.09422	17.0142	16.134	16.9078	17.0318	18.5056	16.6119
	0.160111	-0.925518	sp|Q8IWS0-2|PHF6_HUMAN	sp|Q8IWS0-2|PHF6_HUMAN	929			4	1	1	17.6	8	8	35.329	0	2.9579	10432000	14	0.160111	0.904312	-0.925518	-0.426562	15.8108	12.3133	11.992	15.4697	9.26706	12.6028
	0.718867	0.523457	sp|P35268|RL22_HUMAN	sp|P35268|RL22_HUMAN	447			5	5	5	51.6	51.6	51.6	14.787	0	323.31	2628300000	106	0.718867	0.500687	0.523457	1.57203	24.0697	24.3437	24.7574	25.442	24.5903	24.709
	1.46894	0.702358	sp|P22061|PIMT_HUMAN;sp|P22061-2|PIMT_HUMAN	sp|P22061|PIMT_HUMAN;sp|P22061-2|PIMT_HUMAN	385			5	5	5	41.4	41.4	41.4	24.636	0	55.111	160330000	106	1.46894	0.137571	0.702358	3.16662	18.3604	18.3797	18.038	19.0406	19.248	18.5966
	0.705883	0.379745	sp|Q02040-2|AK17A_HUMAN;sp|Q02040-3|AK17A_HUMAN;sp|Q02040|AK17A_HUMAN	sp|Q02040-2|AK17A_HUMAN;sp|Q02040-3|AK17A_HUMAN;sp|Q02040|AK17A_HUMAN	672			7	7	7	23.1	23.1	23.1	45.248	0	60.778	26204000	43	0.705883	0.506489	0.379745	1.54669	14.8796	14.7869	14.9122	15.285	14.7981	15.6349
	0.287491	0.876932	sp|Q9H0A0|NAT10_HUMAN;sp|Q9H0A0-2|NAT10_HUMAN	sp|Q9H0A0|NAT10_HUMAN;sp|Q9H0A0-2|NAT10_HUMAN	1190			13	13	13	15.6	15.6	15.6	115.73	0	32.244	51575000	77	0.287491	0.778095	0.876932	0.711924	15.7061	12.8824	15.799	16.903	15.8753	14.24
	0.302361	-0.29318	sp|Q9H0S4|DDX47_HUMAN;sp|Q9H0S4-2|DDX47_HUMAN	sp|Q9H0S4|DDX47_HUMAN;sp|Q9H0S4-2|DDX47_HUMAN	1192			6	6	6	21.5	21.5	21.5	50.646	0	92.553	36862000	83	0.302361	0.757911	-0.29318	-0.743513	16.7904	15.531	16.068	16.0955	15.5776	15.8368
	1.20303	2.6399	sp|Q8IYU8|MICU2_HUMAN	sp|Q8IYU8|MICU2_HUMAN	943			5	5	5	15.7	15.7	15.7	49.666	0	11.322	21498000	46	1.20303	0.240085	2.6399	2.55971	14.5457	12.085	11.4408	15.9266	14.5433	15.5214
	0.308525	2.11803	sp|Q13765|NACA_HUMAN;sp|E9PAV3-2|NACAM_HUMAN;sp|E9PAV3|NACAM_HUMAN	sp|Q13765|NACA_HUMAN;sp|E9PAV3-2|NACAM_HUMAN;sp|E9PAV3|NACAM_HUMAN	73			2	2	2	13.5	13.5	13.5	23.384	0	32.676	79097000	46	0.308525	0.744959	2.11803	0.756529	18.7722	19.1851	10.6601	19.0362	17.8095	18.1259
	0.405769	0.538488	sp|Q9UMY1|NOL7_HUMAN	sp|Q9UMY1|NOL7_HUMAN	1351			2	2	2	12.8	12.8	12.8	29.426	0	10.071	84780000	53	0.405769	0.637854	0.538488	0.956793	17.702	18.5329	19.4357	19.4479	19.2433	18.5948
	0.0848299	-0.197558	sp|Q9BQ75-2|CMS1_HUMAN;sp|Q9BQ75|CMS1_HUMAN	sp|Q9BQ75-2|CMS1_HUMAN;sp|Q9BQ75|CMS1_HUMAN	1128			4	4	4	18.4	18.4	18.4	29.964	0	6.0615	60562000	43	0.0848299	0.960612	-0.197558	-0.239396	18.066	16.2916	17.4246	18.3468	16.4152	16.4275
	0.964415	-2.37384	sp|P17858|PFKAL_HUMAN;sp|P17858-2|PFKAL_HUMAN	sp|P17858|PFKAL_HUMAN;sp|P17858-2|PFKAL_HUMAN	358			6	5	5	14.1	11.7	11.7	85.018	0	37.704	34806000	54	0.964415	0.361124	-2.37384	-2.0593	14.7283	14.6729	14.7001	10.9904	14.6215	11.3679
	0.313709	0.138642	sp|P62318-2|SMD3_HUMAN;sp|P62318|SMD3_HUMAN	sp|P62318-2|SMD3_HUMAN;sp|P62318|SMD3_HUMAN	610			4	4	4	48.3	48.3	48.3	13.291	0	8.6969	82843000	54	0.313709	0.745247	0.138642	0.76744	18.857	18.9476	18.8841	19.1695	18.681	19.2543
	0.123046	0.228722	sp|O43663-2|PRC1_HUMAN;sp|O43663-4|PRC1_HUMAN;sp|O43663|PRC1_HUMAN;sp|O43663-3|PRC1_HUMAN	sp|O43663-2|PRC1_HUMAN;sp|O43663-4|PRC1_HUMAN;sp|O43663|PRC1_HUMAN;sp|O43663-3|PRC1_HUMAN	138			7	7	7	15.3	15.3	15.3	66.595	0	18.003	26080000	61	0.123046	0.935489	0.228722	0.336687	14.7272	13.8882	14.4461	14.6345	15.6521	13.4611
	0.787721	0.739027	sp|P61513|RL37A_HUMAN	sp|P61513|RL37A_HUMAN	585			2	2	2	28.3	28.3	28.3	10.275	0	323.31	493580000	213	0.787721	0.461556	0.739027	1.70689	21.9132	20.7552	21.9729	22.5868	22.2888	21.9828
	0.56529	0.453472	sp|Q8WUQ7|CATIN_HUMAN;sp|Q8WUQ7-2|CATIN_HUMAN	sp|Q8WUQ7|CATIN_HUMAN;sp|Q8WUQ7-2|CATIN_HUMAN	1004			9	9	9	18.7	18.7	18.7	88.701	0	237.16	64642000	93	0.56529	0.568325	0.453472	1.27264	16.4263	15.8804	16.6039	16.1939	17.0689	17.0082
	0.223789	0.302537	sp|Q9P031|TAP26_HUMAN	sp|Q9P031|TAP26_HUMAN	1291			4	4	4	16.2	16.2	16.2	28.669	0	8.0118	46359000	49	0.223789	0.83831	0.302537	0.572987	17.2472	17.0541	17.2963	17.1353	18.5331	16.8369
	0.741351	2.61302	sp|Q9P258|RCC2_HUMAN	sp|Q9P258|RCC2_HUMAN	1298			5	5	5	18.2	18.2	18.2	56.084	0	23.699	50067000	74	0.741351	0.482827	2.61302	1.61597	16.2725	11.1307	15.532	16.9545	17.2523	16.5675
	0.628012	0.742901	sp|P83731|RL24_HUMAN	sp|P83731|RL24_HUMAN	658			2	2	2	13.4	13.4	13.4	17.779	0	4.5782	607550000	100	0.628012	0.536093	0.742901	1.39496	21.8467	20.0577	21.0126	21.6863	21.9509	21.5087
	2.46071	1.58188	sp|Q66PJ3-7|AR6P4_HUMAN;sp|Q66PJ3-4|AR6P4_HUMAN;sp|Q66PJ3-3|AR6P4_HUMAN;sp|Q66PJ3-2|AR6P4_HUMAN;sp|Q66PJ3|AR6P4_HUMAN;sp|Q66PJ3-5|AR6P4_HUMAN	sp|Q66PJ3-7|AR6P4_HUMAN;sp|Q66PJ3-4|AR6P4_HUMAN;sp|Q66PJ3-3|AR6P4_HUMAN;sp|Q66PJ3-2|AR6P4_HUMAN;sp|Q66PJ3|AR6P4_HUMAN	846			3	3	3	20.8	20.8	20.8	25.348	0	323.31	70137000	57	2.46071	0.051875	1.58188	6.19031	17.2366	16.6046	17.2649	18.6474	18.8386	18.3658
	0.27832	0.606818	sp|Q9H5V9-2|CX056_HUMAN;sp|Q9H5V9-3|CX056_HUMAN;sp|Q9H5V9|CX056_HUMAN	sp|Q9H5V9-2|CX056_HUMAN;sp|Q9H5V9-3|CX056_HUMAN;sp|Q9H5V9|CX056_HUMAN	1205			4	4	4	30.6	30.6	30.6	19.981	0	18.139	73216000	63	0.27832	0.783169	0.606818	0.692296	16.1834	18.4851	18.9158	18.0588	18.8176	18.5283
	0.629567	2.27013	sp|P22695|QCR2_HUMAN	sp|P22695|QCR2_HUMAN	388			5	5	5	18.5	18.5	18.5	48.442	0	87.242	30618000	54	0.629567	0.539596	2.27013	1.39799	13.5513	11.4536	16.8955	16.9353	15.7779	15.9977
	2.4386	2.59151	sp|O60762|DPM1_HUMAN	sp|O60762|DPM1_HUMAN	158			9	9	9	40.8	40.8	40.8	29.634	0	51.435	62769000	78	2.4386	0.0517576	2.59151	6.10523	16.5513	15.3237	15.3395	18.1325	18.5523	18.3043
	0.0339573	-0.056591	sp|Q9NWB6|ARGL1_HUMAN;sp|Q9NWB6-3|ARGL1_HUMAN;sp|Q9NWB6-2|ARGL1_HUMAN	sp|Q9NWB6|ARGL1_HUMAN;sp|Q9NWB6-3|ARGL1_HUMAN;sp|Q9NWB6-2|ARGL1_HUMAN	1265			5	5	5	11.7	11.7	11.7	33.216	0	129.29	1610500000	73	0.0339573	0.986323	-0.056591	-0.100492	22.4126	21.8498	21.581	21.1374	22.8556	21.6807
	0.972053	1.4201	sp|Q9NX20|RM16_HUMAN	sp|Q9NX20|RM16_HUMAN	1272			3	3	3	15.5	15.5	15.5	28.449	0	4.7587	26535000	35	0.972053	0.368536	1.4201	2.07482	15.7863	14.7374	16.0636	17.6024	17.3946	15.8505
	0.248668	1.08708	sp|P63104|1433Z_HUMAN;sp|P63104-2|1433Z_HUMAN;sp|Q04917|1433F_HUMAN	sp|P63104|1433Z_HUMAN;sp|P63104-2|1433Z_HUMAN;sp|Q04917|1433F_HUMAN	634			4	2	2	20.4	13.1	13.1	27.745	0	92.183	13545000	31	0.248668	0.814574	1.08708	0.628011	10.6852	15.0072	16.1741	15.0205	15.8455	14.2617
	0.603685	-2.91688	sp|O15127|SCAM2_HUMAN	sp|O15127|SCAM2_HUMAN	114			2	2	2	9.7	9.7	9.7	36.648	0	26.276	29357000	48	0.603685	0.539456	-2.91688	-1.34757	18.22	14.8825	18.3888	14.8918	17.0602	10.7885
	0.145216	0.0748202	sp|Q9NVF7|FBX28_HUMAN;sp|Q9NVF7-2|FBX28_HUMAN	sp|Q9NVF7|FBX28_HUMAN	1256			9	9	9	33.4	33.4	33.4	41.149	0	323.31	56050000	98	0.145216	0.910894	0.0748202	0.390916	15.1558	15.2886	15.2869	15.4164	15.581	14.9584
	0.741755	-1.79346	sp|Q9BYD2|RM09_HUMAN	sp|Q9BYD2|RM09_HUMAN	1177			3	3	3	15.4	15.4	15.4	30.243	0	5.005	9988400	23	0.741755	0.484774	-1.79346	-1.61676	14.3722	14.9166	15.5666	12.5051	15.221	11.7489
	0.251618	-0.441221	sp|Q9BPW8|NIPS1_HUMAN	sp|Q9BPW8|NIPS1_HUMAN	1123			4	4	4	19	19	19	33.31	0	9.365	29965000	20	NaN	1	0	NaN	12.3875	11.3676	11.178	12.3125	10.9718	10.3251
	0.90783	3.74205	sp|Q8N9Q2|SR1IP_HUMAN	sp|Q8N9Q2|SR1IP_HUMAN	960			2	2	2	12.3	12.3	12.3	18.177	0	4.8468	16373000	31	0.90783	0.405959	3.74205	1.94515	10.4364	11.7565	16.5673	15.7297	17.3247	16.9319
	1.26404	1.0382	sp|Q8WY22|BRI3B_HUMAN;REV__sp|Q96PE2|ARHGH_HUMAN	sp|Q8WY22|BRI3B_HUMAN	1019			3	3	3	17.1	17.1	17.1	27.835	0	323.31	452630000	89	1.26404	0.216919	1.0382	2.69376	20.3625	20.0013	20.5318	21.2683	21.9781	20.7638
	0.0505073	-0.223095	sp|Q96I25|SPF45_HUMAN	sp|Q96I25|SPF45_HUMAN	1078			8	8	8	22.4	22.4	22.4	44.961	0	145.74	65816000	93	0.0505073	0.981667	-0.223095	-0.147045	16.5409	13.8118	16.7386	16.6037	16.7183	13.1
	0.999379	2.59823	sp|Q7KZI7-15|MARK2_HUMAN;sp|Q7KZI7-5|MARK2_HUMAN;sp|Q7KZI7-16|MARK2_HUMAN;sp|Q7KZI7-4|MARK2_HUMAN;sp|Q7KZI7-9|MARK2_HUMAN;sp|Q7KZI7-11|MARK2_HUMAN;sp|Q7KZI7-8|MARK2_HUMAN;sp|Q7KZI7|MARK2_HUMAN;sp|Q7KZI7-10|MARK2_HUMAN;sp|Q7KZI7-13|MARK2_HUMAN;sp|Q7KZI7-7|MARK2_HUMAN;sp|Q7KZI7-2|MARK2_HUMAN;sp|Q7KZI7-12|MARK2_HUMAN;sp|Q7KZI7-14|MARK2_HUMAN;sp|Q7KZI7-3|MARK2_HUMAN;sp|Q7KZI7-6|MARK2_HUMAN	sp|Q7KZI7-15|MARK2_HUMAN;sp|Q7KZI7-5|MARK2_HUMAN;sp|Q7KZI7-16|MARK2_HUMAN;sp|Q7KZI7-4|MARK2_HUMAN;sp|Q7KZI7-9|MARK2_HUMAN;sp|Q7KZI7-11|MARK2_HUMAN;sp|Q7KZI7-8|MARK2_HUMAN;sp|Q7KZI7|MARK2_HUMAN;sp|Q7KZI7-10|MARK2_HUMAN;sp|Q7KZI7-13|MARK2_HUMAN;sp|Q7KZI7-7|MARK2_HUMAN;sp|Q7KZI7-2|MARK2_HUMAN;sp|Q7KZI7-12|MARK2_HUMAN;sp|Q7KZI7-14|MARK2_HUMAN;sp|Q7KZI7-3|MARK2_HUMAN;sp|Q7KZI7-6|MARK2_HUMAN	888			6	6	5	13.3	13.3	11.4	79.426	0	14.886	25216000	68	0.999379	0.354543	2.59823	2.13057	14.1947	10.0855	11.6418	14.462	14.2422	15.0125
	0.0226262	-0.0678654	sp|P55081|MFAP1_HUMAN	sp|P55081|MFAP1_HUMAN	553			4	4	4	13.2	13.2	13.2	51.958	0	31.857	26226000	85	0.0226262	0.988533	-0.0678654	-0.0677513	16.5751	14.8814	14.8871	15.8186	13.7777	16.5438
	0.68143	3.44501	sp|Q8N5F7|NKAP_HUMAN;sp|Q5M9Q1|NKAPL_HUMAN	sp|Q8N5F7|NKAP_HUMAN	956			6	6	6	24.1	24.1	24.1	47.138	0	26.995	95210000	71	0.68143	0.525348	3.44501	1.49901	18.0735	10.4353	16.1091	18.0457	18.2137	18.6935
	0.422936	0.507408	sp|O43709|BUD23_HUMAN;sp|O43709-3|BUD23_HUMAN;sp|O43709-2|BUD23_HUMAN	sp|O43709|BUD23_HUMAN;sp|O43709-3|BUD23_HUMAN	142			6	6	6	28.1	28.1	28.1	31.88	0	123.31	70413000	78	0.422936	0.626925	0.507408	0.991357	16.9161	17.5864	17.9661	18.7103	17.9891	17.2915
	1.0382	1.86119	sp|O15258|RER1_HUMAN	sp|O15258|RER1_HUMAN	116			4	4	4	24.5	24.5	24.5	22.958	0	54.617	132750000	98	1.0382	0.331833	1.86119	2.21045	15.9456	18.2601	18.3816	19.666	19.6833	18.8215
	0.963862	1.4309	sp|P05198|IF2A_HUMAN	sp|P05198|IF2A_HUMAN	269			7	7	7	25.4	25.4	25.4	36.112	0	28.892	36055000	55	0.963862	0.357262	1.4309	2.05818	15.4771	15.9525	13.7596	16.4849	16.8437	16.1533
	0.61335	0.909143	sp|O43824|GTPB6_HUMAN	sp|O43824|GTPB6_HUMAN	149			2	2	2	7.2	7.2	7.2	56.897	0	20.962	5974000	28	0.61335	0.539223	0.909143	1.3664	11.4983	13.2814	13.4691	14.0681	13.5932	13.315
	0.0939251	-0.840424	sp|P01040|CYTA_HUMAN	sp|P01040|CYTA_HUMAN	230			4	4	4	60.2	60.2	60.2	11.006	0	10.212	33136000	29	0.0939251	0.951784	-0.840424	-0.263034	10.4656	17.697	19.532	16.4714	16.8311	11.8708
	0.239055	0.737399	sp|P55209-3|NP1L1_HUMAN;sp|P55209-2|NP1L1_HUMAN;sp|P55209|NP1L1_HUMAN	sp|P55209-3|NP1L1_HUMAN;sp|P55209-2|NP1L1_HUMAN;sp|P55209|NP1L1_HUMAN	555			3	3	3	14.2	14.2	14.2	37.344	0	4.6636	8900800	20	0.239055	0.823937	0.737399	0.606875	13.9308	11.616	12.2876	11.9445	15.2887	12.8135
+	3.39726	7.55692	sp|P51571|SSRD_HUMAN	sp|P51571|SSRD_HUMAN	528	+	iBAQ TAPASIN_iBAQ HEK-TF-PARENTAL	4	4	4	30.6	30.6	30.6	18.998	0	10.483	78131000	62	3.39726	0.0187429	7.55692	10.9111	10.8509	10.7756	12.4042	19.0315	19.5973	18.0727
	0.0456665	0.178781	sp|Q08188|TGM3_HUMAN	sp|Q08188|TGM3_HUMAN	689			6	6	6	16.5	16.5	16.5	76.631	0	13.119	35746000	48	0.0456665	0.982828	0.178781	0.133576	13.0376	14.0736	17.2499	15.648	15.0803	14.1691
	0.461381	1.45639	sp|P17509|HXB6_HUMAN;sp|P17509-2|HXB6_HUMAN	sp|P17509|HXB6_HUMAN	354			5	4	4	25.4	21.9	21.9	25.432	0	130.71	27850000	46	0.461381	0.605278	1.45639	1.06813	15.1671	16.4308	13.0164	17.9882	16.2254	14.7699
	0.628667	2.55286	sp|Q9NWK9-2|BCD1_HUMAN;sp|Q9NWK9|BCD1_HUMAN	sp|Q9NWK9-2|BCD1_HUMAN;sp|Q9NWK9|BCD1_HUMAN	1266			5	5	5	18.8	18.8	18.8	49.486	0	91.333	19622000	44	0.628667	0.537043	2.55286	1.39624	14.4608	9.14941	13.9366	15.9744	15.5354	13.6957
	0.188927	-0.254282	sp|P63208|SKP1_HUMAN;sp|P63208-2|SKP1_HUMAN	sp|P63208|SKP1_HUMAN;sp|P63208-2|SKP1_HUMAN	637			9	9	9	52.8	52.8	52.8	18.658	0	323.31	380780000	98	0.188927	0.874905	-0.254282	-0.493926	16.4984	16.8494	17.3128	16.7673	17.3492	15.7813
	0.0682212	-0.21464	sp|O75367-2|H2AY_HUMAN;sp|O75367-3|H2AY_HUMAN;sp|O75367|H2AY_HUMAN;sp|Q9P0M6|H2AW_HUMAN	sp|O75367-2|H2AY_HUMAN;sp|O75367-3|H2AY_HUMAN;sp|O75367|H2AY_HUMAN	173			7	7	7	31.4	31.4	31.4	39.183	0	234.46	46683000	49	0.0682212	0.96538	-0.21464	-0.195363	15.161	16.8594	17.0856	15.531	14.9744	17.9567
	0.0713022	-0.580992	sp|P07355-2|ANXA2_HUMAN;sp|P07355|ANXA2_HUMAN;sp|A6NMY6|AXA2L_HUMAN	sp|P07355-2|ANXA2_HUMAN;sp|P07355|ANXA2_HUMAN	282			5	5	5	18.8	18.8	18.8	40.411	0	16.539	31181000	32	0.0713022	0.965424	-0.580992	-0.20362	13.6484	8.89735	18.2749	14.8245	12.0171	12.2361
	2.1992	3.91117	sp|P47755|CAZA2_HUMAN;sp|P47755-2|CAZA2_HUMAN	sp|P47755|CAZA2_HUMAN;sp|P47755-2|CAZA2_HUMAN	497			6	5	5	35	29	29	32.949	0	6.1236	8232600	20	2.1992	0.0752676	3.91117	5.24443	11.0026	12.4521	11.0745	16.5595	15.0215	14.6817
	1.87427	1.82727	sp|P52292|IMA1_HUMAN	sp|P52292|IMA1_HUMAN	535			5	5	5	14.4	14.4	14.4	57.861	0	17.328	6502800	31	1.87427	0.0885	1.82727	4.23115	12.0547	12.5722	13.4723	14.7614	14.3491	14.4704
	0.279431	0.405312	sp|P30825|SL7A1_HUMAN	sp|P30825|SL7A1_HUMAN	425			4	3	3	6.8	4.8	4.8	67.638	0	3.1828	2853600	6	NaN	1	0	NaN	11.4299	9.56461	11.0965	11.1204	11.2707	10.9159
	0.0158396	-0.0529064	sp|Q96EP0|RNF31_HUMAN;sp|Q96EP0-3|RNF31_HUMAN;sp|Q96EP0-2|RNF31_HUMAN	sp|Q96EP0|RNF31_HUMAN;sp|Q96EP0-3|RNF31_HUMAN	1064			6	6	6	8.9	8.9	8.9	119.65	0	31.359	5790300	16	0.0158396	0.988936	-0.0529064	-0.0477759	10.6369	11.3852	13.6851	12.5449	12.3922	10.6114
	0.415688	-0.69267	sp|P21108|PRPS3_HUMAN;sp|P60891|PRPS1_HUMAN;sp|P60891-2|PRPS1_HUMAN	sp|P21108|PRPS3_HUMAN;sp|P60891|PRPS1_HUMAN;sp|P60891-2|PRPS1_HUMAN	381			2	2	1	9.4	9.4	4.1	34.839	0	5.5007	19255000	51	0.415688	0.634817	-0.69267	-0.976786	15.2393	14.3515	15.5205	15.4014	13.2697	14.3622
	0.985957	1.41	sp|Q9ULX3|NOB1_HUMAN	sp|Q9ULX3|NOB1_HUMAN	1346			3	3	3	12.6	12.6	12.6	46.674	0	7.9988	14607000	59	0.985957	0.361523	1.41	2.10314	14.1304	13.4142	13.7557	16.1629	15.3842	13.9832
+	3.63329	11.7873	sp|P04439|HLAA_HUMAN;sp|P04439-2|HLAA_HUMAN	sp|P04439|HLAA_HUMAN;sp|P04439-2|HLAA_HUMAN	257	+	iBAQ TAPASIN_iBAQ HEK-TF-PARENTAL	25	25	16	63	63	37	40.84	0	323.31	1385400000	145	3.63329	0.0145714	11.7873	12.5405	11.144	12.2125	14.3285	24.4704	24.4006	24.176
	0.271075	-0.775686	sp|P06576|ATPB_HUMAN	sp|P06576|ATPB_HUMAN	274			15	15	15	46.3	46.3	46.3	56.559	0	103.16	70978000	73	0.271075	0.797092	-0.775686	-0.676709	15.1978	14.9128	14.5713	14.7892	11.9105	15.6552
	0.198304	1.62691	sp|P47929|LEG7_HUMAN	sp|P47929|LEG7_HUMAN	501			3	3	3	28.7	28.7	28.7	15.075	0	5.5254	28844000	26	0.198304	0.868904	1.62691	0.515437	10.3818	14.9184	18.7991	17.5323	19.0479	12.3997
	0.93906	3.39844	sp|P62258|1433E_HUMAN;sp|P62258-2|1433E_HUMAN	sp|P62258|1433E_HUMAN;sp|P62258-2|1433E_HUMAN	599			9	9	7	30.2	30.2	23.1	29.174	0	14.816	40482000	52	0.93906	0.375146	3.39844	2.00798	9.87894	9.23045	11.4955	14.7796	15.4981	10.5225
	0.333584	0.618927	sp|Q16630-3|CPSF6_HUMAN;sp|Q16630|CPSF6_HUMAN;sp|Q16630-2|CPSF6_HUMAN	sp|Q16630-3|CPSF6_HUMAN;sp|Q16630|CPSF6_HUMAN;sp|Q16630-2|CPSF6_HUMAN	797			3	3	3	7.9	7.9	7.9	52.325	0	4.5298	3542300	6	NaN	1	0	NaN	11.8362	10.4036	11.1446	12.8315	11.8054	10.6043
	0.0823417	0.139486	sp|Q9UGN5-2|PARP2_HUMAN;sp|Q9UGN5|PARP2_HUMAN	sp|Q9UGN5-2|PARP2_HUMAN;sp|Q9UGN5|PARP2_HUMAN	1316			4	4	4	10.4	10.4	10.4	64.804	0	9.2426	68253000	61	0.0823417	0.959736	0.139486	0.232873	17.1862	16.7478	15.7073	16.0282	17.4331	16.5983
+	3.82224	9.98161	sp|P27824-2|CALX_HUMAN;sp|P27824|CALX_HUMAN;sp|P27824-3|CALX_HUMAN	sp|P27824-2|CALX_HUMAN;sp|P27824|CALX_HUMAN;sp|P27824-3|CALX_HUMAN	410	+	iBAQ TAPASIN_iBAQ HEK-TF-PARENTAL	16	16	16	24.1	24.1	24.1	71.502	0	156.53	318690000	114	3.82224	0.0185455	9.98161	14.0102	10.655	10.0354	12.0507	21.2627	21.3082	20.115
	0.343658	-1.50682	sp|Q96P11-2|NSUN5_HUMAN;sp|Q96P11|NSUN5_HUMAN;sp|Q96P11-4|NSUN5_HUMAN;sp|Q96P11-5|NSUN5_HUMAN;sp|Q63ZY6-4|NSN5C_HUMAN;sp|Q63ZY6-5|NSN5C_HUMAN;sp|Q63ZY6|NSN5C_HUMAN;sp|Q96P11-3|NSUN5_HUMAN;sp|Q3KNT7-2|NSN5B_HUMAN;sp|Q3KNT7-3|NSN5B_HUMAN;sp|Q3KNT7|NSN5B_HUMAN	sp|Q96P11-2|NSUN5_HUMAN;sp|Q96P11|NSUN5_HUMAN;sp|Q96P11-4|NSUN5_HUMAN;sp|Q96P11-5|NSUN5_HUMAN	1090			12	12	12	36.3	36.3	36.3	50.41	0	17.173	48071000	64	0.343658	0.720365	-1.50682	-0.829898	16.9271	15.4733	15.501	10.9582	16.1925	16.2302
	0.152015	1.23519	sp|Q9NZT1|CALL5_HUMAN	sp|Q9NZT1|CALL5_HUMAN	1289			5	5	5	48.6	48.6	48.6	15.892	0	183.73	36194000	40	0.152015	0.906931	1.23519	0.407261	10.088	15.255	20.3885	17.3319	15.3276	16.7775
	0.414789	-1.10348	sp|P31946-2|1433B_HUMAN;sp|P31946|1433B_HUMAN	sp|P31946-2|1433B_HUMAN;sp|P31946|1433B_HUMAN	435			5	3	3	25.4	18	18	27.85	0	48.447	8566200	31	0.414789	0.633663	-1.10348	-0.974978	13.6292	13.6972	12.6809	14.0883	12.2721	10.3365
	0.112765	0.403996	sp|P36542-2|ATPG_HUMAN;sp|P36542|ATPG_HUMAN	sp|P36542-2|ATPG_HUMAN;sp|P36542|ATPG_HUMAN	455			6	6	6	19.5	19.5	19.5	32.881	0	15.796	168210000	65	0.112765	0.938328	0.403996	0.311017	19.4698	15.7938	16.5765	17.7919	18.7719	16.4883
	0.0177537	-0.199236	sp|P56134-4|ATPK_HUMAN;sp|P56134-2|ATPK_HUMAN;sp|P56134-3|ATPK_HUMAN;sp|P56134|ATPK_HUMAN	sp|P56134-4|ATPK_HUMAN;sp|P56134-2|ATPK_HUMAN;sp|P56134-3|ATPK_HUMAN;sp|P56134|ATPK_HUMAN	557			4	4	4	69.4	69.4	69.4	5.7407	0	5.0441	27867000	30	0.0177537	0.987634	-0.199236	-0.0534387	11.6861	17.0677	18.0534	18.6123	18.5136	9.08362
	0.0386549	0.201935	sp|P11171-6|EPB41_HUMAN;sp|P11171-4|EPB41_HUMAN;sp|P11171-3|EPB41_HUMAN;sp|P11171-5|EPB41_HUMAN;sp|P11171-2|EPB41_HUMAN;sp|P11171|EPB41_HUMAN;sp|P11171-7|EPB41_HUMAN	sp|P11171-6|EPB41_HUMAN;sp|P11171-4|EPB41_HUMAN;sp|P11171-3|EPB41_HUMAN;sp|P11171-5|EPB41_HUMAN;sp|P11171-2|EPB41_HUMAN;sp|P11171|EPB41_HUMAN;sp|P11171-7|EPB41_HUMAN	316			6	6	6	16.1	16.1	16.1	63.254	0	11.4	25131000	38	0.0386549	0.982717	0.201935	0.113853	14.9198	10.256	14.7076	14.7585	14.0088	11.722
	0.360077	-0.949413	sp|P06748|NPM_HUMAN;sp|P06748-2|NPM_HUMAN;sp|P06748-3|NPM_HUMAN	sp|P06748|NPM_HUMAN;sp|P06748-2|NPM_HUMAN;sp|P06748-3|NPM_HUMAN	277			7	7	7	38.4	38.4	38.4	32.575	0	323.31	122330000	121	0.360077	0.702145	-0.949413	-0.863759	17.7812	18.3959	19.6896	17.5845	16.083	19.3509
	0.358416	1.07112	sp|P25705|ATPA_HUMAN;sp|P25705-2|ATPA_HUMAN;sp|P25705-3|ATPA_HUMAN	sp|P25705|ATPA_HUMAN;sp|P25705-2|ATPA_HUMAN;sp|P25705-3|ATPA_HUMAN	399			12	12	12	29.1	29.1	29.1	59.75	0	30.888	61286000	74	0.358416	0.701814	1.07112	0.860343	13.625	12.9639	10.669	14.9012	13.6513	11.9188
+	3.82633	9.06486	sp|Q15904|VAS1_HUMAN	sp|Q15904|VAS1_HUMAN	787	+	iBAQ TAPASIN_iBAQ HEK-TF-PARENTAL	7	7	7	19.8	19.8	19.8	52.025	0	241.95	69452000	44	3.82633	0.0194286	9.06486	14.0438	11.5406	10.1537	9.95772	20.0106	20.0411	18.7948
+	3.09894	4.37418	sp|Q12907|LMAN2_HUMAN	sp|Q12907|LMAN2_HUMAN	704	+	iBAQ TAPASIN_iBAQ HEK-TF-PARENTAL	5	5	5	25.6	25.6	25.6	40.228	0	18.757	20854000	28	3.09894	0.029913	4.37418	9.13683	13.2143	12.3583	11.9983	17.5185	16.6793	16.4956
	0.336777	-1.5586	sp|Q08554-2|DSC1_HUMAN;sp|Q08554|DSC1_HUMAN	sp|Q08554-2|DSC1_HUMAN;sp|Q08554|DSC1_HUMAN	692			8	8	8	14.6	14.6	14.6	93.834	0	67.951	64920000	63	0.336777	0.727425	-1.5586	-0.81563	12.9134	14.5918	18.5017	15.0034	11.8971	14.4306
+	4.26736	6.68875	sp|Q9H3N1|TMX1_HUMAN	sp|Q9H3N1|TMX1_HUMAN	1203	+	iBAQ TAPASIN_iBAQ HEK-TF-PARENTAL	2	2	2	8.2	8.2	8.2	31.791	0	3.2364	26552000	17	4.26736	0.0225714	6.68875	18.1634	11.6328	10.7277	11.9398	18.1806	18.1777	18.0083
	0.56651	2.3198	sp|O95864|FADS2_HUMAN;sp|O95864-4|FADS2_HUMAN;sp|O95864-2|FADS2_HUMAN;sp|O95864-3|FADS2_HUMAN	sp|O95864|FADS2_HUMAN;sp|O95864-4|FADS2_HUMAN;sp|O95864-2|FADS2_HUMAN;sp|O95864-3|FADS2_HUMAN	218			5	5	5	14.9	14.9	14.9	52.259	0	12.973	35067000	30	0.56651	0.568773	2.3198	1.27502	11.5097	12.4374	12.6736	10.9655	16.5084	16.1063
	0.0236942	-0.151399	sp|P05089-2|ARGI1_HUMAN;sp|P05089|ARGI1_HUMAN;sp|P05089-3|ARGI1_HUMAN	sp|P05089-2|ARGI1_HUMAN;sp|P05089|ARGI1_HUMAN;sp|P05089-3|ARGI1_HUMAN	265			4	4	4	15.8	15.8	15.8	35.664	0	6.1157	16018000	29	0.0236942	0.989314	-0.151399	-0.0708691	11.0575	13.7341	17.1771	12.9966	16.1952	12.3227
	0.233703	-1.79799	sp|P12273|PIP_HUMAN	sp|P12273|PIP_HUMAN	326			4	4	4	37.7	37.7	37.7	16.572	0	7.5693	36071000	38	0.233703	0.826912	-1.79799	-0.595041	12.4257	17.2743	19.2952	15.9024	10.1722	17.5266
	2.00283	4.15271	sp|O15121|DEGS1_HUMAN	sp|O15121|DEGS1_HUMAN	112			2	2	2	10.8	10.8	10.8	37.866	0	3.1082	7654300	8	2.00283	0.0831	4.15271	4.61275	13.7909	11.6879	10.9764	15.8666	16.1414	16.9054
+	5.11515	9.20107	sp|P67812-4|SC11A_HUMAN;sp|P67812|SC11A_HUMAN;sp|P67812-3|SC11A_HUMAN;sp|P67812-2|SC11A_HUMAN;sp|P0C7V7|SC11B_HUMAN	sp|P67812-4|SC11A_HUMAN;sp|P67812|SC11A_HUMAN;sp|P67812-3|SC11A_HUMAN;sp|P67812-2|SC11A_HUMAN	642	+	iBAQ TAPASIN_iBAQ HEK-TF-PARENTAL	8	8	8	49.4	49.4	49.4	18.988	0	18.989	70911000	36	5.11515	0.055	9.20107	29.6829	11.7786	11.627	11.6472	20.3089	21.3532	20.994
	2.11848	1.6014	sp|Q9Y4C2-2|TCAF1_HUMAN;sp|Q9Y4C2|TCAF1_HUMAN	sp|Q9Y4C2-2|TCAF1_HUMAN;sp|Q9Y4C2|TCAF1_HUMAN	1393			7	7	7	9.9	9.9	9.9	101.89	0	8.8657	15335000	31	2.11848	0.0756267	1.6014	4.97722	12.7572	11.7307	12.0345	13.7421	13.9703	13.6143
+	3.81428	6.06804	sp|Q4ZIN3-2|MBRL_HUMAN;sp|Q4ZIN3|MBRL_HUMAN	sp|Q4ZIN3-2|MBRL_HUMAN;sp|Q4ZIN3|MBRL_HUMAN	816	+	iBAQ TAPASIN_iBAQ HEK-TF-PARENTAL	6	6	6	18.4	18.4	18.4	46.43	0	178.39	37358000	49	3.81428	0.0177391	6.06804	13.9451	11.7157	12.4759	12.1841	18.8824	17.594	18.1034
	0.0325714	-0.054642	sp|A2RU67|F234B_HUMAN	sp|A2RU67|F234B_HUMAN	67			2	2	2	5.9	5.9	5.9	67.038	0.00089286	2.4348	1191800	3	NaN	1	0	NaN	12.8884	11.6647	10.9963	12.0202	11.6316	11.7337
	0.25022	0.674083	sp|O00560|SDCB1_HUMAN;sp|O00560-3|SDCB1_HUMAN;sp|O00560-2|SDCB1_HUMAN	sp|O00560|SDCB1_HUMAN;sp|O00560-3|SDCB1_HUMAN;sp|O00560-2|SDCB1_HUMAN	89			2	2	2	17.4	17.4	17.4	32.444	0	10.619	1391000	3	NaN	1	0	NaN	10.6213	12.3742	12.4577	10.7434	13.1399	13.5922
	0.0264929	0.0824629	sp|Q9Y679|AUP1_HUMAN;sp|Q9Y679-3|AUP1_HUMAN	sp|Q9Y679|AUP1_HUMAN;sp|Q9Y679-3|AUP1_HUMAN	1408			3	3	3	12	12	12	45.786	0	3.3863	3537800	7	NaN	1	0	NaN	13.1373	11.6655	10.8736	13.4478	11.8043	10.6717
	2.60503	1.75533	sp|Q16880|CGT_HUMAN	sp|Q16880|CGT_HUMAN	802	+	iBAQ TAPASIN_iBAQ HEK-TF-PARENTAL	3	3	3	7.8	7.8	7.8	61.437	0	6.1628	9400000	18	2.60503	0.0370847	1.75533	6.77064	11.3044	11.2109	10.9327	13.084	13.1894	12.4407
	1.63171	2.67602	sp|Q8NBM4|UBAC2_HUMAN;sp|Q8NBM4-3|UBAC2_HUMAN;sp|Q8NBM4-2|UBAC2_HUMAN;sp|Q8NBM4-5|UBAC2_HUMAN;sp|Q8NBM4-4|UBAC2_HUMAN	sp|Q8NBM4|UBAC2_HUMAN;sp|Q8NBM4-3|UBAC2_HUMAN;sp|Q8NBM4-2|UBAC2_HUMAN	964			6	6	6	22.7	22.7	22.7	38.963	0	41.774	14014000	20	1.63171	0.12396	2.67602	3.57122	10.565	10.4671	9.7017	14.0366	11.6367	13.0886
	0.658588	2.04958	sp|Q92820|GGH_HUMAN	sp|Q92820|GGH_HUMAN	1035			2	2	2	8.8	8.8	8.8	35.964	0	2.9684	7466000	15	0.658588	0.528413	2.04958	1.45451	10.5788	11.5701	15.1588	14.9131	14.3877	14.1556
	0.508039	2.06764	sp|P47813|IF1AX_HUMAN;sp|O14602|IF1AY_HUMAN	sp|P47813|IF1AX_HUMAN;sp|O14602|IF1AY_HUMAN	98			3	3	3	20.8	20.8	20.8	16.46	0	5.1805	7006900	19	0.508039	0.589	2.06764	1.16039	11.3451	10.85	10.8846	10.0817	16.2259	12.9751
	1.08508	1.11409	sp|Q49A26-5|GLYR1_HUMAN;sp|Q49A26-2|GLYR1_HUMAN;sp|Q49A26-3|GLYR1_HUMAN;sp|Q49A26|GLYR1_HUMAN;sp|Q49A26-4|GLYR1_HUMAN	sp|Q49A26-5|GLYR1_HUMAN;sp|Q49A26-2|GLYR1_HUMAN;sp|Q49A26-3|GLYR1_HUMAN;sp|Q49A26|GLYR1_HUMAN;sp|Q49A26-4|GLYR1_HUMAN	815			5	5	5	16.9	16.9	16.9	51.499	0	10.016	2160200	8	NaN	1	0	NaN	10.7546	10.429	11.1683	11.6969	11.2697	12.7276
	0.692081	1.18977	sp|Q13162|PRDX4_HUMAN	sp|Q13162|PRDX4_HUMAN	708			4	2	2	13.7	9.2	9.2	30.54	0.00085543	2.1367	2046700	4	NaN	1	0	NaN	10.9715	12.054	12.188	13.6022	13.6162	11.5645
	0.0596633	0.118963	sp|Q8NC54|KCT2_HUMAN	sp|Q8NC54|KCT2_HUMAN	970			2	2	2	7.9	7.9	7.9	29.234	0.0016978	2.0672	1051000	2	NaN	1	0	NaN	11.6781	9.93779	12.1375	11.0604	11.4092	11.6407
	0.696159	1.11605	sp|Q96K12|FACR2_HUMAN;sp|Q96K12-2|FACR2_HUMAN	sp|Q96K12|FACR2_HUMAN;sp|Q96K12-2|FACR2_HUMAN	1084			4	4	4	9.9	9.9	9.9	59.438	0	5.0332	3397800	5	NaN	1	0	NaN	11.2479	9.9553	12.094	11.9708	12.9667	11.7079
	0.384881	-1.67567	sp|Q96P63|SPB12_HUMAN;sp|Q96P63-2|SPB12_HUMAN	sp|Q96P63|SPB12_HUMAN;sp|Q96P63-2|SPB12_HUMAN	1091			5	5	5	17	17	17	46.276	0	197.95	12078000	13	0.384881	0.662549	-1.67567	-0.914464	11.1581	9.70718	15.681	10.9863	9.8279	10.7051
	0.203327	0.346747	sp|Q96EY1-2|DNJA3_HUMAN;sp|Q96EY1-3|DNJA3_HUMAN	sp|Q96EY1-2|DNJA3_HUMAN	1067			11	1	1	33.1	6.4	6.4	49.611	0	3.2571	633390	2	NaN	1	0	NaN	10.0962	12.1656	11.4819	11.1402	12.003	11.6407
+	3.24425	2.69256	sp|Q96L58|B3GT6_HUMAN	sp|Q96L58|B3GT6_HUMAN	1088	+	iBAQ TAPASIN_iBAQ HEK-TF-PARENTAL	4	4	4	17.6	17.6	17.6	37.137	0	6.6909	6725600	24	3.24425	0.0287568	2.69256	9.96429	11.0682	11.2067	10.3903	13.6359	13.7145	13.3925
	0.323669	0.938879	sp|Q9Y2J2-2|E41L3_HUMAN;sp|Q9Y2J2-3|E41L3_HUMAN;sp|Q9Y2J2-4|E41L3_HUMAN;sp|Q9Y2J2|E41L3_HUMAN	sp|Q9Y2J2-2|E41L3_HUMAN;sp|Q9Y2J2-3|E41L3_HUMAN;sp|Q9Y2J2-4|E41L3_HUMAN;sp|Q9Y2J2|E41L3_HUMAN	1371			5	5	5	9	9	9	96.513	0	95.004	8969500	26	0.323669	0.730759	0.938879	0.788317	12.1007	13.5223	9.96776	13.3103	13.4765	11.6206
	0.606524	0.492483	sp|Q9BZE4|NOG1_HUMAN;sp|Q9BZE4-2|NOG1_HUMAN;sp|Q9BZE4-3|NOG1_HUMAN	sp|Q9BZE4|NOG1_HUMAN;sp|Q9BZE4-2|NOG1_HUMAN;sp|Q9BZE4-3|NOG1_HUMAN	1182			12	12	12	21.1	21.1	21.1	73.964	0	50.027	108660000	122	0.606524	0.540869	0.492483	1.3531	16.8584	15.8218	16.6614	17.2823	16.6888	16.8479
	0.429963	1.64558	sp|P09874|PARP1_HUMAN	sp|P09874|PARP1_HUMAN	300			31	31	31	37.7	37.7	37.7	113.08	0	172.46	430190000	229	0.429963	0.624009	1.64558	1.00545	17.2114	16.6587	16.8984	16.875	21.8252	17.0051
	1.86584	-6.11786	sp|Q9BXF6|RFIP5_HUMAN	sp|Q9BXF6|RFIP5_HUMAN	1170			14	14	14	32.8	32.8	32.8	70.414	0	316.91	98413000	149	1.86584	0.0913708	-6.11786	-4.20694	18.8942	18.0443	18.1168	14.8028	12.0325	9.8664
	0.436619	1.85925	sp|P15880|RS2_HUMAN	sp|P15880|RS2_HUMAN	345			8	8	8	34.5	34.5	34.5	31.324	0	28.307	1393000000	107	0.436619	0.620607	1.85925	1.01878	16.2628	21.3592	21.9879	22.0146	21.8565	21.3166
	0.342406	-0.237603	sp|P18583-6|SON_HUMAN;sp|P18583-2|SON_HUMAN;sp|P18583-10|SON_HUMAN;sp|P18583-3|SON_HUMAN;sp|P18583-4|SON_HUMAN;sp|P18583-7|SON_HUMAN;sp|P18583|SON_HUMAN;sp|P18583-5|SON_HUMAN;sp|P18583-9|SON_HUMAN;sp|P18583-8|SON_HUMAN	sp|P18583-6|SON_HUMAN;sp|P18583-2|SON_HUMAN;sp|P18583-10|SON_HUMAN;sp|P18583-3|SON_HUMAN;sp|P18583-4|SON_HUMAN;sp|P18583-7|SON_HUMAN;sp|P18583|SON_HUMAN;sp|P18583-5|SON_HUMAN;sp|P18583-9|SON_HUMAN;sp|P18583-8|SON_HUMAN	363			12	12	12	10.2	10.2	10.2	228.18	0	323.31	120820000	141	0.342406	0.721242	-0.237603	-0.827305	15.8893	16.1135	16.007	15.6361	15.359	16.3019
	0.598313	1.67764	sp|Q00325-2|MPCP_HUMAN;sp|Q00325|MPCP_HUMAN	sp|Q00325-2|MPCP_HUMAN;sp|Q00325|MPCP_HUMAN	664			8	8	8	20.8	20.8	20.8	39.958	0	107.67	648600000	154	0.598313	0.540931	1.67764	1.33709	18.5687	18.6158	15.2016	18.0629	19.8216	19.5345
	0.519653	0.912048	sp|P49756|RBM25_HUMAN;sp|P49756-2|RBM25_HUMAN;sp|P49756-3|RBM25_HUMAN	sp|P49756|RBM25_HUMAN;sp|P49756-2|RBM25_HUMAN;sp|P49756-3|RBM25_HUMAN	515			12	12	12	18.9	18.9	18.9	100.18	0	70.753	66095000	106	0.519653	0.587603	0.912048	1.18323	16.0144	14.2243	15.8178	17.2864	15.9402	15.566
	0.166292	0.420829	sp|P33992|MCM5_HUMAN	sp|P33992|MCM5_HUMAN	440			11	11	11	21.1	21.1	21.1	82.285	0	17.293	50442000	84	0.166292	0.89982	0.420829	0.44118	15.636	12.9033	14.9017	15.6584	15.0699	13.9752
	1.12068	0.999625	sp|Q8NFW8|NEUA_HUMAN;sp|Q8NFW8-2|NEUA_HUMAN	sp|Q8NFW8|NEUA_HUMAN;sp|Q8NFW8-2|NEUA_HUMAN	981			8	8	8	24.9	24.9	24.9	48.379	0	61.83	159650000	111	1.12068	0.280228	0.999625	2.38302	17.7728	16.7243	16.5043	18.1005	18.1965	17.7031
	0.0283199	-0.145685	sp|Q53GL0|PKHO1_HUMAN;sp|Q53GL0-2|PKHO1_HUMAN	sp|Q53GL0|PKHO1_HUMAN;sp|Q53GL0-2|PKHO1_HUMAN	819			6	6	6	24.2	24.2	24.2	46.236	0	10.664	36028000	65	0.0283199	0.989744	-0.145685	-0.0842957	14.2265	14.0972	15.5776	17.2576	14.6956	11.511
	1.78242	0.491323	sp|Q6NUK4|REEP3_HUMAN;sp|Q6NUK4-2|REEP3_HUMAN	sp|Q6NUK4|REEP3_HUMAN;sp|Q6NUK4-2|REEP3_HUMAN	852			12	12	12	52.2	52.2	52.2	29.264	0	307.03	485280000	223	1.78242	0.0969684	0.491323	3.97254	20.2919	20.0491	20.2249	20.7142	20.834	20.4917
	0.100232	0.113115	sp|Q13523|PRP4B_HUMAN	sp|Q13523|PRP4B_HUMAN	721			12	12	12	15.2	15.2	15.2	116.99	0	323.31	103830000	135	0.100232	0.947053	0.113115	0.279239	16.6789	16.128	16.1997	17.1419	16.3072	15.8969
	0.83492	0.624501	sp|P61254|RL26_HUMAN	sp|P61254|RL26_HUMAN	581			8	8	2	47.6	47.6	14.5	17.258	0	150.16	705380000	131	0.83492	0.437109	0.624501	1.79996	22.4851	21.3336	21.7023	22.6044	22.4228	22.3673
	0.508951	0.605478	sp|P41091|IF2G_HUMAN;sp|Q2VIR3|IF2GL_HUMAN;sp|Q2VIR3-2|IF2GL_HUMAN	sp|P41091|IF2G_HUMAN;sp|Q2VIR3|IF2GL_HUMAN;sp|Q2VIR3-2|IF2GL_HUMAN	471			9	9	9	26.9	26.9	26.9	51.109	0	97.811	116480000	115	0.508951	0.589477	0.605478	1.16219	16.5628	17.4999	17.2685	17.4094	18.5801	17.1581
	1.33476	1.09301	sp|O95232|LC7L3_HUMAN	sp|O95232|LC7L3_HUMAN	204			8	8	8	18.3	18.3	18.3	51.466	0	88.45	102160000	107	1.33476	0.188508	1.09301	2.85281	16.5382	16.3738	16.733	18.1345	17.8698	16.9197
	0.583544	0.570138	sp|Q9BXS6-2|NUSAP_HUMAN;sp|Q9BXS6|NUSAP_HUMAN;sp|Q9BXS6-7|NUSAP_HUMAN;sp|Q9BXS6-3|NUSAP_HUMAN;sp|Q9BXS6-5|NUSAP_HUMAN;sp|Q9BXS6-4|NUSAP_HUMAN;sp|Q9BXS6-6|NUSAP_HUMAN	sp|Q9BXS6-2|NUSAP_HUMAN;sp|Q9BXS6|NUSAP_HUMAN;sp|Q9BXS6-7|NUSAP_HUMAN;sp|Q9BXS6-3|NUSAP_HUMAN;sp|Q9BXS6-5|NUSAP_HUMAN;sp|Q9BXS6-4|NUSAP_HUMAN;sp|Q9BXS6-6|NUSAP_HUMAN	1175			9	9	9	27	27	27	49.323	0	149.2	47485000	81	0.583544	0.556136	0.570138	1.30828	16.3535	15.6669	15.2613	16.925	16.024	16.0432
	0.301364	0.491659	sp|Q14331|FRG1_HUMAN	sp|Q14331|FRG1_HUMAN	740			6	6	6	27.5	27.5	27.5	29.172	0	16.561	102100000	109	0.301364	0.756683	0.491659	0.741404	18.0627	16.9131	18.2088	18.7955	18.6851	17.1789
	0.584478	-0.336152	sp|P20719|HXA5_HUMAN;sp|P09630-2|HXC6_HUMAN;sp|Q00444|HXC5_HUMAN;sp|P31268|HXA7_HUMAN;sp|P09630|HXC6_HUMAN;sp|P09067|HXB5_HUMAN;sp|P09629|HXB7_HUMAN;sp|P28356|HXD9_HUMAN	sp|P20719|HXA5_HUMAN	380			10	10	8	69.6	69.6	64.4	29.345	0	323.31	176070000	144	0.584478	0.557988	-0.336152	-1.31011	18.9333	18.9988	19.1568	19.1869	18.4055	18.488
	0.0365562	0.107046	sp|Q71UI9|H2AV_HUMAN;sp|P0C0S5|H2AZ_HUMAN;sp|Q71UI9-3|H2AV_HUMAN;sp|Q71UI9-4|H2AV_HUMAN;sp|Q71UI9-2|H2AV_HUMAN;sp|Q71UI9-5|H2AV_HUMAN	sp|Q71UI9|H2AV_HUMAN;sp|P0C0S5|H2AZ_HUMAN;sp|Q71UI9-3|H2AV_HUMAN;sp|Q71UI9-4|H2AV_HUMAN;sp|Q71UI9-2|H2AV_HUMAN	302			5	3	3	31.2	24.2	24.2	13.509	0	7.4458	202390000	48	0.0365562	0.984992	0.107046	0.107899	20.2069	18.9174	21.7866	19.5078	20.3366	21.3877
	0.81271	-0.409959	sp|Q00403|TF2B_HUMAN	sp|Q00403|TF2B_HUMAN	665			8	8	8	35.4	35.4	35.4	34.833	0	71.607	109660000	126	0.81271	0.450357	-0.409959	-1.75609	18.0686	17.7482	18.074	17.2423	17.9459	17.4727
	0.0694227	-0.193587	sp|Q92522|H1X_HUMAN	sp|Q92522|H1X_HUMAN	1021			7	7	7	31.9	31.9	31.9	22.487	0	63.159	607260000	137	0.0694227	0.964753	-0.193587	-0.198588	19.458	21.1129	21.2648	21.9841	19.7238	19.5471
	0.0351321	-0.385249	sp|Q8N257|H2B3B_HUMAN;sp|Q16778|H2B2E_HUMAN;sp|P33778|H2B1B_HUMAN;sp|P23527|H2B1O_HUMAN;sp|P06899|H2B1J_HUMAN;sp|Q6DRA6|H2B2D_HUMAN;sp|Q6DN03|H2B2C_HUMAN	sp|Q8N257|H2B3B_HUMAN;sp|Q16778|H2B2E_HUMAN;sp|P33778|H2B1B_HUMAN;sp|P23527|H2B1O_HUMAN;sp|P06899|H2B1J_HUMAN	278			5	1	1	38.1	7.9	7.9	13.908	0	9.6122	100090000	18	0.0351321	0.984053	-0.385249	-0.103845	19.8264	11.4549	20.4823	19.4804	18.8563	12.2711
	0.622161	0.660917	sp|P62241|RS8_HUMAN	sp|P62241|RS8_HUMAN	596			7	7	7	32.2	32.2	32.2	24.205	0	323.31	178080000	102	0.622161	0.535539	0.660917	1.38357	19.8326	18.26	19.483	19.8239	19.9127	19.8218
	0.726015	0.882595	sp|O00159-2|MYO1C_HUMAN;sp|O00159-3|MYO1C_HUMAN;sp|O00159|MYO1C_HUMAN	sp|O00159-2|MYO1C_HUMAN;sp|O00159-3|MYO1C_HUMAN;sp|O00159|MYO1C_HUMAN	78			13	13	13	19.4	19.4	19.4	117.91	0	51.199	69739000	106	0.726015	0.497402	0.882595	1.58599	13.3106	14.621	14.6	15.5915	14.4019	15.186
	0.326799	0.782544	sp|Q99880|H2B1L_HUMAN;sp|Q99879|H2B1M_HUMAN;sp|Q99877|H2B1N_HUMAN;sp|Q93079|H2B1H_HUMAN;sp|Q5QNW6|H2B2F_HUMAN;sp|P62807|H2B1C_HUMAN;sp|P58876|H2B1D_HUMAN;sp|P57053|H2BFS_HUMAN;sp|O60814|H2B1K_HUMAN;sp|Q5QNW6-2|H2B2F_HUMAN;sp|Q96A08|H2B1A_HUMAN;sp|A0A2R8Y619|H2BE1_HUMAN	sp|Q99880|H2B1L_HUMAN;sp|Q99879|H2B1M_HUMAN;sp|Q99877|H2B1N_HUMAN;sp|Q93079|H2B1H_HUMAN;sp|Q5QNW6|H2B2F_HUMAN;sp|P62807|H2B1C_HUMAN;sp|P58876|H2B1D_HUMAN;sp|P57053|H2BFS_HUMAN;sp|O60814|H2B1K_HUMAN;sp|Q5QNW6-2|H2B2F_HUMAN;sp|Q96A08|H2B1A_HUMAN	161			6	6	2	38.1	38.1	7.9	13.952	0	323.31	926400000	341	0.326799	0.732781	0.782544	0.794855	21.4827	21.663	22.2885	21.6262	21.6543	24.5014
	2.01719	3.17334	sp|P39656|OST48_HUMAN;sp|P39656-2|OST48_HUMAN;sp|P39656-3|OST48_HUMAN	sp|P39656|OST48_HUMAN;sp|P39656-2|OST48_HUMAN;sp|P39656-3|OST48_HUMAN	466			10	10	10	36.2	36.2	36.2	50.8	0	87.587	173900000	139	2.01719	0.0841519	3.17334	4.65688	16.7982	14.8524	15.5189	19.6189	18.6899	18.3807
	0.815279	1.74628	sp|Q9UNX3|RL26L_HUMAN	sp|Q9UNX3|RL26L_HUMAN	1358			7	1	1	38.6	5.5	5.5	17.256	0	40.141	2170600	2	NaN	1	0	NaN	10.2505	9.04309	11.1195	12.5683	10.3126	12.771
	0.581741	0.856693	sp|Q99459|CDC5L_HUMAN	sp|Q99459|CDC5L_HUMAN	1108			16	16	16	31.5	31.5	31.5	92.25	0	31.231	75463000	116	0.581741	0.557058	0.856693	1.30477	14.8303	14.7532	16.5313	16.6778	15.6408	16.3663
	0.522012	2.48591	sp|P49458|SRP09_HUMAN;sp|P49458-2|SRP09_HUMAN	sp|P49458|SRP09_HUMAN;sp|P49458-2|SRP09_HUMAN	513			3	3	3	34.9	34.9	34.9	10.112	0	15.326	105620000	44	0.522012	0.590563	2.48591	1.18787	18.9494	12.7434	19.002	19.8617	19.0033	19.2875
	0.586091	2.65281	sp|Q15629-2|TRAM1_HUMAN;sp|Q15629|TRAM1_HUMAN	sp|Q15629-2|TRAM1_HUMAN;sp|Q15629|TRAM1_HUMAN	776			4	4	4	16.6	16.6	16.6	39.682	0	11.506	49826000	77	0.586091	0.558368	2.65281	1.31325	10.5217	16.213	16.7536	17.1292	17.7257	16.5918
	1.60605	2.03748	sp|Q8IXM3|RM41_HUMAN	sp|Q8IXM3|RM41_HUMAN	933			5	5	5	40.9	40.9	40.9	15.383	0	14.482	101430000	88	1.60605	0.124902	2.03748	3.50554	18.2385	17.4292	19.1811	20.8474	20.2478	19.866
	0.251993	0.356895	sp|Q96JP5-2|ZFP91_HUMAN;sp|Q96JP5|ZFP91_HUMAN	sp|Q96JP5-2|ZFP91_HUMAN;sp|Q96JP5|ZFP91_HUMAN	1083			5	5	5	15.1	15.1	15.1	59.57	0	23.189	110140000	84	0.251993	0.808434	0.356895	0.635286	16.803	17.2246	18.2459	18.3754	17.8472	17.1215
	1.03322	1.39452	sp|P61353|RL27_HUMAN	sp|P61353|RL27_HUMAN	584			5	5	5	46.3	46.3	46.3	15.798	0	10.497	79126000	63	1.03322	0.332473	1.39452	2.20015	18.6965	16.8901	17.939	19.162	19.8886	18.6586
	0.795806	0.808752	sp|Q96AG4|LRC59_HUMAN	sp|Q96AG4|LRC59_HUMAN	1051			10	10	10	35.5	35.5	35.5	34.93	0	277.13	228750000	123	0.795806	0.454759	0.808752	1.72279	18.9056	18.4228	18.7689	19.3108	20.3614	18.8513
+	3.64	-12.2803	sp|Q6P5R6|RL22L_HUMAN	sp|Q6P5R6|RL22L_HUMAN	862	+	iBAQ TAPASIN_iBAQ HEK-TF-PARENTAL	4	4	4	51.6	51.6	51.6	14.606	0	160.2	4742500000	119	3.64	0.0151111	-12.2803	-12.59	24.3727	22.2362	24.5606	12.251	11.8738	10.2037
	0.283279	0.190502	sp|P62861|RS30_HUMAN	sp|P62861|RS30_HUMAN	624			3	3	3	20.3	20.3	20.3	6.6478	0	26.044	23818000000	476	0.283279	0.780524	0.190502	0.702924	28.5998	28.3985	29.0028	29.2312	28.8154	28.526
	0.518152	0.640421	sp|P32969|RL9_HUMAN	sp|P32969|RL9_HUMAN	439			6	6	6	41.7	41.7	41.7	21.863	0	155.8	259200000	133	0.518152	0.5864	0.640421	1.18028	19.5039	19.2756	19.5072	21.1435	19.5462	19.5183
	1.1915	1.25501	sp|Q8WXX5|DNJC9_HUMAN	sp|Q8WXX5|DNJC9_HUMAN	1018			6	6	6	30.8	30.8	30.8	29.909	0	99.956	29699000	59	1.1915	0.242676	1.25501	2.5347	15.9117	16.0922	15.4664	16.8918	16.3936	17.95
	0.259025	-1.23717	sp|P02786|TFR1_HUMAN	sp|P02786|TFR1_HUMAN	245			11	11	11	19.3	19.3	19.3	84.87	0	323.31	46836000	62	0.259025	0.80613	-1.23717	-0.650615	10.1696	13.1231	16.035	12.6123	12.8568	10.147
	0.142934	-0.2468	sp|Q08J23|NSUN2_HUMAN;sp|Q08J23-2|NSUN2_HUMAN;sp|Q08J23-3|NSUN2_HUMAN	sp|Q08J23|NSUN2_HUMAN;sp|Q08J23-2|NSUN2_HUMAN;sp|Q08J23-3|NSUN2_HUMAN	694			11	11	11	25.3	25.3	25.3	86.47	0	34.163	45297000	91	0.142934	0.913567	-0.2468	-0.385402	15.4889	14.6667	14.5082	15.3313	13.5242	15.0679
	0.470173	1.9312	sp|P46776|RL27A_HUMAN	sp|P46776|RL27A_HUMAN	488			5	5	5	28.4	28.4	28.4	16.561	0	46.324	527460000	72	0.470173	0.605261	1.9312	1.08559	21.4871	16.3295	21.5396	20.8806	22.2424	22.0267
	0.0183522	0.0351013	sp|Q92841|DDX17_HUMAN;sp|Q92841-1|DDX17_HUMAN;sp|Q92841-3|DDX17_HUMAN;sp|Q92841-2|DDX17_HUMAN	sp|Q92841|DDX17_HUMAN;sp|Q92841-1|DDX17_HUMAN;sp|Q92841-3|DDX17_HUMAN;sp|Q92841-2|DDX17_HUMAN	1037			11	7	7	21.3	14.8	14.8	80.272	0	89.952	38256000	47	0.0183522	0.989128	0.0351013	0.0552045	15.2214	14.3597	15.4522	15.7232	15.4409	13.9745
	0.50676	-0.318429	sp|Q9H8G2|CAAP1_HUMAN;sp|Q9H8G2-2|CAAP1_HUMAN	sp|Q9H8G2|CAAP1_HUMAN;sp|Q9H8G2-2|CAAP1_HUMAN	1215			6	6	6	27.4	27.4	27.4	38.367	0	323.31	162850000	97	0.50676	0.588107	-0.318429	-1.15787	19.2364	18.9484	18.5595	18.6751	18.8838	18.23
	0.452473	0.600253	sp|P37108|SRP14_HUMAN	sp|P37108|SRP14_HUMAN	459			8	8	8	44.9	44.9	44.9	14.57	0	323.31	454900000	141	0.452473	0.609886	0.600253	1.05041	20.8138	20.5953	20.5989	22.2485	21.2753	20.2849
	0.204599	-0.400686	sp|P42677|RS27_HUMAN	sp|P42677|RS27_HUMAN	476			5	5	2	41.7	41.7	15.5	9.461	0	129.11	696990000	120	0.204599	0.860495	-0.400686	-0.529772	22.3443	22.0071	22.4579	22.9864	20.459	22.1618
	0.243089	1.20921	sp|Q9BUF5|TBB6_HUMAN	sp|Q9BUF5|TBB6_HUMAN	1152			10	4	4	33	15.5	15.5	49.857	0	6.7258	5796000	10	0.243089	0.824459	1.20921	0.615763	11.9515	10.8031	11.8078	16.5258	10.2226	11.4416
	2.48019	1.65644	sp|P62424|RL7A_HUMAN	sp|P62424|RL7A_HUMAN	611	+	iBAQ TAPASIN_iBAQ HEK-TF-PARENTAL	9	9	9	31.2	31.2	31.2	29.995	0	31.316	111090000	92	2.48019	0.0474921	1.65644	6.26605	17.8472	17.7971	17.0465	19.285	19.1145	19.2606
+	2.88414	5.3492	sp|O00767|SCD_HUMAN	sp|O00767|SCD_HUMAN	95	+	iBAQ TAPASIN_iBAQ HEK-TF-PARENTAL	5	5	5	26.5	26.5	26.5	41.522	0	28.925	37098000	47	2.88414	0.03688	5.3492	8.02906	11.7806	10.5068	12.3295	17.151	17.3936	16.1201
	0.00481109	-0.00600052	sp|Q99959-2|PKP2_HUMAN;sp|Q99959|PKP2_HUMAN	sp|Q99959-2|PKP2_HUMAN;sp|Q99959|PKP2_HUMAN	1122			14	14	14	21.7	21.7	21.7	92.755	0	70.63	46574000	94	0.00481109	0.993146	-0.00600052	-0.0146897	15.0332	14.2172	14.7014	15.2624	14.55	14.1214
	1.61032	3.25525	sp|P78549-3|NTH_HUMAN;sp|P78549-2|NTH_HUMAN;sp|P78549|NTH_HUMAN	sp|P78549-3|NTH_HUMAN;sp|P78549-2|NTH_HUMAN;sp|P78549|NTH_HUMAN	654			4	4	4	24.2	24.2	24.2	32.838	0	36.639	28344000	55	1.61032	0.125069	3.25525	3.51644	14.5127	11.9466	14.7973	17.317	16.6693	17.0361
	0.436548	0.80583	sp|P39023|RL3_HUMAN	sp|P39023|RL3_HUMAN	464			5	5	5	18.9	18.9	18.9	46.108	0	9.9053	32818000	65	0.436548	0.619161	0.80583	1.01863	14.4805	15.0784	16.7966	16.5414	16.7252	15.5064
	0.531996	-3.20106	sp|Q9Y294|ASF1A_HUMAN	sp|Q9Y294|ASF1A_HUMAN	1368			4	4	4	30.4	30.4	30.4	22.968	0	92.121	36816000	65	0.531996	0.580428	-3.20106	-1.20746	18.6028	18.8662	18.0782	17.1089	18.7198	10.1153
	1.89864	1.81753	sp|P05388|RLA0_HUMAN;sp|P05388-2|RLA0_HUMAN;sp|Q8NHW5|RLA0L_HUMAN	sp|P05388|RLA0_HUMAN;sp|P05388-2|RLA0_HUMAN;sp|Q8NHW5|RLA0L_HUMAN	272			5	5	5	27.8	27.8	27.8	34.273	0	52.864	46659000	101	1.89864	0.0903529	1.81753	4.30168	15.2987	15.2011	15.7687	17.5853	17.663	16.4727
	0.0417662	-0.102615	sp|Q01813|PFKAP_HUMAN;sp|Q01813-2|PFKAP_HUMAN	sp|Q01813|PFKAP_HUMAN;sp|Q01813-2|PFKAP_HUMAN	670			24	24	23	38.8	38.8	36.4	85.595	0	323.31	282050000	172	0.0417662	0.984454	-0.102615	-0.122637	16.3298	15.8379	15.349	16.6558	16.3837	14.1694
	0.597355	0.82382	sp|Q15366-6|PCBP2_HUMAN;sp|Q15366-3|PCBP2_HUMAN;sp|Q15366|PCBP2_HUMAN;sp|Q15366-2|PCBP2_HUMAN;sp|Q15366-7|PCBP2_HUMAN;sp|Q15366-8|PCBP2_HUMAN;sp|Q15366-4|PCBP2_HUMAN;sp|Q15366-5|PCBP2_HUMAN	sp|Q15366-6|PCBP2_HUMAN;sp|Q15366-3|PCBP2_HUMAN;sp|Q15366|PCBP2_HUMAN;sp|Q15366-2|PCBP2_HUMAN;sp|Q15366-7|PCBP2_HUMAN;sp|Q15366-8|PCBP2_HUMAN;sp|Q15366-4|PCBP2_HUMAN;sp|Q15366-5|PCBP2_HUMAN	767			6	3	3	24.7	13.9	13.9	38.15	0	8.5658	42578000	55	0.597355	0.539574	0.82382	1.33523	16.7217	15.3481	15.449	16.116	17.5125	16.3617
	0.195737	-0.100992	sp|P62316|SMD2_HUMAN;sp|P62316-2|SMD2_HUMAN	sp|P62316|SMD2_HUMAN	609			3	3	3	30.5	30.5	30.5	13.527	0	5.0674	61815000	58	0.195737	0.867782	-0.100992	-0.509567	18.5134	18.409	18.0357	18.324	17.9501	18.3811
	0.482196	1.8217	sp|Q5BKY9|F133B_HUMAN;sp|Q5BKY9-2|F133B_HUMAN;sp|Q8N9E0|F133A_HUMAN	sp|Q5BKY9|F133B_HUMAN;sp|Q5BKY9-2|F133B_HUMAN;sp|Q8N9E0|F133A_HUMAN	828			6	6	6	18.6	18.6	18.6	28.385	0	201.73	199780000	67	0.482196	0.606913	1.8217	1.1094	19.2734	15.2477	20.3539	20.3157	20.9163	19.1081
	0.408455	1.13018	sp|P82930|RT34_HUMAN	sp|P82930|RT34_HUMAN	656			8	8	8	50	50	50	25.65	0	323.31	117680000	101	0.408455	0.635991	1.13018	0.962214	15.6657	17.1281	18.898	19.5698	17.1062	18.4063
	0.657256	0.573901	sp|P07305|H10_HUMAN;sp|P07305-2|H10_HUMAN	sp|P07305|H10_HUMAN;sp|P07305-2|H10_HUMAN	280			5	5	5	23.7	23.7	23.7	20.863	0	63.616	153930000	105	0.657256	0.527589	0.573901	1.45192	19.5745	19.816	19.1042	20.7022	19.5572	19.957
	0.633009	1.38145	sp|P52907|CAZA1_HUMAN	sp|P52907|CAZA1_HUMAN	541			7	7	5	34.3	34.3	28.3	32.922	0	90.086	82353000	98	0.633009	0.537681	1.38145	1.4047	15.6872	16.4455	17.4504	18.7143	18.7845	16.2287
	0.33752	-0.258652	sp|Q71UM5|RS27L_HUMAN	sp|Q71UM5|RS27L_HUMAN	886			5	2	2	40.5	14.3	14.3	9.4771	0	15.217	124030000	36	0.33752	0.72777	-0.258652	-0.817172	19.9207	19.6235	19.9536	19.956	18.9854	19.7804
	2.2729	4.48874	sp|Q96CS3|FAF2_HUMAN	sp|Q96CS3|FAF2_HUMAN	1056			12	12	12	36.2	36.2	36.2	52.623	0	160.09	164220000	69	2.2729	0.0642286	4.48874	5.49815	11.897	10.9775	11.276	15.3925	17.3798	14.8445
	0.0857825	0.431131	sp|Q8WVX9|FACR1_HUMAN	sp|Q8WVX9|FACR1_HUMAN	1013			11	11	11	23.3	23.3	23.3	59.356	0	47.809	108600000	61	0.0857825	0.959809	0.431131	0.241887	14.5941	10.4409	14.0444	15.0972	14.1949	11.0807
	0.224355	0.631832	sp|Q9UBS4|DJB11_HUMAN	sp|Q9UBS4|DJB11_HUMAN	1306			11	11	11	31.3	31.3	31.3	40.513	0	133.18	137700000	96	0.224355	0.840383	0.631832	0.574251	16.0358	13.9335	15.4652	15.0991	17.5665	14.6644
	0.533744	0.989793	sp|P62899|RL31_HUMAN;sp|P62899-3|RL31_HUMAN;sp|P62899-2|RL31_HUMAN	sp|P62899|RL31_HUMAN;sp|P62899-3|RL31_HUMAN;sp|P62899-2|RL31_HUMAN	629			4	4	4	32	32	32	14.463	0	307.51	1091000000	82	0.533744	0.581734	0.989793	1.21089	21.9036	19.793	22.2858	22.4989	22.6474	21.8055
	0.750543	2.58493	sp|Q9UQ35|SRRM2_HUMAN;sp|Q9UQ35-2|SRRM2_HUMAN;sp|Q9UQ35-3|SRRM2_HUMAN	sp|Q9UQ35|SRRM2_HUMAN;sp|Q9UQ35-2|SRRM2_HUMAN;sp|Q9UQ35-3|SRRM2_HUMAN	1359			6	6	6	2.7	2.7	2.7	299.61	0	48.36	126240000	76	0.750543	0.482557	2.58493	1.63396	15.5174	12.1371	10.7989	13.9496	16.0258	16.2328
	1.44552	-0.721189	sp|Q9ULS5|TMCC3_HUMAN	sp|Q9ULS5|TMCC3_HUMAN	1345			9	9	9	23.9	23.9	23.9	53.784	0	40.385	45733000	66	1.44552	0.141496	-0.721189	-3.11066	16.2422	15.9919	16.0669	15.1025	15.813	15.2218
+	2.60279	2.91568	sp|P46977|STT3A_HUMAN;sp|P46977-2|STT3A_HUMAN	sp|P46977|STT3A_HUMAN;sp|P46977-2|STT3A_HUMAN	496	+	iBAQ TAPASIN_iBAQ HEK-TF-PARENTAL	6	6	6	8.9	8.9	8.9	80.529	0	8.6541	32363000	51	2.60279	0.0364667	2.91568	6.76128	13.2209	13.4355	12.2492	16.343	15.6357	15.6739
	0.354211	1.96938	sp|P04406|G3P_HUMAN;sp|P04406-2|G3P_HUMAN	sp|P04406|G3P_HUMAN;sp|P04406-2|G3P_HUMAN	256			9	9	9	35.5	35.5	35.5	36.053	0	13.766	32274000	33	0.354211	0.703639	1.96938	0.85169	11.7929	12.7786	18.8425	15.7091	17.8389	15.7741
	0.329356	0.319029	sp|Q8TAT6|NPL4_HUMAN;sp|Q8TAT6-2|NPL4_HUMAN	sp|Q8TAT6|NPL4_HUMAN;sp|Q8TAT6-2|NPL4_HUMAN	993			14	14	14	32.1	32.1	32.1	68.119	0	251.67	174430000	75	0.329356	0.727903	0.319029	0.80019	11.2387	11.4771	12.063	12.512	11.7759	11.448
	0.650273	0.903199	sp|P27448-3|MARK3_HUMAN;sp|P27448-4|MARK3_HUMAN;sp|P27448-2|MARK3_HUMAN;sp|P27448|MARK3_HUMAN;sp|P27448-8|MARK3_HUMAN;sp|P27448-6|MARK3_HUMAN;sp|P27448-7|MARK3_HUMAN	sp|P27448-3|MARK3_HUMAN;sp|P27448-4|MARK3_HUMAN;sp|P27448-2|MARK3_HUMAN;sp|P27448|MARK3_HUMAN;sp|P27448-8|MARK3_HUMAN;sp|P27448-6|MARK3_HUMAN;sp|P27448-7|MARK3_HUMAN	404			5	4	4	11.7	9.9	9.9	81.438	0	266.5	27221000	84	0.650273	0.533095	0.903199	1.43832	14.8417	13.1496	13.6957	14.8853	15.4126	14.0987
	0.0911847	-0.312279	sp|Q8IWK6-3|AGRA3_HUMAN;sp|Q8IWK6|AGRA3_HUMAN;sp|Q8IWK6-2|AGRA3_HUMAN;sp|Q8IWK6-4|AGRA3_HUMAN	sp|Q8IWK6-3|AGRA3_HUMAN;sp|Q8IWK6|AGRA3_HUMAN	927			5	5	5	5.6	5.6	5.6	131.54	0	34.582	23558000	48	0.0911847	0.953179	-0.312279	-0.255946	12.3315	13.1287	14.5683	14.6905	13.256	11.1451
	0.00810356	-0.0168568	sp|P45880-2|VDAC2_HUMAN;sp|P45880|VDAC2_HUMAN;sp|P45880-1|VDAC2_HUMAN	sp|P45880-2|VDAC2_HUMAN;sp|P45880|VDAC2_HUMAN;sp|P45880-1|VDAC2_HUMAN	483			10	10	10	49.1	49.1	49.1	30.412	0	207.49	256740000	81	0.00810356	0.991057	-0.0168568	-0.0246513	16.0447	15.6372	17.5813	16.2964	15.8725	17.0437
	0.531006	0.713835	sp|Q16891|MIC60_HUMAN;sp|Q16891-3|MIC60_HUMAN	sp|Q16891|MIC60_HUMAN;sp|Q16891-3|MIC60_HUMAN	803			21	1	0	36	5	0	83.677	0.00088652	2.3638	1423700	3	NaN	1	0	NaN	10.9122	10.2776	12.0775	12.3283	11.6476	11.433
	1.16521	-0.920027	sp|Q16891-4|MIC60_HUMAN	sp|Q16891-4|MIC60_HUMAN	805			21	1	1	35.9	3.2	3.2	83.548	0	3.5082	6647000	4	NaN	1	0	NaN	12.8903	12.5507	12.2002	11.0014	11.91	11.9697
	0.84999	0.799263	sp|Q16891-2|MIC60_HUMAN	sp|Q16891-2|MIC60_HUMAN	804			21	21	1	35.1	35.1	3.6	82.624	0	177.1	245000000	109	0.84999	0.431023	0.799263	1.82982	14.8105	14.3886	15.011	14.7897	16.1409	15.6773
	0.313244	1.13367	sp|Q96EY1|DNJA3_HUMAN	sp|Q96EY1|DNJA3_HUMAN	1066			12	12	2	27.9	27.9	2.7	52.488	0	54.821	95520000	58	0.313244	0.744673	1.13367	0.766462	15.7506	14.0039	10.9021	14.5621	15.4701	14.0253
	0.31981	0.809278	sp|P49411|EFTU_HUMAN	sp|P49411|EFTU_HUMAN	511			13	13	13	39.2	39.2	39.2	49.541	0	226.27	269040000	86	0.31981	0.736261	0.809278	0.780242	14.5048	17.3039	17.7559	17.7151	17.262	17.0154
+	2.82947	7.42768	sp|O75787-2|RENR_HUMAN;sp|O75787|RENR_HUMAN	sp|O75787-2|RENR_HUMAN;sp|O75787|RENR_HUMAN	186	+	iBAQ TAPASIN_iBAQ HEK-TF-PARENTAL	9	9	9	31.4	31.4	31.4	35.612	0	14.176	25884000	37	2.82947	0.0354615	7.42768	7.76735	11.564	9.93367	11.1567	18.4224	19.6768	16.8382
	0.161277	-0.471427	sp|Q9BXS4|TMM59_HUMAN	sp|Q9BXS4|TMM59_HUMAN	1173			5	5	5	14.9	14.9	14.9	36.223	0	7.3931	6120900	10	NaN	1	0	NaN	11.8325	10.1661	12.5016	11.6557	12.0848	9.34547
	0.706441	2.02529	sp|Q92890-1|UFD1_HUMAN;sp|Q92890|UFD1_HUMAN;sp|Q92890-3|UFD1_HUMAN	sp|Q92890-1|UFD1_HUMAN;sp|Q92890|UFD1_HUMAN;sp|Q92890-3|UFD1_HUMAN	1039			12	12	12	42	42	42	38.725	0	99.426	131510000	60	0.706441	0.507602	2.02529	1.54778	9.00324	12.2654	11.4883	11.8296	14.6423	12.3609
+	3.02083	7.11147	sp|Q9BTV4|TMM43_HUMAN	sp|Q9BTV4|TMM43_HUMAN	1148	+	iBAQ TAPASIN_iBAQ HEK-TF-PARENTAL	9	9	9	35	35	35	44.875	0	37.438	92211000	46	3.02083	0.03125	7.11147	8.71879	9.74999	11.93	10.4809	18.3425	18.3308	16.822
	0.179243	-1.24256	sp|P25311|ZA2G_HUMAN	sp|P25311|ZA2G_HUMAN	398			7	7	7	30.5	30.5	30.5	34.258	0	25.814	35260000	44	0.179243	0.885112	-1.24256	-0.471507	10.4381	15.6195	18.7648	11.7419	14.1429	15.2099
	0.488823	2.31204	sp|Q9P0I2-2|EMC3_HUMAN;sp|Q9P0I2|EMC3_HUMAN	sp|Q9P0I2-2|EMC3_HUMAN;sp|Q9P0I2|EMC3_HUMAN	1294			4	4	4	28.3	28.3	28.3	24.915	0	80.665	13783000	19	0.488823	0.605062	2.31204	1.1225	12.9335	13.5562	10.8019	17.4687	15.6305	11.1285
	0.267793	-0.637162	sp|Q06830|PRDX1_HUMAN	sp|Q06830|PRDX1_HUMAN	684			6	6	4	25.6	25.6	19.6	22.11	0	6.7067	19271000	29	0.267793	0.800581	-0.637162	-0.669624	15.5747	13.8166	16.4975	15.7268	14.2047	14.0458
	1.09105	2.56981	sp|Q8N766-3|EMC1_HUMAN;sp|Q8N766|EMC1_HUMAN;sp|Q8N766-4|EMC1_HUMAN;sp|Q8N766-2|EMC1_HUMAN	sp|Q8N766-3|EMC1_HUMAN;sp|Q8N766|EMC1_HUMAN;sp|Q8N766-4|EMC1_HUMAN;sp|Q8N766-2|EMC1_HUMAN	959			11	11	11	16.9	16.9	16.9	111.69	0	18.789	35577000	39	1.09105	0.29716	2.56981	2.32056	12.6288	11.7805	11.2482	14.4595	16.241	12.6665
+	3.84383	5.82134	sp|Q99720|SGMR1_HUMAN;sp|Q99720-4|SGMR1_HUMAN;sp|Q99720-5|SGMR1_HUMAN;sp|Q99720-3|SGMR1_HUMAN;sp|Q99720-2|SGMR1_HUMAN	sp|Q99720|SGMR1_HUMAN;sp|Q99720-4|SGMR1_HUMAN;sp|Q99720-5|SGMR1_HUMAN;sp|Q99720-3|SGMR1_HUMAN;sp|Q99720-2|SGMR1_HUMAN	1114	+	iBAQ TAPASIN_iBAQ HEK-TF-PARENTAL	4	4	4	32.3	32.3	32.3	25.127	0	25.112	113340000	51	3.84383	0.0214737	5.82134	14.1884	13.4297	12.2534	12.4753	18.2654	18.9182	18.4388
	0.50009	-1.09725	sp|P63261|ACTG_HUMAN;sp|P60709|ACTB_HUMAN;sp|P63267-2|ACTH_HUMAN;sp|Q562R1|ACTBL_HUMAN	sp|P63261|ACTG_HUMAN;sp|P60709|ACTB_HUMAN	575			16	16	5	47.7	47.7	21.3	41.792	0	323.31	691930000	252	0.50009	0.591873	-1.09725	-1.14473	19.096	18.5988	21.1754	19.4191	18.6181	17.5412
	0.764655	1.6652	sp|O14654|IRS4_HUMAN	sp|O14654|IRS4_HUMAN	99			36	36	36	36.3	36.3	36.3	133.77	0	323.31	1049400000	335	0.764655	0.472783	1.6652	1.66161	14.8783	13.8943	11.98	16.3071	14.6796	14.7616
+	3.44326	2.47351	sp|P0CG47|UBB_HUMAN;sp|P0CG48|UBC_HUMAN;sp|P62987|RL40_HUMAN;sp|P62979|RS27A_HUMAN	sp|P0CG47|UBB_HUMAN;sp|P0CG48|UBC_HUMAN;sp|P62987|RL40_HUMAN;sp|P62979|RS27A_HUMAN	304	+	iBAQ TAPASIN_iBAQ HEK-TF-PARENTAL	10	10	10	85.6	85.6	85.6	25.761	0	323.31	8954600000	457	3.44326	0.0192941	2.47351	11.2119	20.3955	20.2364	20.8911	23.1786	22.8959	22.8691
	0.471529	0.911516	sp|Q8TAD8|SNIP1_HUMAN	sp|Q8TAD8|SNIP1_HUMAN	990			13	13	13	37.1	37.1	37.1	45.777	0	29.633	122020000	117	0.471529	0.606484	0.911516	1.08828	16.1023	16.7483	18.5308	18.7902	17.9775	17.3483
	1.14869	1.31113	sp|Q99623|PHB2_HUMAN;sp|Q99623-2|PHB2_HUMAN	sp|Q99623|PHB2_HUMAN;sp|Q99623-2|PHB2_HUMAN	1112			15	15	15	53.8	53.8	53.8	33.296	0	323.31	1998000000	189	1.14869	0.263532	1.31113	2.4426	17.0072	17.6634	17.3149	17.68	19.3763	18.8625
	0.612447	0.589163	sp|Q8IWS0-5|PHF6_HUMAN;sp|Q8IWS0|PHF6_HUMAN;sp|Q8IWS0-3|PHF6_HUMAN;sp|Q8IWS0-4|PHF6_HUMAN	sp|Q8IWS0-5|PHF6_HUMAN;sp|Q8IWS0|PHF6_HUMAN;sp|Q8IWS0-3|PHF6_HUMAN	928			7	7	4	23.6	23.6	14.5	37.628	0	164.21	288910000	127	0.612447	0.538839	0.589163	1.36464	19.2744	17.9877	19.223	19.6116	19.3351	19.3058
	1.80015	-2.46892	sp|O95639|CPSF4_HUMAN;sp|O95639-3|CPSF4_HUMAN;sp|O95639-2|CPSF4_HUMAN	sp|O95639|CPSF4_HUMAN;sp|O95639-3|CPSF4_HUMAN;sp|O95639-2|CPSF4_HUMAN	214			5	5	5	29.4	29.4	29.4	30.255	0	323.31	99658000	173	1.80015	0.098	-2.46892	-4.02158	17.8037	18.5684	18.9683	16.9945	15.5429	15.3962
	0.237036	0.342677	sp|Q9NY93-2|DDX56_HUMAN;sp|Q9NY93|DDX56_HUMAN	sp|Q9NY93-2|DDX56_HUMAN;sp|Q9NY93|DDX56_HUMAN	1280			15	15	15	39.1	39.1	39.1	57.274	0	126.34	180010000	189	0.237036	0.827465	0.342677	0.602417	17.7846	16.6311	18.1823	18.1683	18.236	17.2217
	0.0428311	0.0297794	sp|Q8IYB3-2|SRRM1_HUMAN;sp|Q8IYB3|SRRM1_HUMAN	sp|Q8IYB3-2|SRRM1_HUMAN;sp|Q8IYB3|SRRM1_HUMAN	940			8	8	8	15.1	15.1	15.1	102.12	0	323.31	392920000	233	0.0428311	0.983323	0.0297794	0.125631	18.4749	18.3214	18.6895	18.9197	18.4601	18.1953
	0.807731	2.89052	sp|Q9Y2R9|RT07_HUMAN	sp|Q9Y2R9|RT07_HUMAN	1373			7	7	7	29.3	29.3	29.3	28.134	0	123.22	84331000	79	0.807731	0.452867	2.89052	1.74627	16.9909	11.7734	16.3679	18.2012	18.0166	17.5861
	0.223352	-0.194992	sp|Q13823|NOG2_HUMAN	sp|Q13823|NOG2_HUMAN	730			10	10	10	20.4	20.4	20.4	83.654	0	26.238	98022000	114	0.223352	0.837905	-0.194992	-0.57201	16.6661	16.6099	17.2606	17.1904	16.3723	16.389
	0.560712	1.63875	sp|Q14562|DHX8_HUMAN	sp|Q14562|DHX8_HUMAN	743			14	14	14	17.5	17.5	17.5	139.31	0	86.143	38125000	107	0.560712	0.569714	1.63875	1.26369	13.6977	11.2177	13.5365	16.1866	14.5253	12.6562
	0.0645341	-0.165339	sp|P08865|RSSA_HUMAN	sp|P08865|RSSA_HUMAN	294			6	6	6	37.6	37.6	37.6	32.854	0	252.16	73827000	81	0.0645341	0.968413	-0.165339	-0.185426	16.2023	17.6835	18.1336	18.5018	16.304	16.7175
	0.532838	0.285844	sp|P62266|RS23_HUMAN	sp|P62266|RS23_HUMAN	601			9	9	9	50.3	50.3	50.3	15.807	0	89.529	10145000000	205	0.532838	0.581017	0.285844	1.20911	26.3101	25.668	25.6945	26.0664	26.3948	26.0689
	0.104229	0.259992	sp|P62851|RS25_HUMAN	sp|P62851|RS25_HUMAN	621			6	6	6	31.2	31.2	31.2	13.742	0	101.07	4780200000	130	0.104229	0.945071	0.259992	0.289435	24.1608	23.0965	25.5816	25.6132	24.0449	23.9608
	2.08475	1.24174	sp|O43808|PM34_HUMAN	sp|O43808|PM34_HUMAN	145			9	9	9	30.9	30.9	30.9	34.566	0	14.428	160230000	99	2.08475	0.0793247	1.24174	4.86875	17.9463	17.8763	18.1937	19.2483	19.6557	18.8376
	0.281241	0.579788	sp|Q9UM54-6|MYO6_HUMAN;sp|Q9UM54-5|MYO6_HUMAN;sp|Q9UM54-2|MYO6_HUMAN;sp|Q9UM54-4|MYO6_HUMAN;sp|Q9UM54-1|MYO6_HUMAN;sp|Q9UM54|MYO6_HUMAN	sp|Q9UM54-6|MYO6_HUMAN;sp|Q9UM54-5|MYO6_HUMAN;sp|Q9UM54-2|MYO6_HUMAN;sp|Q9UM54-4|MYO6_HUMAN;sp|Q9UM54-1|MYO6_HUMAN;sp|Q9UM54|MYO6_HUMAN	1349			17	17	17	18.2	18.2	18.2	148.66	0	65.451	35965000	62	NaN	1	0	NaN	10.8435	9.67591	12.4723	11.8729	11.5972	11.2611
	0.640163	1.0366	sp|O14828|SCAM3_HUMAN;sp|O14828-2|SCAM3_HUMAN	sp|O14828|SCAM3_HUMAN;sp|O14828-2|SCAM3_HUMAN	100			7	7	7	27.4	27.4	27.4	38.287	0	47.755	12905000	26	NaN	1	0	NaN	11.3854	11.5038	10.8269	11.8944	13.6329	11.2986
	0.158252	0.0785351	sp|Q02978|M2OM_HUMAN;sp|Q02978-2|M2OM_HUMAN	sp|Q02978|M2OM_HUMAN;sp|Q02978-2|M2OM_HUMAN	676			11	11	11	47.5	47.5	47.5	34.061	0	323.31	438300000	155	0.158252	0.903341	0.0785351	0.422146	18.6259	18.1015	18.0611	18.301	18.3039	18.4193
	0.968209	1.31909	sp|Q9BRK0-2|REEP2_HUMAN;sp|Q9BRK0|REEP2_HUMAN;sp|Q9H902-4|REEP1_HUMAN	sp|Q9BRK0-2|REEP2_HUMAN;sp|Q9BRK0|REEP2_HUMAN	1137			9	9	8	40.6	40.6	37.4	28.446	0	187.76	309890000	107	0.968209	0.365802	1.31909	2.06701	18.7485	18.3067	18.2199	20.9542	19.3469	18.9313
	2.09964	1.53538	sp|Q9H329-2|E41LB_HUMAN;sp|Q9H329|E41LB_HUMAN	sp|Q9H329-2|E41LB_HUMAN;sp|Q9H329|E41LB_HUMAN	1199			11	11	11	30.3	30.3	30.3	58.566	0	86.828	214100000	150	2.09964	0.0760526	1.53538	4.9164	17.0033	16.4792	16.8841	18.5123	18.6667	17.7936
	0.567836	-0.690406	sp|Q7Z7K6|CENPV_HUMAN;sp|Q7Z7K6-2|CENPV_HUMAN	sp|Q7Z7K6|CENPV_HUMAN	902			7	7	2	46.5	46.5	9.1	29.946	0	155.73	100710000	100	0.567836	0.56817	-0.690406	-1.27761	18.4425	17.3718	18.7472	18.0452	17.5812	16.8639
	0.386949	-0.831587	sp|Q9NRX1|PNO1_HUMAN	sp|Q9NRX1|PNO1_HUMAN	1245			6	6	6	27	27	27	27.924	0	10.19	50635000	72	0.386949	0.659688	-0.831587	-0.918669	17.0562	16.1799	17.543	17.6231	14.8518	15.8094
	0.413226	1.28149	sp|Q7Z7K6-3|CENPV_HUMAN	sp|Q7Z7K6-3|CENPV_HUMAN	903			6	1	1	46	8.1	8.1	29.73	0	7.9638	18415000	21	0.413226	0.634969	1.28149	0.971829	16.4115	16.1581	12.352	16.2283	16.4785	16.0593
	1.11037	0.516848	sp|E9PRG8|CK098_HUMAN	sp|E9PRG8|CK098_HUMAN	74			5	5	5	42.3	42.3	42.3	14.234	0	226.66	1196700000	151	1.11037	0.288579	0.516848	2.36123	22.7791	22.3009	22.9659	23.357	23.0341	23.2054
	0.267767	0.175394	sp|Q9NWU5|RM22_HUMAN;sp|Q9NWU5-2|RM22_HUMAN;sp|Q9NWU5-3|RM22_HUMAN	sp|Q9NWU5|RM22_HUMAN;sp|Q9NWU5-2|RM22_HUMAN;sp|Q9NWU5-3|RM22_HUMAN	1268			6	6	6	32	32	32	23.64	0	19.348	159960000	150	0.267767	0.799288	0.175394	0.669566	19.0213	18.6472	19.158	19.3701	19.2881	18.6945
	0.0726599	0.495954	sp|Q86U06|RBM23_HUMAN;sp|Q86U06-4|RBM23_HUMAN;sp|Q86U06-5|RBM23_HUMAN;sp|Q86U06-2|RBM23_HUMAN;sp|Q86U06-3|RBM23_HUMAN	sp|Q86U06|RBM23_HUMAN;sp|Q86U06-4|RBM23_HUMAN;sp|Q86U06-5|RBM23_HUMAN;sp|Q86U06-2|RBM23_HUMAN;sp|Q86U06-3|RBM23_HUMAN	908			7	5	5	26.4	19.8	19.8	48.73	0	18.018	21572000	39	0.0726599	0.965177	0.495954	0.207246	16.4319	10.7393	16.0632	17.1604	15.5768	11.9849
	0.33413	-0.442615	sp|Q5T9A4|ATD3B_HUMAN;sp|Q5T9A4-3|ATD3B_HUMAN;sp|Q5T9A4-2|ATD3B_HUMAN	sp|Q5T9A4|ATD3B_HUMAN;sp|Q5T9A4-3|ATD3B_HUMAN	840			22	7	4	38.1	14.7	9.6	72.572	0	265.39	37380000	26	NaN	1	0	NaN	12.1635	12.098	12.2777	10.6769	12.4775	12.0569
	0.0281976	-0.0664813	sp|P07910-4|HNRPC_HUMAN;sp|P07910-2|HNRPC_HUMAN;sp|P07910|HNRPC_HUMAN;sp|P0DMR1|HNRC4_HUMAN;sp|O60812|HNRC1_HUMAN;sp|B7ZW38|HNRC3_HUMAN;sp|B2RXH8|HNRC2_HUMAN;sp|P07910-3|HNRPC_HUMAN	sp|P07910-4|HNRPC_HUMAN;sp|P07910-2|HNRPC_HUMAN;sp|P07910|HNRPC_HUMAN;sp|P0DMR1|HNRC4_HUMAN;sp|O60812|HNRC1_HUMAN;sp|B7ZW38|HNRC3_HUMAN;sp|B2RXH8|HNRC2_HUMAN	285			8	8	8	31.2	31.2	31.2	27.821	0	53.436	204560000	119	0.0281976	0.988438	-0.0664813	-0.0839424	17.5148	18.6022	19.7988	18.9754	17.6962	19.0447
	0.422754	1.79542	sp|Q5JNZ5|RS26L_HUMAN	sp|Q5JNZ5|RS26L_HUMAN	829			7	1	1	53.9	13	13	13.002	0	39.381	72614000	25	0.422754	0.626	1.79542	0.99099	13.6839	19.2027	19.0299	19.1478	19.0403	19.1147
	2.63749	1.81098	sp|P35232|PHB_HUMAN;sp|P35232-2|PHB_HUMAN	sp|P35232|PHB_HUMAN;sp|P35232-2|PHB_HUMAN	446	+	iBAQ TAPASIN_iBAQ HEK-TF-PARENTAL	18	18	18	73.2	73.2	73.2	29.804	0	323.31	1178800000	199	2.63749	0.038386	1.81098	6.90744	16.9058	16.31	16.9786	18.2414	18.7538	18.6322
	0.35716	1.99945	sp|Q9H6F5|CCD86_HUMAN;sp|Q9H6F5-2|CCD86_HUMAN	sp|Q9H6F5|CCD86_HUMAN	1207			10	10	10	46.1	46.1	46.1	40.235	0	295.91	65302000	91	0.35716	0.702791	1.99945	0.857761	15.4564	11.0046	18.36	17.6908	18.0314	15.0972
+	5.31318	6.20695	sp|Q9BYD3-2|RM04_HUMAN;sp|Q9BYD3|RM04_HUMAN	sp|Q9BYD3-2|RM04_HUMAN;sp|Q9BYD3|RM04_HUMAN	1178	+	iBAQ TAPASIN_iBAQ HEK-TF-PARENTAL	7	7	7	47.1	47.1	47.1	29.502	0	52.78	57395000	65	5.31318	0.062	6.20695	33.2797	12.0561	11.5794	11.9093	17.9947	18.2905	17.8806
	1.26739	0.95349	sp|P29372-5|3MG_HUMAN;sp|P29372-4|3MG_HUMAN;sp|P29372-2|3MG_HUMAN;sp|P29372|3MG_HUMAN	sp|P29372-5|3MG_HUMAN;sp|P29372-4|3MG_HUMAN;sp|P29372-2|3MG_HUMAN;sp|P29372|3MG_HUMAN	419			6	6	6	32.4	32.4	32.4	30.824	0	35.771	76882000	119	1.26739	0.214776	0.95349	2.70119	17.0962	16.2461	17.0572	17.3163	17.9863	17.9574
	0.119737	0.166571	sp|P35610|SOAT1_HUMAN;sp|P35610-3|SOAT1_HUMAN;sp|P35610-2|SOAT1_HUMAN	sp|P35610|SOAT1_HUMAN;sp|P35610-3|SOAT1_HUMAN;sp|P35610-2|SOAT1_HUMAN	450			4	4	4	9.8	9.8	9.8	64.734	0	8.7006	36363000	50	0.119737	0.938348	0.166571	0.328462	14.6864	15.4009	14.3297	14.6782	14.4797	15.759
	0.30252	0.27498	sp|Q96EY4|TMA16_HUMAN	sp|Q96EY4|TMA16_HUMAN	1068			5	5	5	29.1	29.1	29.1	23.864	0	323.31	338710000	140	0.30252	0.759197	0.27498	0.74385	20.3253	20.2626	20.8402	21.37	20.2927	20.5903
	0.640012	1.27963	sp|Q9NRC8|SIR7_HUMAN;sp|Q9NRC8-3|SIR7_HUMAN;sp|Q9NRC8-2|SIR7_HUMAN	sp|Q9NRC8|SIR7_HUMAN;sp|Q9NRC8-3|SIR7_HUMAN	1240			6	6	6	23.5	23.5	23.5	44.898	0	12.315	30231000	58	0.640012	0.534301	1.27963	1.41834	16.1381	13.3703	15.5727	16.5689	16.6773	15.6737
	0.150057	1.29077	sp|P14923|PLAK_HUMAN	sp|P14923|PLAK_HUMAN	341			13	13	13	24.8	24.8	24.8	81.744	0	68.044	142000000	111	0.150057	0.907455	1.29077	0.402567	10.0937	10.4905	19.7877	15.2396	13.75	15.2546
	1.9789	3.10313	sp|Q14974|IMB1_HUMAN;sp|Q14974-2|IMB1_HUMAN	sp|Q14974|IMB1_HUMAN;sp|Q14974-2|IMB1_HUMAN	751			13	13	13	21.1	21.1	21.1	97.169	0	281.91	49026000	76	1.9789	0.0836049	3.10313	4.5399	11.5476	11.9949	10.6515	15.4511	14.5328	13.5194
	0.80151	0.727997	sp|Q9BZI7-2|REN3B_HUMAN;sp|Q9BZI7|REN3B_HUMAN	sp|Q9BZI7-2|REN3B_HUMAN;sp|Q9BZI7|REN3B_HUMAN	1184			9	9	9	22.3	22.3	22.3	56.213	0	69.987	44022000	81	0.80151	0.451113	0.727997	1.73401	16.7091	15.5525	16.3789	16.5686	17.3916	16.8644
	0.0147476	0.0443707	sp|P08195-2|4F2_HUMAN;sp|P08195-3|4F2_HUMAN;sp|P08195|4F2_HUMAN;sp|P08195-4|4F2_HUMAN	sp|P08195-2|4F2_HUMAN;sp|P08195-3|4F2_HUMAN;sp|P08195|4F2_HUMAN;sp|P08195-4|4F2_HUMAN	286			5	5	5	14	14	14	57.944	0	60.171	13674000	13	NaN	1	0	NaN	11.0078	11.205	11.9425	10.7721	13.3109	10.2054
	0.322668	0.633753	sp|Q92544|TM9S4_HUMAN	sp|Q92544|TM9S4_HUMAN	1023			6	6	6	14.5	14.5	14.5	74.518	0	13.59	14465000	17	NaN	1	0	NaN	9.65191	10.3257	12.021	10.7693	12.0632	11.0674
	0.336268	0.352001	sp|P38646|GRP75_HUMAN	sp|P38646|GRP75_HUMAN	461			17	17	17	29.3	29.3	29.3	73.68	0	162.13	181620000	206	0.336268	0.725342	0.352001	0.814572	17.0219	16.6682	16.6637	17.9548	16.6013	16.8538
	0.264035	0.185846	sp|Q15365|PCBP1_HUMAN;sp|P57721-2|PCBP3_HUMAN;sp|P57721-3|PCBP3_HUMAN;sp|P57721-5|PCBP3_HUMAN;sp|P57721-4|PCBP3_HUMAN;sp|P57721|PCBP3_HUMAN;sp|P57723-2|PCBP4_HUMAN;sp|P57723|PCBP4_HUMAN	sp|Q15365|PCBP1_HUMAN	766			13	13	10	64.9	64.9	53.9	37.497	0	323.31	580900000	253	0.264035	0.797365	0.185846	0.66149	20.5536	19.7182	20.0784	20.4845	20.4023	20.0208
	1.84439	0.558475	sp|Q9NP64-2|NO40_HUMAN;sp|Q9NP64-3|NO40_HUMAN;sp|Q9NP64|NO40_HUMAN	sp|Q9NP64-2|NO40_HUMAN;sp|Q9NP64-3|NO40_HUMAN;sp|Q9NP64|NO40_HUMAN	1230			11	11	11	36.9	36.9	36.9	24.918	0	323.31	1663200000	234	1.84439	0.0896344	0.558475	4.14581	22.1931	21.8858	22.2525	22.8069	22.5624	22.6376
	0.00841476	0.0188303	sp|Q5T3I0-3|GPTC4_HUMAN;sp|Q5T3I0|GPTC4_HUMAN;sp|Q5T3I0-2|GPTC4_HUMAN	sp|Q5T3I0-3|GPTC4_HUMAN;sp|Q5T3I0|GPTC4_HUMAN	838			9	9	9	29.7	29.7	29.7	50.927	0	82.718	88159000	124	0.00841476	0.991761	0.0188303	0.0255891	16.535	15.8635	18.0969	17.4529	16.7479	16.3511
	0.673203	0.737766	sp|P68104|EF1A1_HUMAN;sp|Q5VTE0|EF1A3_HUMAN;sp|Q05639|EF1A2_HUMAN	sp|P68104|EF1A1_HUMAN;sp|Q5VTE0|EF1A3_HUMAN;sp|Q05639|EF1A2_HUMAN	645			10	10	10	30.5	30.5	30.5	50.14	0	53.306	517670000	179	0.673203	0.523725	0.737766	1.48298	18.6411	19.2023	19.3632	20.3094	20.195	18.9156
	0.0278806	-0.054416	sp|P62244|RS15A_HUMAN	sp|P62244|RS15A_HUMAN	597			8	8	8	54.6	54.6	54.6	14.839	0	323.31	2971400000	266	0.0278806	0.986142	-0.054416	-0.083026	23.8323	22.4446	24.0889	24.2186	23.0602	22.9237
	0.380165	0.693686	sp|P62913|RL11_HUMAN;sp|P62913-2|RL11_HUMAN	sp|P62913|RL11_HUMAN;sp|P62913-2|RL11_HUMAN	632			8	8	8	42.7	42.7	42.7	20.252	0	323.31	1683100000	170	0.380165	0.669032	0.693686	0.904862	20.9062	21.957	22.8377	23.6033	22.3423	21.8363
	1.44132	2.05767	sp|P62841|RS15_HUMAN	sp|P62841|RS15_HUMAN	619			7	7	7	58.6	58.6	58.6	17.04	0	323.31	3348300000	447	1.44132	0.140137	2.05767	3.10066	21.7018	22.4232	22.8356	25.4893	23.5665	24.0777
	0.412702	0.404819	sp|O95470|SGPL1_HUMAN	sp|O95470|SGPL1_HUMAN	210			21	21	21	45.2	45.2	45.2	63.523	0	323.31	1058200000	220	0.412702	0.633763	0.404819	0.970775	19.8432	18.7647	19.1457	20.1704	19.5541	19.2436
	0.425554	0.364652	sp|O00488|ZN593_HUMAN	sp|O00488|ZN593_HUMAN	86			9	9	9	61.2	61.2	61.2	15.199	0	245.74	2543100000	244	0.425554	0.627835	0.364652	0.996612	23.5748	23.5223	24.1034	24.6	24.1781	23.5164
	0.0324652	-0.0339355	sp|P62847-2|RS24_HUMAN;sp|P62847-3|RS24_HUMAN;sp|P62847|RS24_HUMAN;sp|P62847-4|RS24_HUMAN	sp|P62847-2|RS24_HUMAN;sp|P62847-3|RS24_HUMAN;sp|P62847|RS24_HUMAN;sp|P62847-4|RS24_HUMAN	620			6	6	6	36.9	36.9	36.9	15.069	0	212.97	7639100000	516	0.0324652	0.987696	-0.0339355	-0.0962227	25.7121	25.5875	25.682	26.2857	25.5045	25.0895
	0.993617	0.349798	sp|P62854|RS26_HUMAN	sp|P62854|RS26_HUMAN	622			9	9	3	57.4	57.4	24.3	13.015	0	323.31	46157000000	549	0.993617	0.355726	0.349798	2.11879	28.0492	28.1467	28.446	28.4609	28.7914	28.439
	0.634422	1.30959	sp|Q9H5Z1-2|DHX35_HUMAN;sp|Q9H5Z1|DHX35_HUMAN	sp|Q9H5Z1-2|DHX35_HUMAN;sp|Q9H5Z1|DHX35_HUMAN	1206			10	10	10	20.2	20.2	20.2	75.439	0	21.331	58340000	109	0.634422	0.537293	1.30959	1.40745	14.4141	14.177	14.3169	16.5893	16.4901	13.7573
	0.858975	-0.558952	sp|P17844|DDX5_HUMAN;sp|P17844-2|DDX5_HUMAN	sp|P17844|DDX5_HUMAN;sp|P17844-2|DDX5_HUMAN	357			15	14	11	28.5	26.7	22.8	69.147	0	38.469	232340000	121	0.858975	0.42978	-0.558952	-1.84766	18.1831	17.6691	18.1712	16.9998	17.4805	17.8663
	0.643294	0.46068	sp|P53007|TXTP_HUMAN	sp|P53007|TXTP_HUMAN	543			9	9	9	28.9	28.9	28.9	34.012	0	20.582	434870000	124	0.643294	0.538899	0.46068	1.42473	19.6496	18.9471	19.7024	20.0886	20.1239	19.4686
	1.51254	0.478755	sp|Q8WVM0|TFB1M_HUMAN	sp|Q8WVM0|TFB1M_HUMAN	1011			11	11	11	40.2	40.2	40.2	39.542	0	77.094	136450000	145	1.51254	0.137585	0.478755	3.2723	17.7927	17.6203	17.6841	18.2676	17.908	18.3578
	0.240031	-0.287025	sp|P67809|YBOX1_HUMAN;sp|Q9Y2T7|YBOX2_HUMAN	sp|P67809|YBOX1_HUMAN	641			8	8	5	41.7	41.7	32.7	35.924	0	323.31	98026000	133	0.240031	0.828618	-0.287025	-0.609028	18.0758	16.6608	17.9983	17.4937	17.1378	17.2423
	0.876432	0.250111	sp|P42766|RL35_HUMAN	sp|P42766|RL35_HUMAN	479			7	7	7	27.6	27.6	27.6	14.551	0	323.31	13936000000	312	0.876432	0.424392	0.250111	1.88239	27.5577	27.1583	27.2527	27.6646	27.4717	27.5828
	0.0468417	-0.220548	sp|Q9BQ39|DDX50_HUMAN	sp|Q9BQ39|DDX50_HUMAN	1126			12	12	10	22.9	22.9	19.3	82.564	0	128.47	59785000	102	0.0468417	0.981703	-0.220548	-0.136857	16.3065	12.239	16.3079	15.6278	15.5744	12.9895
	0.485691	0.937526	sp|Q8N3E9|PLCD3_HUMAN	sp|Q8N3E9|PLCD3_HUMAN	952			13	13	13	25.2	25.2	25.2	89.257	0	323.31	162010000	149	0.485691	0.606642	0.937526	1.11631	15.3825	15.4733	17.3394	17.5809	17.5167	15.9102
	0.018651	-0.0288197	sp|P46940|IQGA1_HUMAN	sp|P46940|IQGA1_HUMAN	495			27	27	26	23.5	23.5	23	189.25	0	176.96	135240000	203	0.018651	0.991248	-0.0288197	-0.0560854	15.6984	14.9448	14.0965	14.6386	15.3308	14.6838
	0.250704	0.39732	sp|Q6P1X5|TAF2_HUMAN	sp|Q6P1X5|TAF2_HUMAN	859			22	22	22	24.4	24.4	24.4	136.97	0	97.652	267980000	298	0.250704	0.810913	0.39732	0.632468	17.0007	15.9388	17.107	18.0534	16.3575	16.8275
	0.164672	0.272448	sp|Q9Y3A4|RRP7A_HUMAN;sp|Q9NSQ0|RRP7B_HUMAN	sp|Q9Y3A4|RRP7A_HUMAN	1385			12	12	12	51.8	51.8	51.8	32.334	0	323.31	635080000	262	0.164672	0.897859	0.272448	0.437358	20.679	19.4551	20.8519	20.2253	21.4807	20.0974
	0.268786	0.245354	sp|Q9UNQ2|DIM1_HUMAN	sp|Q9UNQ2|DIM1_HUMAN	1357			12	12	12	46.6	46.6	46.6	35.236	0	104.64	1366800000	220	0.268786	0.799462	0.245354	0.671769	21.4836	20.683	21.354	21.805	21.5479	20.9037
	0.20595	-0.439412	sp|P62805|H4_HUMAN	sp|P62805|H4_HUMAN	616			11	11	11	59.2	59.2	59.2	11.367	0	143.23	4807100000	361	0.20595	0.860872	-0.439412	-0.532839	24.5019	24.6892	26.2054	24.348	23.8267	25.9035
+	4.01473	3.82599	sp|P04843|RPN1_HUMAN	sp|P04843|RPN1_HUMAN	261	+	iBAQ TAPASIN_iBAQ HEK-TF-PARENTAL	24	24	24	51.9	51.9	51.9	68.569	0	277.98	344220000	206	4.01473	0.024	3.82599	15.6782	16.3647	15.8154	15.6743	19.8424	19.9509	19.539
	1.19674	0.664234	sp|P12236|ADT3_HUMAN	sp|P12236|ADT3_HUMAN	324			16	6	3	46.6	21.5	12.8	32.866	0	9.0465	538160000	92	1.19674	0.243776	0.664234	2.54605	19.4395	19.167	19.6671	20.3117	20.3001	19.6545
	0.378213	0.80418	sp|O00541|PESC_HUMAN;sp|O00541-2|PESC_HUMAN	sp|O00541|PESC_HUMAN;sp|O00541-2|PESC_HUMAN	88			16	16	16	31.5	31.5	31.5	68.002	0	203.04	364870000	174	0.378213	0.670964	0.80418	0.900883	18.34	17.0088	19.563	20.0511	18.334	18.9391
	1.41001	0.615597	sp|P17066|HSP76_HUMAN;sp|P48741|HSP77_HUMAN	sp|P17066|HSP76_HUMAN;sp|P48741|HSP77_HUMAN	351			10	2	2	13.8	3.7	3.7	71.027	0	6.7917	1062500000	38	1.41001	0.152262	0.615597	3.02676	19.5826	19.3485	19.5668	20.3102	20.2971	19.7373
	0.264338	0.197725	sp|Q9UGY1|NOL12_HUMAN	sp|Q9UGY1|NOL12_HUMAN	1318			10	10	10	48.8	48.8	48.8	24.663	0	323.31	1512300000	230	0.264338	0.798618	0.197725	0.662146	22.3088	22.4019	22.7376	23.164	22.6419	22.2356
	0.136967	0.144161	sp|P63173|RL38_HUMAN	sp|P63173|RL38_HUMAN	636			7	7	7	52.9	52.9	52.9	8.2178	0	48.932	3342400000	315	0.136967	0.920321	0.144161	0.37091	24.9083	24.4345	25.4703	25.5008	24.6428	25.102
	1.3265	1.24841	sp|Q9Y3C1|NOP16_HUMAN;sp|Q9Y3C1-3|NOP16_HUMAN;sp|Q9Y3C1-2|NOP16_HUMAN	sp|Q9Y3C1|NOP16_HUMAN;sp|Q9Y3C1-3|NOP16_HUMAN;sp|Q9Y3C1-2|NOP16_HUMAN	1388			8	8	8	47.8	47.8	47.8	21.188	0	62.735	321650000	184	1.3265	0.192	1.24841	2.83404	19.259	19.6496	20.2063	21.6368	20.54	20.6833
	0.43434	0.520242	sp|Q9NVI7-2|ATD3A_HUMAN;sp|Q9NVI7|ATD3A_HUMAN;sp|Q9NVI7-3|ATD3A_HUMAN	sp|Q9NVI7-2|ATD3A_HUMAN;sp|Q9NVI7|ATD3A_HUMAN;sp|Q9NVI7-3|ATD3A_HUMAN	1259			28	28	9	50.9	50.9	17.2	66.217	0	323.31	1137300000	280	0.43434	0.618787	0.520242	1.01422	16.7075	15.7863	16.8109	17.3436	17.3593	16.1626
	0.903626	0.856222	sp|P31689|DNJA1_HUMAN;sp|P31689-2|DNJA1_HUMAN	sp|P31689|DNJA1_HUMAN;sp|P31689-2|DNJA1_HUMAN	431			10	10	10	34.3	34.3	34.3	44.868	0	107.68	233240000	156	0.903626	0.408893	0.856222	1.93673	17.7093	16.2968	17.4449	18.1231	18.0592	17.8374
	0.22641	0.220759	sp|Q9NSI2-2|F207A_HUMAN;sp|Q9NSI2|F207A_HUMAN	sp|Q9NSI2-2|F207A_HUMAN;sp|Q9NSI2|F207A_HUMAN	1249			9	9	9	48.8	48.8	48.8	23.944	0	323.31	579790000	176	0.22641	0.83826	0.220759	0.578835	21.0327	19.7657	20.203	20.5106	20.7206	20.4325
	0.28103	0.667309	sp|P56182|RRP1_HUMAN	sp|P56182|RRP1_HUMAN	559			11	11	11	33.2	33.2	33.2	52.839	0	217.1	534880000	127	0.28103	0.780663	0.667309	0.698108	18.3884	16.2968	19.1945	19.4378	18.3291	18.1148
	0.0781896	0.107089	sp|Q9NUL7|DDX28_HUMAN	sp|Q9NUL7|DDX28_HUMAN	1253			10	10	10	31.1	31.1	31.1	59.58	0	59.979	148570000	170	0.0781896	0.960337	0.107089	0.22193	17.4094	16.5448	17.5103	17.9632	17.1303	16.6922
	1.16355	1.37531	sp|Q9BVP2-2|GNL3_HUMAN;sp|Q9BVP2|GNL3_HUMAN	sp|Q9BVP2-2|GNL3_HUMAN;sp|Q9BVP2|GNL3_HUMAN	1163			14	14	14	33.1	33.1	33.1	60.54	0	323.31	331530000	244	1.16355	0.254623	1.37531	2.47444	18.9269	18.2135	17.2654	19.7199	19.8521	18.9597
	0.642931	0.572071	sp|P26368-2|U2AF2_HUMAN;sp|P26368|U2AF2_HUMAN	sp|P26368-2|U2AF2_HUMAN;sp|P26368|U2AF2_HUMAN	400			7	7	7	31.4	31.4	31.4	53.12	0	98.415	662730000	250	0.642931	0.537458	0.572071	1.42402	19.9697	19.5969	20.6122	21.1696	20.4205	20.3049
	0.578569	-0.373739	sp|Q71U36-2|TBA1A_HUMAN;sp|Q71U36|TBA1A_HUMAN;sp|P0DPH8|TBA3D_HUMAN;sp|P0DPH7|TBA3C_HUMAN;sp|P0DPH7-2|TBA3C_HUMAN;sp|Q6PEY2|TBA3E_HUMAN	sp|Q71U36-2|TBA1A_HUMAN;sp|Q71U36|TBA1A_HUMAN;sp|P0DPH8|TBA3D_HUMAN;sp|P0DPH7|TBA3C_HUMAN;sp|P0DPH7-2|TBA3C_HUMAN;sp|Q6PEY2|TBA3E_HUMAN	885			22	2	1	66.3	6.5	3.4	46.297	0	3.5077	2614200	7	NaN	1	0	NaN	12.0023	11.2761	11.824	11.6332	10.9869	11.361
	0.558184	2.42621	sp|P12235|ADT1_HUMAN	sp|P12235|ADT1_HUMAN	323			15	3	3	44	10.4	10.4	33.064	0	5.2923	106710000	38	0.558184	0.56846	2.42621	1.25875	16.8333	11.2355	16.7006	18.4226	17.0923	16.5332
	0.378519	0.827915	sp|Q13428-7|TCOF_HUMAN;sp|Q13428-6|TCOF_HUMAN	sp|Q13428-7|TCOF_HUMAN;sp|Q13428-6|TCOF_HUMAN	716			21	1	1	18.2	2	2	148.35	0.00087642	2.294	5000000	8	0.378519	0.671742	0.827915	0.901506	13.3835	10.695	11.364	13.3306	11.8334	12.7622
	0.674149	0.692328	sp|P46782|RS5_HUMAN	sp|P46782|RS5_HUMAN	493			15	15	15	67.2	67.2	67.2	22.876	0	323.31	1921700000	314	0.674149	0.526175	0.692328	1.48483	22.3445	21.3845	21.9774	23.196	21.9113	22.6761
	0.311031	0.130288	sp|P18621-3|RL17_HUMAN;sp|P18621|RL17_HUMAN;sp|P18621-2|RL17_HUMAN	sp|P18621-3|RL17_HUMAN;sp|P18621|RL17_HUMAN;sp|P18621-2|RL17_HUMAN	364			12	12	12	40.4	40.4	40.4	26.372	0	323.31	3328900000	349	0.311031	0.744794	0.130288	0.761806	23.5372	23.0686	23.115	23.3566	23.5222	23.2328
	0.463847	0.595207	sp|Q9H8M2|BRD9_HUMAN;sp|Q9H8M2-3|BRD9_HUMAN;sp|Q9H8M2-6|BRD9_HUMAN;sp|Q9H8M2-1|BRD9_HUMAN;sp|Q9H8M2-2|BRD9_HUMAN;sp|Q9H8M2-4|BRD9_HUMAN	sp|Q9H8M2|BRD9_HUMAN;sp|Q9H8M2-3|BRD9_HUMAN;sp|Q9H8M2-6|BRD9_HUMAN;sp|Q9H8M2-1|BRD9_HUMAN	1217			17	17	17	50.6	50.6	50.6	66.999	0	131.6	165060000	170	0.463847	0.608482	0.595207	1.07303	17.6287	17.6217	17.6503	19.2452	18.1053	17.3359
+	3.15261	3.66219	sp|P04844-2|RPN2_HUMAN;sp|P04844|RPN2_HUMAN	sp|P04844-2|RPN2_HUMAN;sp|P04844|RPN2_HUMAN	262	+	iBAQ TAPASIN_iBAQ HEK-TF-PARENTAL	18	18	18	40.7	40.7	40.7	67.723	0	262.13	415360000	220	3.15261	0.0257778	3.66219	9.4347	16.6237	16.341	15.5179	19.9766	20.0692	19.4234
+	4.0372	2.99794	sp|Q9P035|HACD3_HUMAN;sp|Q9P035-2|HACD3_HUMAN	sp|Q9P035|HACD3_HUMAN;sp|Q9P035-2|HACD3_HUMAN	1293	+	iBAQ TAPASIN_iBAQ HEK-TF-PARENTAL	12	12	12	34	34	34	43.159	0	267.88	677150000	192	4.0372	0.0272	2.99794	15.8851	17.9714	17.7332	18.3047	21.1358	21.0376	20.8296
	1.4178	3.39128	sp|Q07065|CKAP4_HUMAN	sp|Q07065|CKAP4_HUMAN	687			17	17	17	43.9	43.9	43.9	66.022	0	323.31	131200000	137	1.4178	0.14962	3.39128	3.04507	12.3349	10.347	13.8378	16.3511	15.6082	14.7343
+	3.67674	-5.48518	sp|P56945|BCAR1_HUMAN;sp|P56945-3|BCAR1_HUMAN;sp|P56945-5|BCAR1_HUMAN;sp|P56945-7|BCAR1_HUMAN;sp|P56945-2|BCAR1_HUMAN;sp|P56945-6|BCAR1_HUMAN;sp|P56945-4|BCAR1_HUMAN;sp|Q14511-3|CASL_HUMAN;sp|Q14511|CASL_HUMAN	sp|P56945|BCAR1_HUMAN;sp|P56945-3|BCAR1_HUMAN;sp|P56945-5|BCAR1_HUMAN;sp|P56945-7|BCAR1_HUMAN;sp|P56945-2|BCAR1_HUMAN;sp|P56945-6|BCAR1_HUMAN;sp|P56945-4|BCAR1_HUMAN	564	+	iBAQ TAPASIN_iBAQ HEK-TF-PARENTAL	24	24	1	44.7	44.7	1	93.371	0	323.31	576510000	320	3.67674	0.0156923	-5.48518	-12.8647	21.2218	20.5817	21.007	15.8039	14.6871	15.8638
	0.321832	-0.680779	sp|Q2NL82|TSR1_HUMAN	sp|Q2NL82|TSR1_HUMAN	807			22	22	22	38.3	38.3	38.3	91.809	0	262.48	477860000	352	0.321832	0.732055	-0.680779	-0.784475	18.6583	18.3959	19.4239	19.7216	17.6893	17.0249
	0.87003	0.758539	sp|P68363|TBA1B_HUMAN;sp|P68363-2|TBA1B_HUMAN;sp|P68366-2|TBA4A_HUMAN;sp|P68366|TBA4A_HUMAN;sp|Q9H853|TBA4B_HUMAN	sp|P68363|TBA1B_HUMAN;sp|P68363-2|TBA1B_HUMAN;sp|P68366-2|TBA4A_HUMAN;sp|P68366|TBA4A_HUMAN	646			22	22	1	61.2	61.2	2.9	50.151	0	323.31	3981900000	376	0.87003	0.425515	0.758539	1.86964	21.1334	19.774	20.6985	21.2024	21.4142	21.265
	0.695101	0.293306	sp|P10412|H14_HUMAN;sp|P22492|H1T_HUMAN;sp|Q02539|H11_HUMAN	sp|P10412|H14_HUMAN	309			11	11	3	27.9	27.9	9.6	21.865	0	323.31	17466000000	447	0.695101	0.517197	0.293306	1.52566	26.1456	25.9263	26.4123	26.1985	26.5336	26.632
	0.311927	0.587041	sp|P62249|RS16_HUMAN	sp|P62249|RS16_HUMAN	598			13	13	13	53.4	53.4	53.4	16.445	0	57.253	2158000000	243	0.311927	0.745617	0.587041	0.763691	21.8498	21.4407	22.7899	23.9195	21.8369	22.0851
	0.228857	-0.47994	sp|P16402|H13_HUMAN	sp|P16402|H13_HUMAN	347			11	3	3	27.6	9.5	9.5	22.35	0	13.521	227830000	75	0.228857	0.832624	-0.47994	-0.584282	18.1169	19.9818	20.2378	19.5075	18.0137	19.3755
	0.862634	0.238255	sp|P62829|RL23_HUMAN	sp|P62829|RL23_HUMAN	618			12	12	12	64.3	64.3	64.3	14.865	0	323.31	21881000000	935	0.862634	0.430068	0.238255	1.85493	26.2345	26.0426	26.3107	26.5483	26.5207	26.2334
	0.54253	3.16916	sp|Q8TA86|RP9_HUMAN	sp|Q8TA86|RP9_HUMAN	987			10	10	10	47.5	47.5	47.5	26.106	0	165.27	561870000	175	0.54253	0.584974	3.16916	1.22811	20.8472	12.2454	18.616	20.6326	20.4056	20.1779
	0.136244	0.136709	sp|P62263|RS14_HUMAN	sp|P62263|RS14_HUMAN	600			10	10	10	67.5	67.5	67.5	16.273	0	323.31	22230000000	540	0.136244	0.917567	0.136709	0.369148	27.3122	27.2399	27.893	28.2267	27.39	27.2385
	0.305163	-0.723914	sp|P04350|TBB4A_HUMAN	sp|P04350|TBB4A_HUMAN	255			15	2	1	47.3	6.8	2.7	49.585	0.0009009	2.5153	3124500	5	NaN	1	0	NaN	11.7841	11.1259	13.1444	10.6617	10.4107	12.8103
	0.938111	0.375771	sp|Q9BYG3|MK67I_HUMAN	sp|Q9BYG3|MK67I_HUMAN	1179			14	14	14	54.3	54.3	54.3	34.222	0	323.31	506230000	292	0.938111	0.374321	0.375771	2.00606	20.3417	19.9039	20.0398	20.704	20.4739	20.2348
	0.0829671	-0.189439	sp|Q9BQE3|TBA1C_HUMAN	sp|Q9BQE3|TBA1C_HUMAN	1132			22	3	3	61	13.4	13.4	49.895	0	24.417	4005100	6	NaN	1	0	NaN	10.2585	11.8029	12.2972	10.2378	11.9704	11.5821
	1.43667	0.475765	sp|Q9Y383|LC7L2_HUMAN;sp|Q9Y383-3|LC7L2_HUMAN;sp|Q9Y383-2|LC7L2_HUMAN;sp|Q96HJ9-2|FMC1_HUMAN	sp|Q9Y383|LC7L2_HUMAN;sp|Q9Y383-3|LC7L2_HUMAN;sp|Q9Y383-2|LC7L2_HUMAN;sp|Q96HJ9-2|FMC1_HUMAN	1381			15	10	10	34.2	26	26	46.513	0	323.31	2480300000	326	1.43667	0.140644	0.475765	3.08964	21.7472	21.5296	21.969	22.389	22.1926	22.0915
	0.584059	0.61999	sp|Q13428-8|TCOF_HUMAN;sp|Q13428-3|TCOF_HUMAN;sp|Q13428-2|TCOF_HUMAN;sp|Q13428|TCOF_HUMAN;sp|Q13428-4|TCOF_HUMAN;sp|Q13428-5|TCOF_HUMAN	sp|Q13428-8|TCOF_HUMAN;sp|Q13428-3|TCOF_HUMAN;sp|Q13428-2|TCOF_HUMAN;sp|Q13428|TCOF_HUMAN;sp|Q13428-4|TCOF_HUMAN	715			22	22	2	19.5	19.5	2.9	144.41	0	323.31	274250000	291	0.584059	0.556892	0.61999	1.30929	16.9915	17.1259	16.7344	18.4847	17.0337	17.1933
	0.0618694	-0.0619958	sp|Q9NX58|LYAR_HUMAN	sp|Q9NX58|LYAR_HUMAN	1274			13	13	13	30.6	30.6	30.6	43.614	0	323.31	310220000	261	0.0618694	0.96968	-0.0619958	-0.178206	19.3681	19.1006	19.6394	19.8099	19.3741	18.7381
	1.88649	2.23905	sp|P05023-3|AT1A1_HUMAN;sp|P05023-4|AT1A1_HUMAN;sp|P05023|AT1A1_HUMAN;sp|P05023-2|AT1A1_HUMAN;sp|P13637|AT1A3_HUMAN;sp|P13637-2|AT1A3_HUMAN;sp|P13637-3|AT1A3_HUMAN;sp|P50993|AT1A2_HUMAN;sp|Q13733|AT1A4_HUMAN;sp|P20648|ATP4A_HUMAN;sp|P54707|AT12A_HUMAN;sp|P54707-2|AT12A_HUMAN	sp|P05023-3|AT1A1_HUMAN;sp|P05023-4|AT1A1_HUMAN;sp|P05023|AT1A1_HUMAN;sp|P05023-2|AT1A1_HUMAN;sp|P13637|AT1A3_HUMAN;sp|P13637-2|AT1A3_HUMAN;sp|P13637-3|AT1A3_HUMAN	263			17	17	17	24.2	24.2	24.2	109.55	0	174.42	108100000	119	1.88649	0.0895172	2.23905	4.26643	12.0291	11.2876	11.6469	14.659	14.0102	13.0115
	0.388336	0.457673	sp|O94813|SLIT2_HUMAN;sp|O94813-3|SLIT2_HUMAN;sp|O94813-2|SLIT2_HUMAN;sp|O75093-2|SLIT1_HUMAN;sp|O75093|SLIT1_HUMAN	sp|O94813|SLIT2_HUMAN;sp|O94813-3|SLIT2_HUMAN;sp|O94813-2|SLIT2_HUMAN	193			19	19	19	18.1	18.1	18.1	169.87	0	251.4	222260000	313	0.388336	0.658482	0.457673	0.921488	16.7573	15.3338	16.2939	16.5392	17.069	16.1498
	0.236231	0.347283	sp|P62269|RS18_HUMAN	sp|P62269|RS18_HUMAN	602			17	17	17	63.8	63.8	63.8	17.718	0	323.31	20251000000	490	0.236231	0.82683	0.347283	0.600637	25.702	25.6298	26.5935	27.2952	25.7651	25.9068
	0.356645	0.221177	sp|P62277|RS13_HUMAN	sp|P62277|RS13_HUMAN	604			13	13	13	57.6	57.6	57.6	17.222	0	290.69	21431000000	578	0.356645	0.70227	0.221177	0.856702	26.4814	25.8376	26.6359	26.6834	26.5393	26.3957
	0.190404	0.362133	sp|P16403|H12_HUMAN	sp|P16403|H12_HUMAN	348			11	3	3	28.6	9.9	9.9	21.364	0	177.41	5282500000	188	0.190404	0.874533	0.362133	0.497326	23.9556	23.2043	25.1954	23.6268	25.0891	24.7258
	0.0292613	0.0290693	sp|P62081|RS7_HUMAN	sp|P62081|RS7_HUMAN	593			18	18	18	70.6	70.6	70.6	22.127	0	323.31	44511000000	1221	0.0292613	0.990674	0.0290693	0.0870131	27.0762	26.95	27.6321	27.5258	27.4913	26.7285
	1.85121	0.777779	sp|P05141|ADT2_HUMAN	sp|P05141|ADT2_HUMAN	268			18	18	7	47.7	47.7	19.8	32.852	0	105.22	5550600000	337	1.85121	0.0893626	0.777779	4.16518	22.6474	22.3475	22.7666	23.6419	23.2049	23.248
	0.11122	-0.127111	sp|Q9HCM4-4|E41L5_HUMAN;sp|Q9HCM4-3|E41L5_HUMAN;sp|Q9HCM4|E41L5_HUMAN;sp|Q9HCM4-2|E41L5_HUMAN	sp|Q9HCM4-4|E41L5_HUMAN;sp|Q9HCM4-3|E41L5_HUMAN;sp|Q9HCM4|E41L5_HUMAN;sp|Q9HCM4-2|E41L5_HUMAN	1222			17	17	17	37	37	37	77.519	0	241.93	327220000	236	0.11122	0.938179	-0.127111	-0.307131	18.4229	18.3474	18.8427	19.1737	17.9527	18.1053
	0.656468	0.52294	sp|Q9BU76-4|MMTA2_HUMAN;sp|Q9BU76|MMTA2_HUMAN;sp|Q9BU76-3|MMTA2_HUMAN;sp|Q9BU76-2|MMTA2_HUMAN	sp|Q9BU76-4|MMTA2_HUMAN;sp|Q9BU76|MMTA2_HUMAN;sp|Q9BU76-3|MMTA2_HUMAN;sp|Q9BU76-2|MMTA2_HUMAN	1151			13	13	13	58.2	58.2	58.2	20.536	0	217.65	3125800000	286	0.656468	0.52742	0.52294	1.45039	23.3545	22.2204	22.7172	23.2926	23.5426	23.0257
	0.151619	-0.244242	sp|P21796|VDAC1_HUMAN	sp|P21796|VDAC1_HUMAN	384			11	11	11	50.9	50.9	50.9	30.772	0	323.31	367630000	187	0.151619	0.905335	-0.244242	-0.406312	17.9066	16.4709	18.4106	17.051	17.5593	17.445
	0.143488	-0.644451	sp|Q02413|DSG1_HUMAN;sp|Q02413-2|DSG1_HUMAN	sp|Q02413|DSG1_HUMAN	673			19	19	19	27.5	27.5	27.5	113.75	0	323.31	321060000	212	0.143488	0.913991	-0.644451	-0.386742	15.8911	16.62	20.7721	18.0509	15.7874	17.5115
	0.559653	0.45358	sp|Q9NVP1|DDX18_HUMAN	sp|Q9NVP1|DDX18_HUMAN	1261			18	18	18	42.2	42.2	42.2	75.406	0	97.293	399290000	318	0.559653	0.569923	0.45358	1.26162	18.3695	18.079	18.8181	19.3317	18.3425	18.9531
	0.120296	-0.119236	sp|O00571|DDX3X_HUMAN;sp|O00571-2|DDX3X_HUMAN;sp|O15523-2|DDX3Y_HUMAN;sp|O15523|DDX3Y_HUMAN;sp|O15523-3|DDX3Y_HUMAN	sp|O00571|DDX3X_HUMAN;sp|O00571-2|DDX3X_HUMAN;sp|O15523-2|DDX3Y_HUMAN;sp|O15523|DDX3Y_HUMAN	92			25	25	24	47.1	47.1	45.5	73.243	0	323.31	855090000	350	0.120296	0.938364	-0.119236	-0.329855	19.4112	19.1431	20.1438	19.6892	19.6077	19.0435
	0.513559	0.590232	sp|P11387|TOP1_HUMAN	sp|P11387|TOP1_HUMAN	317			21	21	19	30.7	30.7	28.8	90.725	0	245.19	704130000	333	0.513559	0.58658	0.590232	1.17125	18.7993	18.7359	19.5111	20.1555	19.9222	18.7393
	0.661985	0.358451	sp|P62750|RL23A_HUMAN	sp|P62750|RL23A_HUMAN	614			12	12	12	45.5	45.5	45.5	17.695	0	323.31	21871000000	816	0.661985	0.527343	0.358451	1.46113	26.7353	26.673	27.0976	27.5073	27.27	26.804
	0.625205	0.642284	sp|P08708|RS17_HUMAN	sp|P08708|RS17_HUMAN	293			13	13	13	62.2	62.2	62.2	15.55	0	323.31	12453000000	866	0.625205	0.535907	0.642284	1.3895	25.6406	25.8835	26.5227	27.4131	26.2055	26.3549
	0.0953392	0.0715167	sp|P62280|RS11_HUMAN	sp|P62280|RS11_HUMAN	605			16	16	16	58.9	58.9	58.9	18.431	0	323.31	15375000000	452	0.0953392	0.949612	0.0715167	0.26668	25.7395	25.5998	26.0505	26.2986	25.8062	25.4995
	0.0765339	-0.290315	sp|Q9BVA1|TBB2B_HUMAN;sp|Q13885|TBB2A_HUMAN	sp|Q9BVA1|TBB2B_HUMAN;sp|Q13885|TBB2A_HUMAN	1155			19	5	4	51	16.9	14.2	49.953	0	14.12	26146000	18	0.0765339	0.961172	-0.290315	-0.217547	14.4838	14.3193	11.3279	14.7387	11.8869	12.6343
	0.239351	-0.679748	sp|Q9UHX1-5|PUF60_HUMAN;sp|Q9UHX1-3|PUF60_HUMAN;sp|Q9UHX1|PUF60_HUMAN	sp|Q9UHX1-5|PUF60_HUMAN;sp|Q9UHX1-3|PUF60_HUMAN;sp|Q9UHX1|PUF60_HUMAN	1324			17	1	1	52.1	6.8	6.8	57.103	0	3.5204	1389200	5	0.239351	0.826818	-0.679748	-0.60753	12.4129	11.7381	14.5338	13.3951	12.3889	10.8616
	1.85248	-1.38139	sp|Q6UN15|FIP1_HUMAN;sp|Q6UN15-3|FIP1_HUMAN;sp|Q6UN15-5|FIP1_HUMAN;sp|Q6UN15-4|FIP1_HUMAN	sp|Q6UN15|FIP1_HUMAN;sp|Q6UN15-3|FIP1_HUMAN;sp|Q6UN15-5|FIP1_HUMAN;sp|Q6UN15-4|FIP1_HUMAN	866			14	14	14	42.1	42.1	42.1	66.526	0	323.31	423490000	268	1.85248	0.0903556	-1.38139	-4.1688	19.5148	19.5729	20.047	18.8727	18.2119	17.9059
+	3.21067	4.94233	sp|P55072|TERA_HUMAN	sp|P55072|TERA_HUMAN	552	+	iBAQ TAPASIN_iBAQ HEK-TF-PARENTAL	59	59	59	72.1	72.1	72.1	89.321	0	323.31	3229500000	449	3.21067	0.029	4.94233	9.76709	12.7677	12.5061	11.7464	17.2487	17.9963	16.6022
	1.45638	0.975496	sp|O96005|CLPT1_HUMAN;sp|O96005-4|CLPT1_HUMAN;sp|O96005-3|CLPT1_HUMAN	sp|O96005|CLPT1_HUMAN;sp|O96005-4|CLPT1_HUMAN;sp|O96005-3|CLPT1_HUMAN	223			14	14	14	33	33	33	76.096	0	183.7	139120000	70	1.45638	0.137965	0.975496	3.13654	12.46	12.096	12.2261	12.9614	13.8203	12.9269
	1.49496	-0.902042	sp|P08670|VIME_HUMAN;sp|P41219|PERI_HUMAN;sp|P41219-2|PERI_HUMAN;sp|P17661|DESM_HUMAN	sp|P08670|VIME_HUMAN	292			22	21	21	46.8	45.3	45.3	53.651	0	241.22	290670000	245	1.49496	0.137111	-0.902042	-3.22946	18.409	17.6524	18.1401	16.8998	17.4827	17.1129
	0.428011	0.249576	sp|Q9UHX1-6|PUF60_HUMAN;sp|Q9UHX1-4|PUF60_HUMAN;sp|Q9UHX1-2|PUF60_HUMAN	sp|Q9UHX1-6|PUF60_HUMAN;sp|Q9UHX1-4|PUF60_HUMAN;sp|Q9UHX1-2|PUF60_HUMAN	1325			17	17	1	50.5	50.5	3.7	55.399	0	323.31	759710000	307	0.428011	0.626124	0.249576	1.00154	19.412	19.6022	19.9679	20.1756	20.0092	19.5459
	1.48636	0.721649	sp|Q9NQ29-2|LUC7L_HUMAN;sp|Q9NQ29|LUC7L_HUMAN;sp|Q9NQ29-3|LUC7L_HUMAN	sp|Q9NQ29-2|LUC7L_HUMAN;sp|Q9NQ29|LUC7L_HUMAN;sp|Q9NQ29-3|LUC7L_HUMAN	1232			15	15	10	35.4	35.4	28.6	38.405	0	323.31	4707900000	476	1.48636	0.137615	0.721649	3.20862	22.8092	22.5362	23.0362	23.8483	23.4265	23.2717
	0.243812	0.399028	sp|P23396|RS3_HUMAN;sp|P23396-2|RS3_HUMAN	sp|P23396|RS3_HUMAN;sp|P23396-2|RS3_HUMAN	393			16	16	16	66.3	66.3	66.3	26.688	0	323.31	3775000000	469	0.243812	0.823583	0.399028	0.617354	22.1288	21.8575	22.7682	23.8022	21.8749	22.2745
+	3.22698	3.00418	sp|P11021|BIP_HUMAN	sp|P11021|BIP_HUMAN	313	+	iBAQ TAPASIN_iBAQ HEK-TF-PARENTAL	35	35	34	53.1	53.1	53.1	72.332	0	323.31	3875400000	652	3.22698	0.0272821	3.00418	9.8624	19.1926	18.5285	18.4732	22.1284	21.5879	21.4905
	0.326605	-0.259764	sp|P07437|TBB5_HUMAN;sp|A6NNZ2|TBB8B_HUMAN;sp|Q9H4B7|TBB1_HUMAN;CON__ENSEMBL:ENSBTAP00000025008	sp|P07437|TBB5_HUMAN	283			19	6	5	51.1	19.6	16.2	49.67	0	149.76	836900000	131	0.326605	0.731558	-0.259764	-0.79445	19.5274	19.3581	19.1013	19.2788	19.4561	18.4727
	0.359355	0.336878	sp|P19474|RO52_HUMAN;sp|P19474-2|RO52_HUMAN	sp|P19474|RO52_HUMAN;sp|P19474-2|RO52_HUMAN	371			18	18	18	37.3	37.3	37.3	54.169	0	323.31	1529000000	427	0.359355	0.701928	0.336878	0.862275	21.3244	20.3652	20.0978	20.9732	20.7108	21.114
	1.76705	1.0332	sp|P68371|TBB4B_HUMAN;sp|Q13509-2|TBB3_HUMAN;sp|Q3ZCM7|TBB8_HUMAN	sp|P68371|TBB4B_HUMAN	647			20	20	1	54.8	54.8	2.7	49.83	0	323.31	2546500000	671	1.76705	0.10275	1.0332	3.93033	20.8858	20.0312	20.3226	21.4075	21.5978	21.3339
	0.00802903	0.0682182	sp|P15924|DESP_HUMAN;sp|P15924-3|DESP_HUMAN;sp|P15924-2|DESP_HUMAN	sp|P15924|DESP_HUMAN;sp|P15924-3|DESP_HUMAN;sp|P15924-2|DESP_HUMAN	346			42	42	42	19.2	19.2	19.2	331.77	0	323.31	366910000	332	0.00802903	0.989803	0.0682182	0.0244266	9.90579	13.9674	19.1105	15.3259	12.7183	15.1442
	0.682347	0.460857	sp|P61247|RS3A_HUMAN	sp|P61247|RS3A_HUMAN	580			20	20	20	64	64	64	29.945	0	323.31	5092300000	642	0.682347	0.526944	0.460857	1.5008	23.0819	23.1039	23.1957	24.1172	23.0603	23.5866
	0.99402	0.655376	sp|P0DMV8|HS71A_HUMAN;sp|P0DMV9|HS71B_HUMAN;sp|P0DMV8-2|HS71A_HUMAN	sp|P0DMV8|HS71A_HUMAN;sp|P0DMV9|HS71B_HUMAN;sp|P0DMV8-2|HS71A_HUMAN	305			25	23	13	44.8	41.7	20.4	70.051	0	323.31	3818900000	587	0.99402	0.35777	0.655376	2.11961	21.9333	21.4937	21.8038	22.9059	22.353	21.938
	0.277314	3.0644	sp|A6NCN2|KR87P_HUMAN	sp|A6NCN2|KR87P_HUMAN	70			15	2	2	39.6	7.5	7.5	29.117	0	208.69	486140000	3	0.277314	0.784696	3.0644	0.690135	13.5877	10.9341	12.3192	12.6512	23.8988	9.48416
	0.564646	0.243608	sp|P62701|RS4X_HUMAN;sp|Q8TD47|RS4Y2_HUMAN;sp|P22090|RS4Y1_HUMAN	sp|P62701|RS4X_HUMAN	612			25	25	25	66.5	66.5	66.5	29.597	0	323.31	36617000000	973	0.564646	0.567856	0.243608	1.27138	26.063	26.0869	26.4756	26.6603	26.5028	26.1932
	1.09993	0.769313	sp|Q14498|RBM39_HUMAN;sp|Q14498-2|RBM39_HUMAN;sp|Q14498-3|RBM39_HUMAN	sp|Q14498|RBM39_HUMAN;sp|Q14498-2|RBM39_HUMAN;sp|Q14498-3|RBM39_HUMAN	742			30	30	28	54.9	54.9	51.9	59.379	0	323.31	10507000000	1044	1.09993	0.290311	0.769313	2.33922	23.1413	22.7859	23.2319	24.156	24.0861	23.2249
	0.196989	0.110781	sp|Q9UJV9|DDX41_HUMAN	sp|Q9UJV9|DDX41_HUMAN	1334			29	29	29	50.3	50.3	50.3	69.837	0	307.79	2038600000	545	0.196989	0.866797	0.110781	0.512432	20.6447	20.3015	20.6533	20.6179	20.9723	20.3417
	1.21868	0.941688	sp|P11142|HSP7C_HUMAN;sp|P11142-2|HSP7C_HUMAN;sp|P54652|HSP72_HUMAN	sp|P11142|HSP7C_HUMAN;sp|P11142-2|HSP7C_HUMAN	315			27	26	22	44.6	44.6	39.5	70.897	0	323.31	3863700000	654	1.21868	0.235029	0.941688	2.59384	21.4278	20.492	21.5084	22.2956	22.1856	21.7721
	0.521041	-1.22245	sp|P04259|K2C6B_HUMAN	sp|P04259|K2C6B_HUMAN	253			46	35	1	57.6	45.2	1.6	60.066	0	323.31	1841700000	465	0.521041	0.590644	-1.22245	-1.18596	18.1764	20.0653	21.5025	19.2976	18.0291	18.7501
