# Supplementary material for: Tapasin assembly surveillance by the RNF185/Membralin ubiquitin ligase complex regulates MHC-I surface expression
Source: Nat Commun. 2024 Oct 1;15:8508. doi: 10.1038/s41467-024-52772-x (PMC11445256; doi:10.1038/s41467-024-52772-x)
Supplement: Supplementary file 4 — Source Data [file 41467_2024_52772_MOESM4_ESM.zip › Source Data 4 Western Blots.xlsx]

## Sheet: Figure 1
Figure 1c
Tubulin											TMUB1											TMUB2												TPSN											RNF185
Figure 1d
ERp57											RNF185											Calnexin												Calreticulin											HC10
Figure 1e
ERp57											HC10											MBRL												RNF185											TMUB2

## Sheet: Figure 2
Figure 2c
HA											HCA2											HRD1											MBRL
[truncated: 4 more columns]

## Sheet: Figure 3
Figure 3b
GAPDH 2																HA 2											GAPDH 1											HA 1											p97 3
Figure 3c
HA IP											Ub IP											HA input												HRD1 input										RNF185 input
Figure 3e
HA											Tubulin											Ub
Figure 3f
HA											HRD1											MBRL											SEL1L

## Sheet: Figure 4
Figure 4a
ERp57											GAPDH											HC10											MBRL											RNF185
Figure 4c
GAPDH 1											HA 1											TAP1 1																GAPDH 2											HA 2
Figure 4e
GAPDH																					HA
Figure 4f
Climp63											HA											HRD1											MBRL											RNF185

## Sheet: Figure 5
Figure 5a
Calnexin											ERp57											HC10											MBRL											PDI
RNF185											TAP1											TAP2											TPSN											TAPBPR

## Sheet: Supplementary Figure 1
Supplementary Figure 1a
ERp57											GAPDH											HC10											MBRL											RNF185
Supplementary Figure 1b
ERp57											GAPDH											HC10											MBRL											RNF185

## Sheet: Supplementary Figure 2
Supplementary Figure 2b
HA 3	mirrored										Tubulin 3											HA 1											Tubulin 1											HA 2
Supplementary Figure 2e
FLAG											GAPDH											HA
Supplementary Figure 2h
HA											Tubulin											MBRL											RNF185											TMUB1
Supplementary Figure 2j
HA											HRD1											MBRL																RNF185											TAP1

## Sheet: Supplementary Figure 3
Supplementary Figure 3c
RNF185																FLAG											GAPDH											HA											MBRL

## Sheet: Supplementary Figure 4
Supplementary Figure 4a
GAPDH											HC10																HRD1											MBRL
RNF185											TPSN											ERp57											TAP1
